# Supplementary material for: Genes optimized by evolution for accurate and fast translation encode in Archaea and Bacteria a broad and characteristic spectrum of protein functions
Source: BMC Genomics. 2010 Nov 4;11:617. doi: 10.1186/1471-2164-11-617 (PMC3091758; doi:10.1186/1471-2164-11-617)
Supplement: Additional file 2 — Excel spreadsheets listing the composition of effectomes for all habitats on FunCat level 2. [file 1471-2164-11-617-S2.XLS]

## Sheet: Temperature_Range
						Bacteria					Bacteria					Bacteria					Archaea					Archaea					Archaea
	Bacteria					Mesophilic					Thermophilic					Psychrophilic					Mesophilic					Thermophilic					Hyperthermophilic
Funcat	Description	Prozent	Anzahl	Prozent	Anzahl	ln	Prozent	Anzahl	Prozent	Anzahl	ln	Prozent	Anzahl	Prozent	Anzahl	ln	Prozent	Anzahl	Prozent	Anzahl	ln	Prozent	Anzahl	Prozent	Anzahl	ln	Prozent	Anzahl	Prozent	Anzahl	ln
1.01	amino acid metabolism	0.0113	1097	0.0311	50363	-0.439682	0.0143	50	0.0349	2119	-0.387489	0.0097	46	0.0318	2071	-0.515655	0.019	40	0.0423	1460	-0.347587	0.038	6	0.0388	88	-0.00904813	0.0142	18	0.0352	690	-0.394254
1.02	nitrogen, sulfur and selenium metabolism	0.0049	474	0.0132	21342	-0.430378	0.0057	20	0.0132	805	-0.364699	0.0032	15	0.0127	826	-0.598654	0.01	21	0.016	552	-0.20412	0.0127	2	0.0132	30	-0.0167702	0.0079	10	0.0121	238	-0.185158
1.03	nucleotide/nucleoside/nucleobase metabolism	0.0346	3363	0.0358	58076	-0.0148069	0.0297	104	0.0435	2646	-0.165733	0.0384	182	0.0387	2517	-0.00337974	0.0347	73	0.0485	1673	-0.145412	0.038	6	0.0534	121	-0.147758	0.0269	34	0.0556	1090	-0.315323
1.04	phosphate metabolism	0.0286	2782	0.0485	78583	-0.229376	0.0317	111	0.053	3224	-0.223217	0.0332	157	0.0449	2920	-0.131108	0.0262	55	0.0518	1786	-0.296028	0.057	9	0.0626	142	-0.0406995	0.0269	34	0.0512	1004	-0.279518
1.05	C-compound and carbohydrate metabolism	0.0325	3159	0.0621	100666	-0.281208	0.0314	110	0.063	3830	-0.302411	0.0346	164	0.0582	3786	-0.225847	0.0613	129	0.0681	2348	-0.0456866	0.0443	7	0.0525	119	-0.0737556	0.0316	40	0.0602	1181	-0.279909
1.06	lipid, fatty acid and isoprenoid metabolism	0.0119	1160	0.0234	37964	-0.293669	0.008	28	0.0198	1205	-0.393575	0.0116	55	0.0228	1482	-0.293477	0.0057	12	0.0145	499	-0.405493	0.019	3	0.0154	35	0.0912329	0.0039	5	0.0118	231	-0.480817
1.07	metabolism of vitamins, cofactors, and prosthetic groups	0.0146	1423	0.021	34005	-0.157866	0.0148	52	0.0222	1351	-0.176091	0.0133	63	0.0222	1445	-0.222501	0.0266	56	0.0265	914	0.00163576	0.0063	1	0.0181	41	-0.458338	0.0134	17	0.0231	452	-0.236507
1.08	metabolism of intercellular mediators	0.0001	0	0	5	0	0.0001	0	0	0	0	0.0001	0	0	0	0	0.0001	0	0	0	0	0.0001	0	0	0	0	0.0001	0	0	0	0
1.2	secondary metabolism	0.001	98	0.0097	15719	-0.986772	0.0037	13	0.0097	592	-0.41857	0.0004	2	0.0098	641	-1.38917	0.0048	10	0.0146	504	-0.483112	0.0063	1	0.0093	21	-0.169142	0.0039	5	0.0134	263	-0.53604
1.25	extracellular metabolism	0	3	0.0005	739	-0.69897	0.0001	0	0.0003	16	-0.477121	0.0001	0	0.0005	30	-0.69897	0.0001	0	0.0003	10	-0.477121	0.0001	0	0.0004	1	-0.60206	0.0001	0	0.0001	2	0
2.01	glycolysis and gluconeogenesis	0.011	1066	0.0033	5427	0.522879	0.0086	30	0.0039	235	0.343434	0.0097	46	0.0037	241	0.41857	0.0019	4	0.0039	133	-0.312311	0.0001	0	0.004	9	-1.60206	0.0055	7	0.004	79	0.138303
2.04	glyoxylate cycle	0.0008	75	0.0005	751	0.20412	0.0011	4	0.0004	23	0.439333	0.0008	4	0.0007	45	0.0579919	0.0001	0	0.0001	3	0	0.0001	0	0	0	0	0.0001	0	0.0001	1	0
2.05	Entner-Doudoroff pathway	0.0001	0	0	0	0	0.0001	0	0	0	0	0.0001	0	0	0	0	0.0001	0	0	0	0	0.0001	0	0	0	0	0.0001	0	0	0	0
2.07	pentose-phosphate pathway	0.0019	186	0.0019	3000	0	0.0009	3	0.0019	116	-0.324511	0.0017	8	0.0016	105	0.0263289	0.0005	1	0.0016	56	-0.50515	0.0001	0	0.0018	4	-1.25527	0.0008	1	0.0017	33	-0.327359
2.08	pyruvate dehydrogenase complex	0.001	98	0.0004	599	0.39794	0.0003	1	0.0004	25	-0.124939	0.0008	4	0.0003	20	0.425969	0.0001	0	0.0003	9	-0.477121	0.0001	0	0	0	0	0.0001	0	0	0	0
2.09	anaplerotic reactions	0.0003	34	0.0001	211	0.477121	0.0003	1	0.0002	10	0.176091	0.0002	1	0.0001	9	0.30103	0.0001	0	0.0001	2	0	0.0001	0	0	0	0	0.0001	0	0.0002	3	-0.30103
2.1	tricarboxylic-acid pathway (citrate cycle, Krebs cycle, TCA cycle)	0.0066	646	0.0021	3483	0.497325	0.0051	18	0.0016	99	0.50345	0.007	33	0.0028	184	0.39794	0.0043	9	0.0011	37	0.592076	0.0001	0	0.0013	3	-1.11394	0.0001	0	0.0014	27	-1.14613
2.11	electron transport and membrane-associated energy conservation	0.0106	1028	0.0055	8876	0.284943	0.0111	39	0.0074	447	0.176091	0.0078	37	0.0048	315	0.210853	0.0138	29	0.0069	239	0.30103	0.0001	0	0.0097	22	-1.98677	0.0103	13	0.0082	160	0.0990234
2.13	respiration	0.0027	264	0.0035	5699	-0.112704	0.0043	15	0.0048	293	-0.0477728	0.0008	4	0.0029	186	-0.559308	0.0029	6	0.0042	144	-0.160851	0.0001	0	0.0057	13	-1.75587	0.0008	1	0.0045	88	-0.750123
2.16	fermentation	0	3	0.0001	159	0	0.0001	0	0	2	0	0.0001	0	0.0002	12	-0.30103	0.0001	0	0.0001	3	0	0.0001	0	0	0	0	0.0001	0	0	0	0
2.17	chemolithotrophy (e.g. sulfide, nitrogenous compounds)	0.0001	0	0	0	0	0.0001	0	0	0	0	0.0001	0	0	0	0	0.0001	0	0	0	0	0.0001	0	0	0	0	0.0001	0	0	0	0
2.19	metabolism of energy reserves (e.g. glycogen, trehalose)	0.0001	0	0.0006	965	-0.778151	0.0001	0	0.0007	44	-0.845098	0.0001	0	0.0003	17	-0.477121	0.0001	0	0.0003	9	-0.477121	0.0001	0	0	0	0	0.0001	0	0.0001	2	0
2.25	oxidation of fatty acids	0.001	95	0.002	3323	-0.30103	0.0003	1	0.0015	91	-0.69897	0.0004	2	0.0019	126	-0.676694	0.0005	1	0.0008	28	-0.20412	0.0001	0	0.0004	1	-0.60206	0.0001	0	0.001	19	-1
2.3	photosynthesis	0.0003	29	0.0004	707	-0.124939	0.0003	1	0.0003	16	0	0.0001	0	0.0002	16	-0.30103	0.0001	0	0.0007	24	-0.845098	0.0001	0	0	0	0	0.0001	0	0.0006	11	-0.778151
2.45	energy conversion and regeneration	0.0088	860	0.0043	6900	0.311014	0.0086	30	0.0056	342	0.18631	0.0074	35	0.0037	243	0.30103	0.0119	25	0.0061	212	0.290217	0.0001	0	0.0057	13	-1.75587	0.0103	13	0.0062	121	0.220446
4.01	storage facilitating proteins	0.0001	0	0	43	0	0.0001	0	0	0	0	0.0001	0	0	0	0	0.0001	0	0	1	0	0.0001	0	0	0	0	0.0001	0	0.0001	1	0
4.02	stored proteins	0.0001	0	0	0	0	0.0001	0	0	0	0	0.0001	0	0	0	0	0.0001	0	0	0	0	0.0001	0	0	0	0	0.0001	0	0	0	0
10.01	DNA processing	0.0119	1153	0.0575	93199	-0.684121	0.016	56	0.0488	2968	-0.4843	0.0167	79	0.0535	3481	-0.505637	0.0067	14	0.0475	1638	-0.850619	0.0253	4	0.0322	73	-0.104735	0.0032	4	0.0358	701	-1.04873
10.03	cell cycle	0.0033	322	0.005	8149	-0.180456	0.0026	9	0.0064	390	-0.391207	0.0038	18	0.0053	344	-0.144492	0.0024	5	0.0026	88	-0.0347621	0.0127	2	0.0035	8	0.559736	0.0008	1	0.0025	49	-0.49485
11.02	RNA synthesis	0.0155	1509	0.0409	66265	-0.421392	0.012	42	0.0305	1856	-0.405119	0.019	90	0.0369	2404	-0.288273	0.0081	17	0.0334	1151	-0.615261	0.0253	4	0.026	59	-0.0118528	0.0032	4	0.0271	531	-0.927819
11.04	RNA processing	0.006	583	0.0095	15323	-0.199572	0.0049	17	0.0103	623	-0.322641	0.0093	44	0.0122	797	-0.117877	0.0014	3	0.0097	335	-0.840644	0.0127	2	0.0141	32	-0.0454154	0.0008	1	0.0149	293	-1.2701
11.06	RNA modification	0.0006	63	0.0063	10239	-1.02119	0.0023	8	0.0072	439	-0.495605	0.0017	8	0.0086	559	-0.70405	0.0001	0	0.0054	186	-1.73239	0.0063	1	0.0071	16	-0.0519178	0.0001	0	0.0073	143	-1.86332
12.01	ribosome biogenesis	0.12	11672	0.0109	17751	1.04175	0.1185	415	0.0143	867	0.918382	0.1132	536	0.0115	751	0.993149	0.1265	266	0.0177	611	0.854117	0.0886	14	0.0287	65	0.489552	0.1485	188	0.0243	476	0.78612
12.04	translation	0.1345	13085	0.0191	31043	0.847689	0.1311	459	0.0243	1477	0.731996	0.1299	615	0.0199	1294	0.814756	0.1393	293	0.0304	1048	0.661078	0.1076	17	0.0481	109	0.349667	0.1659	210	0.0387	758	0.632135
12.07	translational control	0.0029	281	0.0006	931	0.684247	0.0023	8	0.0005	30	0.662758	0.0025	12	0.0006	41	0.619789	0.0033	7	0.0012	41	0.439333	0.0063	1	0.0013	3	0.685397	0.0039	5	0.0015	29	0.414973
12.1	aminoacyl-tRNA-synthetases	0.0022	214	0.0046	7390	-0.320335	0.0011	4	0.0058	353	-0.722035	0.0042	20	0.0048	310	-0.0579919	0.0014	3	0.0065	224	-0.666785	0.0063	1	0.0123	28	-0.290565	0.0008	1	0.0083	163	-1.01599
12.11	selenocystein biosynthesis and incorporation	0.0001	12	0.0003	453	-0.477121	0.0001	0	0.0003	19	-0.477121	0.0001	0	0.0002	14	-0.30103	0.0001	0	0.0003	11	-0.477121	0.0001	0	0.0004	1	-0.60206	0.0001	0	0.0005	9	-0.69897
14.01	protein folding and stabilization	0.0133	1291	0.0045	7284	0.470639	0.0128	45	0.0038	230	0.527426	0.0139	66	0.0062	401	0.350623	0.0157	33	0.0055	189	0.455537	0.0001	0	0.0026	6	-1.41497	0.0134	17	0.0032	63	0.621955
14.04	protein targeting, sorting and translocation	0.002	194	0.0048	7737	-0.380211	0.0023	8	0.0044	266	-0.281725	0.0025	12	0.0061	399	-0.38739	0.0019	4	0.0021	73	-0.0434657	0.0001	0	0.0026	6	-1.41497	0.0032	4	0.0025	50	0.10721
14.07	protein modification	0.0025	247	0.0138	22374	-0.741939	0.0043	15	0.0134	812	-0.493636	0.0038	18	0.0137	894	-0.556937	0.0057	12	0.0182	629	-0.504197	0.0063	1	0.0106	24	-0.225965	0.0024	3	0.0139	273	-0.762804
14.1	assembly of protein complexes	0.001	101	0.0016	2578	-0.20412	0.0003	1	0.0012	71	-0.60206	0.0008	4	0.0021	138	-0.419129	0.0019	4	0.0021	72	-0.0434657	0.0063	1	0.0031	7	0.307979	0.0008	1	0.0017	33	-0.327359
14.13	protein/peptide degradation	0.003	290	0.0134	21742	-0.649984	0.0037	13	0.0141	854	-0.581017	0.0049	23	0.0146	950	-0.474157	0.0033	7	0.0109	377	-0.518913	0.0001	0	0.0163	37	-2.21219	0.0032	4	0.0136	267	-0.628389
16.01	protein binding	0.1403	13645	0.0299	48393	0.671386	0.1351	473	0.0332	2016	0.609517	0.1326	628	0.0319	2074	0.618753	0.1365	287	0.0374	1291	0.562261	0.0759	12	0.0428	97	0.248798	0.1627	206	0.0436	854	0.571901
16.02	peptide binding	0.0001	0	0	0	0	0.0001	0	0	0	0	0.0001	0	0	1	0	0.0001	0	0	0	0	0.0001	0	0	0	0	0.0001	0	0	0	0
16.03	nucleic acid binding	0.1036	10077	0.0725	117483	0.155022	0.1051	368	0.0699	4246	0.177126	0.1039	492	0.0683	4443	0.182195	0.0728	153	0.062	2137	0.0697397	0.0696	11	0.0705	160	-0.00557988	0.09	114	0.071	1392	0.102984
16.05	polysaccharide binding	0.0001	12	0.0001	165	0	0.0014	5	0.0003	18	0.669007	0.0001	0	0.0001	4	0	0.0001	0	0	0	0	0.0001	0	0	0	0	0.0001	0	0.0001	1	0
16.06	motor protein binding	0.0001	0	0	0	0	0.0001	0	0	0	0	0.0001	0	0	0	0	0.0001	0	0	0	0	0.0001	0	0	0	0	0.0001	0	0	0	0
16.07	structural protein binding	0.0001	0	0	1	0	0.0001	0	0	0	0	0.0001	0	0	0	0	0.0001	0	0	1	0	0.0001	0	0	0	0	0.0001	0	0	0	0
16.09	lipid binding	0.0023	228	0.0006	1019	0.583577	0.0029	10	0.0004	27	0.860338	0.0034	16	0.0005	32	0.832509	0.0001	0	0.0001	5	0	0.0001	0	0.0009	2	-0.954243	0.0008	1	0.0003	5	0.425969
16.1	amine binding	0.0001	0	0	0	0	0.0001	0	0	0	0	0.0001	0	0	0	0	0.0001	0	0	0	0	0.0001	0	0	0	0	0.0001	0	0	0	0
16.11	amino acid/amino acid derivatives binding	0.0005	50	0.0015	2435	-0.477121	0.0009	3	0.0023	142	-0.407485	0.0004	2	0.0015	100	-0.574031	0.001	2	0.0024	83	-0.380211	0.0001	0	0.0044	10	-1.64345	0.0024	3	0.0025	49	-0.0177288
16.12	sulfate binding	0.0001	0	0	0	0	0.0001	0	0	0	0	0.0001	0	0	0	0	0.0001	0	0	0	0	0.0001	0	0	0	0	0.0001	0	0	0	0
16.13	C-compound binding	0.0003	30	0.0028	4464	-0.970037	0.0017	6	0.0036	220	-0.325854	0.0001	0	0.0024	156	-1.38021	0.0029	6	0.0033	114	-0.0561159	0.0001	0	0.0026	6	-1.41497	0.0032	4	0.0027	53	0.0737862
16.14	selen binding	0.0001	5	0.0002	307	-0.30103	0.0001	0	0.0001	6	0	0.0001	0	0.0001	8	0	0.0005	1	0.0005	16	0	0.0001	0	0	0	0	0.0016	2	0.0004	8	0.60206
16.15	drug/toxin binding	0.0001	0	0	24	0	0.0001	0	0	0	0	0.0001	0	0	0	0	0.0001	0	0	0	0	0.0001	0	0	0	0	0.0001	0	0	0	0
16.16	antigen binding	0.0001	0	0	0	0	0.0001	0	0	0	0	0.0001	0	0	0	0	0.0001	0	0	0	0	0.0001	0	0	0	0	0.0001	0	0	0	0
16.17	metal binding	0.0259	2519	0.0447	72451	-0.237008	0.0317	111	0.0469	2851	-0.170114	0.0228	108	0.0462	3006	-0.306707	0.0471	99	0.0586	2022	-0.0948767	0.0316	5	0.0503	114	-0.201881	0.0434	55	0.0679	1331	-0.19438
16.18	virus particle binding	0.0001	0	0	0	0	0.0001	0	0	0	0	0.0001	0	0	0	0	0.0001	0	0	0	0	0.0001	0	0	0	0	0.0001	0	0	0	0
16.19	nucleotide/nucleoside/nucleobase binding	0.0425	4133	0.063	102065	-0.170952	0.0411	144	0.0716	4349	-0.241071	0.0471	223	0.0607	3948	-0.110168	0.0471	99	0.0763	2633	-0.209504	0.0886	14	0.0869	197	0.00841395	0.0466	59	0.0784	1537	-0.22593
16.21	complex cofactor/cosubstrate/vitamine binding	0.0246	2396	0.042	68130	-0.232314	0.0291	102	0.045	2737	-0.18932	0.0186	88	0.0413	2687	-0.346437	0.0328	69	0.0545	1881	-0.220523	0.0443	7	0.0723	164	-0.212735	0.0276	35	0.057	1118	-0.314966
16.22	hormone binding	0.0001	0	0	0	0	0.0001	0	0	0	0	0.0001	0	0	0	0	0.0001	0	0	0	0	0.0001	0	0	0	0	0.0001	0	0	0	0
16.23	neurotransmitter binding	0.0001	0	0	0	0	0.0001	0	0	0	0	0.0001	0	0	0	0	0.0001	0	0	0	0	0.0001	0	0	0	0	0.0001	0	0	0	0
16.25	oxygen binding	0	1	0.0003	408	-0.477121	0.0001	0	0.0003	16	-0.477121	0.0001	0	0.0003	19	-0.477121	0.0001	0	0.0001	4	0	0.0001	0	0	0	0	0.0001	0	0	0	0
18.01	regulation by	0.0001	11	0.0018	2937	-1.25527	0.0009	3	0.0028	168	-0.492916	0.0002	1	0.0015	98	-0.875061	0.0001	0	0.0022	76	-1.34242	0.0001	0	0.0022	5	-1.34242	0.0001	0	0.0017	33	-1.23045
18.02	regulation of protein activity	0.0004	38	0.0028	4472	-0.845098	0.0009	3	0.0036	220	-0.60206	0.0002	1	0.0024	158	-1.07918	0.0019	4	0.0052	181	-0.43725	0.0001	0	0.0049	11	-1.6902	0.0032	4	0.0045	89	-0.148063
20.01	transported compounds (substrates)	0.0326	3175	0.0467	75714	-0.156099	0.0368	129	0.0403	2451	-0.0394572	0.0293	139	0.0494	3213	-0.226859	0.0385	81	0.0483	1665	-0.0984864	0.019	3	0.0503	114	-0.422814	0.03	38	0.0455	892	-0.18089
20.03	transport facilities	0.0139	1350	0.0313	50811	-0.35253	0.022	77	0.0249	1512	-0.0537767	0.0141	67	0.0284	1851	-0.304099	0.009	19	0.0195	673	-0.335792	0.0253	4	0.0234	53	0.0339047	0.0118	15	0.017	334	-0.158567
20.09	transport routes	0.002	199	0.005	8067	-0.39794	0.0023	8	0.004	241	-0.240332	0.0021	10	0.0069	448	-0.51663	0.0001	0	0.0012	43	-1.07918	0.0001	0	0.0004	1	-0.60206	0.0001	0	0.0012	23	-1.07918
30.01	cellular signalling	0.0009	89	0.0138	22404	-1.18564	0.0023	8	0.0116	707	-0.70273	0.003	14	0.014	912	-0.669007	0.0001	0	0.013	448	-2.11394	0.0001	0	0.0031	7	-1.49136	0.0001	0	0.0041	80	-1.61278
30.05	transmembrane signal transduction	0.0001	13	0.0063	10203	-1.79934	0.0006	2	0.005	304	-0.920819	0.0004	2	0.0065	425	-1.21085	0.0001	0	0.0101	348	-2.00432	0.0001	0	0.0004	1	-0.60206	0.0001	0	0.0024	47	-1.38021
30.07	regulation of signal transduction	0	1	0	5	0	0.0001	0	0	0	0	0.0001	0	0	0	0	0.0001	0	0	0	0	0.0001	0	0	0	0	0.0001	0	0	0	0
32.01	stress response	0.0049	473	0.0093	15010	-0.278287	0.0071	25	0.0088	537	-0.0932243	0.0042	20	0.0094	612	-0.349879	0.0029	6	0.0091	313	-0.496643	0.0316	5	0.0071	16	0.648429	0.0039	5	0.0065	128	-0.221849
32.05	disease, virulence and defense	0.0001	6	0.0004	585	-0.60206	0.0001	0	0.0003	17	-0.477121	0.0001	0	0.0001	7	0	0.0001	0	0.0001	2	0	0.0001	0	0.0004	1	-0.60206	0.0001	0	0.0002	3	-0.30103
32.07	detoxification	0.0041	400	0.0033	5285	0.0942699	0.0046	16	0.0029	174	0.20036	0.004	19	0.0032	211	0.09691	0.0024	5	0.0028	97	-0.0669468	0.0001	0	0.0013	3	-1.11394	0.0047	6	0.0011	22	0.630705
32.1	degradation / modification of foreign (exogenous) compounds	0	1	0.0001	138	0	0.0001	0	0.0001	5	0	0.0001	0	0	1	0	0.0001	0	0	1	0	0.0001	0	0	0	0	0.0001	0	0.0002	4	-0.30103
34.01	homeostasis	0.0054	529	0.0042	6883	0.109144	0.0037	13	0.0039	238	-0.0228629	0.0057	27	0.0055	356	0.0155122	0.0024	5	0.0045	154	-0.273001	0.0001	0	0.0026	6	-1.41497	0.0063	8	0.0032	62	0.294191
34.03	membrane excitability	0.0001	0	0	1	0	0.0001	0	0	0	0	0.0001	0	0	0	0	0.0001	0	0	0	0	0.0001	0	0.0004	1	-0.60206	0.0001	0	0	0	0
34.05	cell motility	0.0021	209	0.0022	3540	-0.0202034	0.0026	9	0.0031	190	-0.0763883	0.0023	11	0.0038	250	-0.218056	0.0024	5	0.0016	54	0.176091	0.0001	0	0	0	0	0.0008	1	0.0017	33	-0.327359
34.07	cell adhesion	0.0006	54	0.0009	1430	-0.176091	0.0001	0	0.0005	29	-0.69897	0.0002	1	0.0004	28	-0.30103	0.0001	0	0.0002	6	-0.30103	0.0001	0	0	0	0	0.0001	0	0	0	0
34.11	cellular sensing and response to external stimulus	0.0013	122	0.0065	10520	-0.69897	0.0014	5	0.0073	442	-0.717195	0.0025	12	0.0067	439	-0.428135	0.001	2	0.0051	176	-0.70757	0.0001	0	0.0013	3	-1.11394	0.0001	0	0.0027	53	-1.43136
36.2	plant / fungal specific systemic sensing and response	0.0001	0	0	0	0	0.0001	0	0	0	0	0.0001	0	0	0	0	0.0001	0	0	0	0	0.0001	0	0	0	0	0.0001	0	0	0	0
36.25	animal specific systemic sensing and response	0.0001	5	0.0001	238	0	0.0001	0	0.0002	10	-0.30103	0.0001	0	0.0002	13	-0.30103	0.0001	0	0	0	0	0.0001	0	0	0	0	0.0001	0	0.0001	2	0
38.01	LTR retroelements (retroviral)	0.0001	0	0	0	0	0.0001	0	0	0	0	0.0001	0	0	0	0	0.0001	0	0	0	0	0.0001	0	0	0	0	0.0001	0	0	0	0
38.02	non-LTR retroelements	0.0001	0	0	0	0	0.0001	0	0	0	0	0.0001	0	0	0	0	0.0001	0	0	0	0	0.0001	0	0	0	0	0.0001	0	0	0	0
38.03	transposons	0.0001	0	0	0	0	0.0001	0	0	0	0	0.0001	0	0	0	0	0.0001	0	0	0	0	0.0001	0	0	0	0	0.0001	0	0	0	0
38.05	viral proteins	0.0001	11	0.0003	486	-0.477121	0.0006	2	0.0004	27	0.176091	0.0001	0	0.0002	11	-0.30103	0.0001	0	0	0	0	0.0001	0	0	0	0	0.0001	0	0.0001	1	0
38.06	phage proteins	0.0001	0	0	8	0	0.0001	0	0	0	0	0.0001	0	0	0	0	0.0001	0	0	0	0	0.0001	0	0	0	0	0.0001	0	0	0	0
38.07	proteins necessary for transposon movement	0.0001	9	0.0025	4079	-1.39794	0.0001	0	0.0027	166	-1.43136	0.0001	0	0.0021	139	-1.32222	0.0001	0	0.0019	65	-1.27875	0.0001	0	0	0	0	0.0001	0	0.0001	2	0
40.01	cell growth / morphogenesis	0.0006	61	0.0032	5139	-0.726999	0.0006	2	0.004	244	-0.823909	0.0008	4	0.0035	225	-0.640978	0.0001	0	0.0001	3	0	0.0001	0	0	0	0	0.0001	0	0.0001	2	0
40.05	dedifferentiation	0.0001	0	0	0	0	0.0001	0	0	0	0	0.0001	0	0	0	0	0.0001	0	0	0	0	0.0001	0	0	0	0	0.0001	0	0	0	0
40.1	cell death	0.0001	7	0.0005	803	-0.69897	0.0001	0	0.0004	25	-0.60206	0.0001	0	0.0002	15	-0.30103	0.0001	0	0	1	0	0.0001	0	0	0	0	0.0001	0	0.0002	3	-0.30103
40.2	cell aging	0.0001	0	0	0	0	0.0001	0	0	0	0	0.0001	0	0	0	0	0.0001	0	0	0	0	0.0001	0	0	0	0	0.0001	0	0	0	0
41.01	fungal/microorganismic development	0	1	0.0001	135	0	0.0001	0	0	0	0	0.0001	0	0	0	0	0.0001	0	0	0	0	0.0001	0	0	0	0	0.0001	0	0.0001	1	0
41.03	plant development	0	1	0.0001	95	0	0.0001	0	0	2	0	0.0001	0	0	0	0	0.0001	0	0	1	0	0.0001	0	0	0	0	0.0001	0	0	0	0
41.05	animal development	0.0001	0	0.0001	86	0	0.0001	0	0.0005	28	-0.69897	0.0001	0	0	0	0	0.0001	0	0	0	0	0.0001	0	0	0	0	0.0001	0	0	0	0
42.01	cell wall	0.001	93	0.0039	6253	-0.591065	0.0001	0	0.0043	264	-1.63347	0.0011	5	0.0039	253	-0.549672	0.0001	0	0.0001	4	0	0.0001	0	0	0	0	0.0008	1	0.0001	1	0.90309
42.02	eukaryotic plasma membrane	0.0001	0	0.0002	263	-0.30103	0.0001	0	0	1	0	0.0001	0	0.0003	18	-0.477121	0.0001	0	0	0	0	0.0001	0	0	0	0	0.0001	0	0	0	0
42.03	cytoplasm	0.0001	0	0	0	0	0.0001	0	0	0	0	0.0001	0	0	0	0	0.0001	0	0	0	0	0.0001	0	0	0	0	0.0001	0	0	0	0
42.04	cytoskeleton/structural proteins	0	4	0	79	0	0.0001	0	0	3	0	0.0001	0	0.0001	5	0	0.0001	0	0.0005	16	-0.69897	0.0001	0	0.0009	2	-0.954243	0.0001	0	0.0005	9	-0.69897
42.05	centrosome	0	4	0	59	0	0.0001	0	0	2	0	0.0001	0	0	3	0	0.0001	0	0.0003	9	-0.477121	0.0001	0	0	0	0	0.0001	0	0.0001	2	0
42.06	cell junction	0.0001	0	0	7	0	0.0001	0	0	0	0	0.0001	0	0	0	0	0.0001	0	0	0	0	0.0001	0	0	0	0	0.0001	0	0	0	0
42.07	endoplasmic reticulum	0.0001	0	0	0	0	0.0001	0	0	0	0	0.0001	0	0	0	0	0.0001	0	0	0	0	0.0001	0	0	0	0	0.0001	0	0	0	0
42.08	Golgi	0.0001	0	0	0	0	0.0001	0	0	0	0	0.0001	0	0	0	0	0.0001	0	0	0	0	0.0001	0	0	0	0	0.0001	0	0	0	0
42.09	intracellular transport vesicles	0.0001	0	0	44	0	0.0001	0	0	0	0	0.0001	0	0.0001	6	0	0.0001	0	0	0	0	0.0001	0	0	0	0	0.0001	0	0	0	0
42.1	nucleus	0.008	775	0.0353	57214	-0.644685	0.0077	27	0.0249	1514	-0.509709	0.0112	53	0.0312	2028	-0.444937	0.0038	8	0.0245	844	-0.809382	0.0127	2	0.0123	28	0.0138986	0.0008	1	0.0154	301	-1.28443
42.16	mitochondrion	0.0002	17	0.0002	356	0	0.0001	0	0.0002	10	-0.30103	0.0001	0	0.0002	14	-0.30103	0.0001	0	0.0001	4	0	0.0001	0	0	0	0	0.0001	0	0	0	0
42.19	peroxisome	0.0001	0	0	0	0	0.0001	0	0	0	0	0.0001	0	0	0	0	0.0001	0	0	0	0	0.0001	0	0	0	0	0.0001	0	0	0	0
42.22	endosome	0.0001	0	0	0	0	0.0001	0	0	0	0	0.0001	0	0	0	0	0.0001	0	0	0	0	0.0001	0	0	0	0	0.0001	0	0	0	0
42.25	vacuole or lysosome	0.0001	0	0	46	0	0.0001	0	0	2	0	0.0001	0	0	1	0	0.0001	0	0	0	0	0.0001	0	0	0	0	0.0001	0	0	0	0
42.26	plastid	0.0001	0	0	0	0	0.0001	0	0	0	0	0.0001	0	0	0	0	0.0001	0	0	0	0	0.0001	0	0	0	0	0.0001	0	0	0	0
42.27	extracellular / secretion proteins	0.0001	9	0	11	0	0.0001	0	0	0	0	0.0001	0	0	0	0	0.0001	0	0	0	0	0.0001	0	0	0	0	0.0001	0	0	0	0
42.28	periplasmatic space	0.0001	0	0	0	0	0.0001	0	0	0	0	0.0001	0	0	0	0	0.0001	0	0	0	0	0.0001	0	0	0	0	0.0001	0	0	0	0
42.29	bud / growth tip	0.0001	0	0	0	0	0.0001	0	0	0	0	0.0001	0	0	0	0	0.0001	0	0	0	0	0.0001	0	0	0	0	0.0001	0	0	0	0
42.3	prokaryotic cytoplasmic membrane	0.0001	0	0	0	0	0.0001	0	0	0	0	0.0001	0	0	0	0	0.0001	0	0	0	0	0.0001	0	0	0	0	0.0001	0	0	0	0
42.32	flagellum	0.0004	35	0.0009	1481	-0.352183	0.0006	2	0.0013	79	-0.335792	0.0006	3	0.0017	110	-0.452298	0.0001	0	0	0	0	0.0001	0	0	0	0	0.0001	0	0	0	0
42.33	pilus/fimbria	0.0004	39	0.0004	632	0	0.0001	0	0	0	0	0.0002	1	0.0001	5	0.30103	0.0001	0	0	0	0	0.0001	0	0	0	0	0.0001	0	0	0	0
42.34	prokaryotic cell envelope structures	0.0011	111	0.004	6536	-0.560667	0.0009	3	0.0044	269	-0.68921	0.0013	6	0.0044	286	-0.529509	0.0005	1	0.0002	7	0.39794	0.0001	0	0.0009	2	-0.954243	0.0001	0	0.0003	6	-0.477121
42.35	prokaryotic intracytoplasmic membrane	0.0001	0	0	0	0	0.0001	0	0	0	0	0.0001	0	0	0	0	0.0001	0	0	0	0	0.0001	0	0	0	0	0.0001	0	0	0	0
42.36	prokaryotic cell inclusions	0.0001	0	0	0	0	0.0001	0	0	0	0	0.0001	0	0	0	0	0.0001	0	0	0	0	0.0001	0	0	0	0	0.0001	0	0	0	0
42.37	prokaryotic nucleoid	0.0001	0	0	0	0	0.0001	0	0	0	0	0.0001	0	0	0	0	0.0001	0	0	0	0	0.0001	0	0	0	0	0.0001	0	0	0	0
43.01	fungal/microorganismic cell type differentiation	0.0001	12	0.0005	844	-0.69897	0.0006	2	0.0025	149	-0.619789	0.0001	0	0.0001	4	0	0.0001	0	0	0	0	0.0001	0	0	0	0	0.0001	0	0.0001	1	0
43.02	plant cell type differentiation	0.0001	0	0	0	0	0.0001	0	0	0	0	0.0001	0	0	0	0	0.0001	0	0	0	0	0.0001	0	0	0	0	0.0001	0	0	0	0
43.03	animal cell type differentiation	0.0001	0	0	2	0	0.0001	0	0	0	0	0.0001	0	0	0	0	0.0001	0	0	0	0	0.0001	0	0	0	0	0.0001	0	0	0	0
45.01	fungal/microorganismic tissue	0.0001	0	0	0	0	0.0001	0	0	0	0	0.0001	0	0	0	0	0.0001	0	0	0	0	0.0001	0	0	0	0	0.0001	0	0	0	0
45.02	plant tissue	0.0001	0	0	0	0	0.0001	0	0	0	0	0.0001	0	0	0	0	0.0001	0	0	0	0	0.0001	0	0	0	0	0.0001	0	0	0	0
45.03	animal tissue	0.0001	0	0	0	0	0.0001	0	0	0	0	0.0001	0	0	0	0	0.0001	0	0	0	0	0.0001	0	0	0	0	0.0001	0	0	0	0
47.01	fungal organ	0.0001	0	0	0	0	0.0001	0	0	0	0	0.0001	0	0	0	0	0.0001	0	0	0	0	0.0001	0	0	0	0	0.0001	0	0	0	0
47.02	plant organ	0.0001	0	0	0	0	0.0001	0	0	0	0	0.0001	0	0	0	0	0.0001	0	0	0	0	0.0001	0	0	0	0	0.0001	0	0	0	0
47.03	animal organ	0.0001	0	0	1	0	0.0001	0	0	0	0	0.0001	0	0	0	0	0.0001	0	0	0	0	0.0001	0	0	0	0	0.0001	0	0	0	0
70.01	cell wall	0.0005	50	0.0022	3529	-0.643453	0.0001	0	0.0014	86	-1.14613	0.0006	3	0.0026	172	-0.636822	0.001	2	0.0004	15	0.39794	0.0063	1	0.0004	1	1.19728	0.0024	3	0.0007	13	0.535113
70.02	eukaryotic plasma membrane / membrane attached	0.0132	1286	0.0279	45191	-0.32503	0.0111	39	0.0232	1409	-0.320165	0.0127	60	0.0258	1677	-0.307816	0.0005	1	0.0035	119	-0.845098	0.0001	0	0.0022	5	-1.34242	0.0063	8	0.0219	430	-0.541104
70.03	cytoplasm	0.0459	4467	0.0432	69960	0.0263289	0.0405	142	0.0481	2924	-0.0746901	0.05	237	0.0469	3053	0.0277972	0.0399	84	0.0349	1204	0.0581475	0.057	9	0.0406	92	0.147349	0.0411	52	0.0461	903	-0.0498591
70.04	cytoskeleton	0.0001	6	0.0001	92	0	0.0001	0	0.0001	6	0	0.0001	0	0	3	0	0.0001	0	0.0003	9	-0.477121	0.0001	0	0.0009	2	-0.954243	0.0001	0	0.0004	7	-0.60206
70.05	centrosome	0.0001	0	0	0	0	0.0001	0	0	0	0	0.0001	0	0	0	0	0.0001	0	0	0	0	0.0001	0	0	0	0	0.0001	0	0	0	0
70.06	cell junction	0.0001	0	0	1	0	0.0001	0	0	0	0	0.0001	0	0	0	0	0.0001	0	0.0001	2	0	0.0001	0	0	0	0	0.0001	0	0	0	0
70.07	endoplasmic reticulum	0	4	0.0004	697	-0.60206	0.0001	0	0.0002	14	-0.30103	0.0002	1	0.0003	20	-0.176091	0.0033	7	0.0014	47	0.372386	0.0001	0	0.0018	4	-1.25527	0.0001	0	0.0015	29	-1.17609
70.08	Golgi	0.0001	0	0	34	0	0.0001	0	0	0	0	0.0001	0	0	1	0	0.0001	0	0.0001	3	0	0.0001	0	0	0	0	0.0001	0	0	0	0
70.09	intracellular transport vesicles	0	1	0.0001	177	0	0.0001	0	0	1	0	0.0002	1	0.0003	18	-0.176091	0.0001	0	0	0	0	0.0001	0	0	0	0	0.0001	0	0	0	0
70.1	nucleus	0.0008	78	0.0034	5520	-0.628389	0.0009	3	0.0037	225	-0.613959	0.0011	5	0.0036	234	-0.51491	0.0043	9	0.0062	213	-0.158923	0.0127	2	0.0066	15	0.28426	0.0001	0	0.0066	129	-1.81954
70.16	mitochondrion	0.0027	263	0.0011	1743	0.389971	0.0014	5	0.0011	67	0.104735	0.0032	15	0.0013	85	0.391207	0.0001	0	0.0006	21	-0.778151	0.0001	0	0.0022	5	-1.34242	0.0008	1	0.0003	5	0.425969
70.19	peroxisome	0.0001	0	0	29	0	0.0001	0	0	1	0	0.0001	0	0	0	0	0.0001	0	0	0	0	0.0001	0	0	0	0	0.0001	0	0	0	0
70.22	endosome	0.0001	0	0	0	0	0.0001	0	0	0	0	0.0001	0	0	0	0	0.0001	0	0	0	0	0.0001	0	0	0	0	0.0001	0	0	0	0
70.25	vacuole or lysosome	0	1	0.0001	133	0	0.0001	0	0.0001	6	0	0.0002	1	0.0001	7	0.30103	0.0001	0	0	0	0	0.0001	0	0	0	0	0.0001	0	0	0	0
70.26	plastid	0.0001	14	0.0002	362	-0.30103	0.0001	0	0.0002	15	-0.30103	0.0001	0	0.0003	17	-0.477121	0.0001	0	0	0	0	0.0001	0	0	0	0	0.0001	0	0	0	0
70.27	extracellular / secretion proteins	0.0023	228	0.001	1673	0.361728	0.0014	5	0.0007	44	0.30103	0.0019	9	0.0006	40	0.500602	0.0005	1	0.0006	22	-0.0791812	0.0001	0	0.0004	1	-0.60206	0.0016	2	0.0006	11	0.425969
70.28	periplasmatic space	0.0026	251	0.0056	9030	-0.333215	0.002	7	0.0022	132	-0.0413927	0.0006	3	0.0054	352	-0.954243	0.0005	1	0.0014	50	-0.447158	0.0001	0	0.0009	2	-0.954243	0.0001	0	0.0006	11	-0.778151
70.29	bud / growth tip	0.0001	0	0	0	0	0.0001	0	0	0	0	0.0001	0	0	0	0	0.0001	0	0	0	0	0.0001	0	0	0	0	0.0001	0	0	0	0
70.3	prokaryotic cytoplasmic membrane	0.0001	0	0	0	0	0.0001	0	0	0	0	0.0001	0	0	0	0	0.0001	0	0	0	0	0.0001	0	0	0	0	0.0001	0	0	0	0
70.32	flagellum	0.0026	253	0.0037	6015	-0.153228	0.0034	12	0.0061	370	-0.253851	0.0042	20	0.0067	439	-0.202826	0.0033	7	0.0025	87	0.120574	0.0001	0	0	0	0	0.0008	1	0.0028	54	-0.544068
70.33	pilus/fimbria	0.0004	39	0.0004	632	0	0.0001	0	0	0	0	0.0002	1	0.0001	5	0.30103	0.0001	0	0	0	0	0.0001	0	0	0	0	0.0001	0	0	0	0
70.34	prokaryotic cell envelope component	0.0043	415	0.0037	6047	0.0652667	0.0001	0	0.0006	34	-0.778151	0.0051	24	0.0049	317	0.0173741	0.0001	0	0	0	0	0.0001	0	0	0	0	0.0001	0	0	0	0
70.35	prokaryotic intracytoplasmic membrane	0.0001	0	0	1	0	0.0001	0	0	0	0	0.0001	0	0	0	0	0.0001	0	0	0	0	0.0001	0	0	0	0	0.0001	0	0	0	0
70.36	prokaryotic cell inclusions	0.0001	0	0	0	0	0.0001	0	0	0	0	0.0001	0	0	0	0	0.0001	0	0	0	0	0.0001	0	0	0	0	0.0001	0	0	0	0
70.37	prokaryotic nucleoid	0.0001	0	0	0	0	0.0001	0	0	0	0	0.0001	0	0	0	0	0.0001	0	0	0	0	0.0001	0	0	0	0	0.0001	0	0	0	0
73.01	fungal / microorganismic cell type	0.0001	0	0	0	0	0.0001	0	0	0	0	0.0001	0	0	0	0	0.0001	0	0	0	0	0.0001	0	0	0	0	0.0001	0	0	0	0
73.02	plant cell type	0.0001	0	0	0	0	0.0001	0	0	0	0	0.0001	0	0	0	0	0.0001	0	0	0	0	0.0001	0	0	0	0	0.0001	0	0	0	0
73.03	animal cell type	0.0001	0	0	0	0	0.0001	0	0	0	0	0.0001	0	0	0	0	0.0001	0	0	0	0	0.0001	0	0	0	0	0.0001	0	0	0	0
75.01	fungal/microorganismic tissue	0.0001	0	0	0	0	0.0001	0	0	0	0	0.0001	0	0	0	0	0.0001	0	0	0	0	0.0001	0	0	0	0	0.0001	0	0	0	0
75.02	plant tissue	0.0001	0	0	0	0	0.0001	0	0	0	0	0.0001	0	0	0	0	0.0001	0	0	0	0	0.0001	0	0	0	0	0.0001	0	0	0	0
75.03	animal tissue	0.0001	0	0	0	0	0.0001	0	0	0	0	0.0001	0	0	0	0	0.0001	0	0	0	0	0.0001	0	0	0	0	0.0001	0	0	0	0
77.01	fungal organ	0.0001	0	0	0	0	0.0001	0	0	0	0	0.0001	0	0	0	0	0.0001	0	0	0	0	0.0001	0	0	0	0	0.0001	0	0	0	0
77.02	plant organ	0.0001	0	0	0	0	0.0001	0	0	0	0	0.0001	0	0	0	0	0.0001	0	0	0	0	0.0001	0	0	0	0	0.0001	0	0	0	0
77.03	animal organ	0.0001	0	0	0	0	0.0001	0	0	0	0	0.0001	0	0	0	0	0.0001	0	0	0	0	0.0001	0	0	0	0	0.0001	0	0	0	0

## Sheet: Habitat
						Bacteria					Bacteria					Bacteria					Bacteria					Bacteria					Archaea					Archaea					Archaea					Archaea
						Aquatic					Specialized					Multiple					Terrestrial					Host_Associated					Aquatic					Specialized					Multiple					Terrestrial
Funcat	Description	Percent	Occurrence	Percent	Occurrence	Score	Percent	Occurrence	Percent	Occurrence	Score	Percent	Occurrence	Percent	Occurrence	Score	Percent	Occurrence	Percent	Occurrence	Score	Percent	Occurrence	Percent	Occurrence	Score	Percent	Occurrence	Percent	Occurrence	Score	Percent	Occurrence	Percent	Occurrence	Score	Percent	Occurrence	Percent	Occurrence	Score	Percent	Occurrence	Percent	Occurrence	Score	Percent	Occurrence	Percent
1.01	amino acid metabolism	0.0104	149	0.0333	8542	-0.505411	0.0141	88	0.0339	3287	-0.380981	0.0117	472	0.0315	22603	-0.430125	0.0135	124	0.0336	5741	-0.396006	0.0106	398	0.0288	14846	-0.434087	0.0189	32	0.0408	1095	-0.334198	0.0171	13	0.0386	449	-0.353591	0.0254	9	0.0395	285	-0.191763	0.0133	6	0.0354	233	-0.425152	0.015	4	0.0429
1.02	nitrogen, sulfur and selenium metabolism	0.0044	63	0.0143	3657	-0.511883	0.0077	48	0.0132	1277	-0.234083	0.005	203	0.0135	9663	-0.431364	0.0064	59	0.0138	2364	-0.333699	0.0038	142	0.0121	6259	-0.503002	0.0112	19	0.0155	416	-0.141114	0.0079	6	0.0127	148	-0.206177	0.0141	5	0.0133	96	0.0253675	0.0044	2	0.0156	103	-0.549672	0.0038	1	0.0139
1.03	nucleotide/nucleoside/nucleobase metabolism	0.0358	514	0.0351	8992	0.00857591	0.0322	201	0.0398	3861	-0.0920272	0.0342	1378	0.0349	25012	-0.00879932	0.0347	318	0.0331	5648	0.0205015	0.036	1356	0.0392	20193	-0.0369836	0.0325	55	0.0506	1357	-0.192267	0.0276	21	0.0514	598	-0.270054	0.0338	12	0.0553	399	-0.213808	0.0311	14	0.0483	318	-0.191187	0.0414	11	0.0517
1.04	phosphate metabolism	0.0289	415	0.0454	11649	-0.196158	0.0262	164	0.0501	4858	-0.281536	0.0275	1109	0.0486	34885	-0.247304	0.0259	237	0.0498	8507	-0.28393	0.0307	1157	0.0484	24957	-0.197707	0.0248	42	0.0501	1343	-0.305386	0.0289	22	0.0555	646	-0.283395	0.0338	12	0.0499	360	-0.169184	0.0333	15	0.0551	363	-0.218707	0.0263	7	0.0537
1.05	C-compound and carbohydrate metabolism	0.0282	404	0.0597	15318	-0.325725	0.032	200	0.0595	5775	-0.269367	0.0324	1304	0.0612	43921	-0.276206	0.0324	297	0.0649	11090	-0.3017	0.0338	1273	0.0625	32218	-0.266963	0.0396	67	0.0611	1639	-0.188346	0.0551	42	0.0637	742	-0.0629878	0.0901	32	0.0797	575	0.0532665	0.04	18	0.0587	387	-0.166578	0.0639	17	0.0744
1.06	lipid, fatty acid and isoprenoid metabolism	0.0102	146	0.0248	6361	-0.385852	0.0102	64	0.0215	2090	-0.323838	0.0101	407	0.0227	16288	-0.351704	0.0102	93	0.0233	3985	-0.358756	0.0146	551	0.0239	12310	-0.214045	0.0047	8	0.0141	378	-0.477121	0.0066	5	0.0118	137	-0.252338	0.0113	4	0.0165	119	-0.164406	0.0022	1	0.0109	72	-0.695004	0.0075	2	0.0144
1.07	metabolism of vitamins, cofactors, and prosthetic groups	0.0153	219	0.0217	5551	-0.151768	0.0171	107	0.0223	2167	-0.115309	0.0151	610	0.0208	14939	-0.139086	0.018	165	0.0206	3519	-0.0585947	0.0136	511	0.0214	11048	-0.196875	0.0177	30	0.0259	695	-0.165326	0.0144	11	0.0216	252	-0.176091	0.0423	15	0.0276	199	0.185431	0.0244	11	0.0232	153	0.0219018	0.0263	7	0.0264
1.08	metabolism of intercellular mediators	0.0001	0	0	1	0	0.0001	0	0	0	0	0.0001	0	0	1	0	0.0001	0	0	1	0	0.0001	0	0	2	0	0.0001	0	0	0	0	0.0001	0	0	0	0	0.0001	0	0	0	0	0.0001	0	0	0	0	0.0001	0	0
1.2	secondary metabolism	0.001	15	0.0107	2736	-1.02938	0.0021	13	0.0094	912	-0.650909	0.0009	35	0.0101	7252	-1.05008	0.001	9	0.0098	1670	-0.991226	0.0013	48	0.0089	4612	-0.835447	0.0047	8	0.0148	398	-0.498164	0.0039	3	0.0129	150	-0.519525	0.0085	3	0.0163	118	-0.282769	0.0022	1	0.0118	78	-0.729459	0.0038	1	0.0107
1.25	extracellular metabolism	0.0001	1	0.0005	121	-0.69897	0.0002	1	0.0005	44	-0.39794	0.0001	0	0.0004	298	-0.60206	0.0001	0	0.0005	92	-0.69897	0	1	0.0004	222	-0.60206	0.0001	0	0.0001	3	0	0.0001	0	0.0002	2	-0.30103	0.0001	0	0.0004	3	-0.60206	0.0001	0	0.0005	3	-0.69897	0.0001	0	0.0005
2.01	glycolysis and gluconeogenesis	0.0082	117	0.003	773	0.436693	0.0078	49	0.0039	380	0.30103	0.0113	455	0.0032	2303	0.547928	0.0097	89	0.003	514	0.50965	0.0111	419	0.0038	1978	0.465539	0.0041	7	0.0042	112	-0.0104654	0.0026	2	0.0038	44	-0.16481	0.0001	0	0.0033	24	-1.51851	0.0044	2	0.0041	27	0.0306688	0.0001	0	0.0034
2.04	glyoxylate cycle	0.0008	12	0.0005	121	0.20412	0.0013	8	0.0005	47	0.414973	0.0009	35	0.0005	365	0.255273	0.0017	16	0.0006	101	0.452298	0.0003	13	0.0004	214	-0.124939	0.0001	0	0.0001	3	0	0.0001	0	0	0	0	0.0001	0	0.0001	1	0	0.0001	0	0	0	0	0.0001	0	0
2.05	Entner-Doudoroff pathway	0.0001	0	0	0	0	0.0001	0	0	0	0	0.0001	0	0	0	0	0.0001	0	0	0	0	0.0001	0	0	0	0	0.0001	0	0	0	0	0.0001	0	0	0	0	0.0001	0	0	0	0	0.0001	0	0	0	0	0.0001	0	0
2.07	pentose-phosphate pathway	0.0015	22	0.0016	420	-0.0280287	0.0014	9	0.0018	170	-0.109144	0.002	79	0.0018	1319	0.0457575	0.0024	22	0.0018	305	0.124939	0.0015	58	0.002	1014	-0.124939	0.0012	2	0.0017	46	-0.151268	0.0001	0	0.0015	17	-1.17609	0.0001	0	0.0015	11	-1.17609	0.0001	0	0.0014	9	-1.14613	0.0001	0	0.0024
2.08	pyruvate dehydrogenase complex	0.0005	7	0.0004	100	0.09691	0.0011	7	0.0004	37	0.439333	0.001	42	0.0003	228	0.522879	0.0014	13	0.0005	82	0.447158	0.001	37	0.0004	215	0.39794	0.0001	0	0.0002	6	-0.30103	0.0001	0	0	0	0	0.0001	0	0	0	0	0.0001	0	0	0	0	0.0001	0	0.0007
2.09	anaplerotic reactions	0.0003	4	0.0001	37	0.477121	0.0002	1	0.0002	16	0	0.0003	14	0.0001	83	0.477121	0.0003	3	0.0001	24	0.477121	0.0003	12	0.0001	72	0.477121	0.0001	0	0.0001	3	0	0.0001	0	0.0001	1	0	0.0001	0	0	0	0	0.0001	0	0.0002	1	-0.30103	0.0001	0	0
2.1	tricarboxylic-acid pathway (citrate cycle, Krebs cycle, TCA cycle)	0.0084	121	0.0026	654	0.509306	0.0072	45	0.002	197	0.556303	0.0073	293	0.0021	1513	0.541104	0.0076	70	0.002	339	0.579784	0.0054	203	0.0023	1161	0.370666	0.0047	8	0.0018	48	0.416825	0.0001	0	0.0008	9	-0.90309	0.0001	0	0.001	7	-1	0.0001	0	0.0003	2	-0.477121	0.0038	1	0.0002
2.11	electron transport and membrane-associated energy conservation	0.0119	171	0.0057	1474	0.319672	0.0118	74	0.0064	620	0.265702	0.0108	435	0.0053	3809	0.309148	0.0133	122	0.0057	978	0.367977	0.0097	365	0.0059	3033	0.21592	0.01	17	0.0079	212	0.102373	0.0079	6	0.0064	75	0.0914471	0.0197	7	0.0067	48	0.468391	0.0178	8	0.009	59	0.296177	0.015	4	0.0066
2.13	respiration	0.0026	38	0.0038	977	-0.16481	0.0037	23	0.0042	404	-0.0550476	0.0028	113	0.0036	2550	-0.109144	0.0033	30	0.004	680	-0.0835461	0.003	113	0.0035	1821	-0.0669468	0.0012	2	0.0048	128	-0.60206	0.0013	1	0.0031	36	-0.377418	0.0056	2	0.0039	28	0.157123	0.0022	1	0.0055	36	-0.39794	0.0038	1	0.0041
2.16	fermentation	0.0001	0	0.0001	36	0	0.0001	0	0.0002	18	-0.30103	0	2	0.0001	63	0	0.0001	0	0.0001	10	0	0	1	0.0001	45	0	0.0001	0	0.0001	3	0	0.0001	0	0	0	0	0.0001	0	0	0	0	0.0001	0	0	0	0	0.0001	0	0
2.17	chemolithotrophy (e.g. sulfide, nitrogenous compounds)	0.0001	0	0	0	0	0.0001	0	0	0	0	0.0001	0	0	0	0	0.0001	0	0	0	0	0.0001	0	0	0	0	0.0001	0	0	0	0	0.0001	0	0	0	0	0.0001	0	0	0	0	0.0001	0	0	0	0	0.0001	0	0
2.19	metabolism of energy reserves (e.g. glycogen, trehalose)	0.0001	0	0.0005	119	-0.69897	0.0001	0	0.0006	54	-0.778151	0.0001	0	0.0006	409	-0.778151	0.0001	0	0.0008	135	-0.90309	0.0001	0	0.0006	294	-0.778151	0.0001	0	0.0001	2	0	0.0001	0	0	0	0	0.0001	0	0.0006	4	-0.778151	0.0001	0	0.0002	1	-0.30103	0.0001	0	0.001
2.25	oxidation of fatty acids	0.0013	19	0.0026	670	-0.30103	0.0002	1	0.0015	147	-0.875061	0.0008	31	0.0021	1480	-0.419129	0.0012	11	0.0019	331	-0.199572	0.0006	21	0.0017	868	-0.452298	0.0001	0	0.0016	42	-1.20412	0.0001	0	0.0002	2	-0.30103	0.0001	0	0.0003	2	-0.477121	0.0001	0	0.0002	1	-0.30103	0.0038	1	0.0002
2.3	photosynthesis	0.0003	4	0.0004	114	-0.124939	0.0002	1	0.0003	26	-0.176091	0.0001	5	0.0004	278	-0.60206	0.0017	16	0.0008	131	0.327359	0.0001	0	0.0003	149	-0.477121	0.0001	0	0.0006	16	-0.778151	0.0001	0	0.0006	7	-0.778151	0.0001	0	0.0007	5	-0.845098	0.0001	0	0.0006	4	-0.778151	0.0001	0	0.0007
2.45	energy conversion and regeneration	0.0098	141	0.004	1031	0.389166	0.0094	59	0.0049	479	0.282932	0.0089	360	0.0041	2951	0.336606	0.0117	107	0.0042	717	0.444937	0.0079	296	0.0046	2384	0.234869	0.01	17	0.0059	158	0.229148	0.0066	5	0.0056	65	0.0713559	0.0141	5	0.0061	44	0.363889	0.0156	7	0.0079	52	0.295498	0.015	4	0.0066
4.01	storage facilitating proteins	0.0001	0	0	1	0	0.0001	0	0	2	0	0.0001	0	0	9	0	0.0001	0	0.0001	20	0	0.0001	0	0	10	0	0.0001	0	0	1	0	0.0001	0	0.0001	1	0	0.0001	0	0	0	0	0.0001	0	0	0	0	0.0001	0	0
4.02	stored proteins	0.0001	0	0	0	0	0.0001	0	0	0	0	0.0001	0	0	0	0	0.0001	0	0	0	0	0.0001	0	0	0	0	0.0001	0	0	0	0	0.0001	0	0	0	0	0.0001	0	0	0	0	0.0001	0	0	0	0	0.0001	0	0
10.01	DNA processing	0.0118	169	0.0565	14473	-0.680166	0.0133	83	0.0523	5078	-0.59465	0.0113	456	0.0583	41797	-0.71259	0.0169	155	0.0588	10036	-0.541491	0.0123	464	0.0546	28165	-0.647288	0.0083	14	0.0394	1057	-0.676418	0.0079	6	0.0409	476	-0.714096	0.0001	0	0.0472	341	-2.67394	0.0022	1	0.0476	314	-1.33518	0.0038	1	0.0547
10.03	cell cycle	0.002	28	0.0046	1171	-0.361728	0.0032	20	0.0056	547	-0.243038	0.003	120	0.0049	3491	-0.213075	0.0026	24	0.0044	754	-0.228479	0.0042	157	0.0058	2998	-0.140179	0.0018	3	0.0029	79	-0.207125	0.0026	2	0.0021	25	0.0927541	0.0001	0	0.0022	16	-1.34242	0.0044	2	0.002	13	0.342423	0.0038	1	0.0029
11.02	RNA synthesis	0.0166	238	0.0411	10528	-0.393734	0.0136	85	0.0362	3512	-0.42517	0.0162	655	0.0432	31014	-0.425969	0.0194	178	0.0444	7578	-0.359581	0.0141	533	0.0345	17763	-0.3886	0.01	17	0.0285	765	-0.454845	0.0066	5	0.0314	365	-0.677386	0.0028	1	0.0288	208	-1.01223	0.0001	0	0.0387	255	-2.58771	0.0075	2	0.0361
11.04	RNA processing	0.0065	93	0.01	2555	-0.187087	0.0061	38	0.0106	1028	-0.239976	0.0059	237	0.009	6486	-0.18339	0.005	46	0.008	1366	-0.20412	0.0067	253	0.0106	5469	-0.199231	0.0018	3	0.0121	325	-0.827513	0.0039	3	0.0131	152	-0.526207	0.0001	0	0.0101	73	-2.00432	0.0001	0	0.0109	72	-2.03743	0.0001	0	0.0093
11.06	RNA modification	0.0003	4	0.0068	1732	-1.35539	0.0014	9	0.0073	706	-0.717195	0.0002	8	0.006	4304	-1.47712	0.0007	6	0.0052	896	-0.870905	0.0016	59	0.0072	3696	-0.653213	0.0001	0	0.0062	166	-1.79239	0.0013	1	0.0074	86	-0.755288	0.0001	0	0.0054	39	-1.73239	0.0001	0	0.0055	36	-1.74036	0.0001	0	0.0044
12.01	ribosome biogenesis	0.1195	1715	0.0101	2577	1.07305	0.1189	743	0.0124	1199	0.98176	0.1221	4923	0.01	7177	1.08672	0.1065	975	0.0093	1583	1.05887	0.1203	4538	0.0138	7111	0.940387	0.1311	222	0.0214	574	0.787189	0.1339	102	0.0227	264	0.770755	0.1155	41	0.0172	124	0.827054	0.1511	68	0.0199	131	0.880411	0.1316	35	0.0144
12.04	translation	0.135	1937	0.0177	4529	0.882361	0.1307	817	0.0215	2088	0.783837	0.1364	5498	0.0176	12633	0.889302	0.1219	1116	0.0164	2797	0.87116	0.135	5092	0.0239	12295	0.751936	0.1464	248	0.0354	949	0.616538	0.1483	113	0.0375	436	0.59711	0.1296	46	0.0288	208	0.653213	0.1644	74	0.0328	216	0.700028	0.1466	39	0.0259
12.07	translational control	0.0026	38	0.0006	145	0.636822	0.0026	16	0.0005	50	0.716003	0.0028	113	0.0006	400	0.669007	0.0025	23	0.0004	74	0.79588	0.0031	118	0.0007	366	0.646264	0.0047	8	0.0014	38	0.52597	0.0026	2	0.0013	15	0.30103	0.0028	1	0.0011	8	0.405765	0.0022	1	0.0012	8	0.263241	0.0038	1	0.001
12.1	aminoacyl-tRNA-synthetases	0.0033	48	0.0042	1083	-0.104735	0.0005	3	0.0052	502	-1.01703	0.002	80	0.0042	2985	-0.322219	0.0027	25	0.004	680	-0.170696	0.0024	89	0.0056	2911	-0.367977	0.0018	3	0.0075	201	-0.619789	0.0026	2	0.0083	97	-0.504105	0.0001	0	0.0062	45	-1.79239	0.0001	0	0.0073	48	-1.86332	0.0001	0	0.0059
12.11	selenocystein biosynthesis and incorporation	0.0001	2	0.0002	54	-0.30103	0.0001	0	0.0003	27	-0.477121	0.0001	4	0.0003	198	-0.477121	0.0001	0	0.0002	33	-0.30103	0.0002	6	0.0004	184	-0.30103	0.0001	0	0.0005	13	-0.69897	0.0001	0	0.0003	4	-0.477121	0.0001	0	0.0001	1	0	0.0001	0	0.0003	2	-0.477121	0.0001	0	0.0002
14.01	protein folding and stabilization	0.0146	210	0.005	1293	0.465383	0.0134	84	0.0046	446	0.464347	0.0143	575	0.0045	3193	0.502124	0.0135	124	0.0038	657	0.55055	0.011	416	0.0048	2477	0.360151	0.0148	25	0.0044	119	0.526809	0.0105	8	0.0034	40	0.48971	0.0169	6	0.005	36	0.528917	0.0133	6	0.0055	36	0.383489	0.0188	5	0.0066
14.04	protein targeting, sorting and translocation	0.001	15	0.0055	1411	-0.740363	0.0032	20	0.0051	494	-0.20242	0.0017	69	0.0047	3355	-0.441649	0.0028	26	0.0043	736	-0.18631	0.0028	105	0.0049	2508	-0.243038	0.0024	4	0.0024	65	0	0.0026	2	0.0024	28	0.0347621	0.0001	0	0.0021	15	-1.32222	0.0022	1	0.002	13	0.0413927	0.0038	1	0.002
14.07	protein modification	0.0021	30	0.014	3586	-0.823909	0.0021	13	0.0139	1345	-0.820796	0.002	82	0.014	10044	-0.845098	0.0023	21	0.015	2568	-0.814363	0.0035	133	0.0124	6381	-0.549354	0.0018	3	0.0154	414	-0.932248	0.0066	5	0.0162	189	-0.389971	0.0056	2	0.0155	112	-0.442144	0.0044	2	0.0197	130	-0.651014	0.015	4	0.0198
14.1	assembly of protein complexes	0.0007	10	0.002	505	-0.455932	0.0008	5	0.0014	140	-0.243038	0.0011	44	0.0015	1091	-0.134699	0.0005	5	0.0014	245	-0.447158	0.0012	47	0.0017	898	-0.151268	0.0012	2	0.002	53	-0.221849	0.0013	1	0.0017	20	-0.116506	0.0001	0	0.0025	18	-1.39794	0.0044	2	0.002	13	0.342423	0.0038	1	0.002
14.13	protein/peptide degradation	0.0013	18	0.0136	3495	-1.0196	0.003	19	0.0147	1423	-0.690196	0.0025	99	0.0132	9474	-0.722634	0.0038	35	0.0144	2452	-0.578579	0.0045	170	0.0133	6834	-0.470639	0.0041	7	0.0107	286	-0.4166	0.0026	2	0.0142	165	-0.737315	0.0001	0	0.0118	85	-2.07188	0.0022	1	0.0137	90	-0.794298	0.0038	1	0.0134
16.01	protein binding	0.139	1994	0.029	7444	0.680617	0.1389	868	0.0318	3081	0.640275	0.1433	5775	0.0287	20586	0.698364	0.132	1208	0.0276	4715	0.679665	0.1385	5224	0.0338	17428	0.612533	0.1523	258	0.0418	1122	0.561524	0.1352	103	0.0411	478	0.517135	0.1211	43	0.0352	254	0.536601	0.1511	68	0.0384	253	0.594933	0.1241	33	0.0329
16.02	peptide binding	0.0001	0	0	1	0	0.0001	0	0	0	0	0.0001	0	0	0	0	0.0001	0	0	0	0	0.0001	0	0	0	0	0.0001	0	0	0	0	0.0001	0	0	0	0	0.0001	0	0	0	0	0.0001	0	0	0	0	0.0001	0	0
16.03	nucleic acid binding	0.1064	1526	0.0684	17526	0.191886	0.1025	641	0.0697	6766	0.167491	0.1043	4204	0.0719	51579	0.161555	0.0985	902	0.0713	12175	0.140347	0.1048	3952	0.0743	38305	0.149372	0.0856	145	0.0638	1712	0.127653	0.0853	65	0.0692	806	0.0908429	0.0507	18	0.0671	484	-0.121715	0.0711	32	0.0631	416	0.0518402	0.0677	18	0.0661
16.05	polysaccharide binding	0.0001	0	0.0002	47	-0.30103	0.0001	0	0	3	0	0.0002	9	0.0001	86	0.30103	0.0001	1	0.0002	31	-0.30103	0.0002	6	0	20	0.30103	0.0001	0	0	0	0	0.0001	0	0.0001	1	0	0.0001	0	0	0	0	0.0001	0	0	0	0	0.0001	0	0
16.06	motor protein binding	0.0001	0	0	0	0	0.0001	0	0	0	0	0.0001	0	0	0	0	0.0001	0	0	0	0	0.0001	0	0	0	0	0.0001	0	0	0	0	0.0001	0	0	0	0	0.0001	0	0	0	0	0.0001	0	0	0	0	0.0001	0	0
16.07	structural protein binding	0.0001	0	0	0	0	0.0001	0	0	1	0	0.0001	0	0	0	0	0.0001	0	0	0	0	0.0001	0	0	0	0	0.0001	0	0	1	0	0.0001	0	0	0	0	0.0001	0	0	0	0	0.0001	0	0	0	0	0.0001	0	0
16.09	lipid binding	0.0024	35	0.0006	143	0.60206	0.0032	20	0.0005	52	0.80618	0.0023	93	0.0007	471	0.51663	0.0026	24	0.0006	95	0.636822	0.0021	79	0.0007	347	0.477121	0.0001	0	0.0002	6	-0.30103	0.0001	0	0.0003	4	-0.477121	0.0001	0	0	0	0	0.0022	1	0.0002	1	1.04139	0.0001	0	0.0002
16.1	amine binding	0.0001	0	0	0	0	0.0001	0	0	0	0	0.0001	0	0	0	0	0.0001	0	0	0	0	0.0001	0	0	0	0	0.0001	0	0	0	0	0.0001	0	0	0	0	0.0001	0	0	0	0	0.0001	0	0	0	0	0.0001	0	0
16.11	amino acid/amino acid derivatives binding	0.0004	6	0.0016	423	-0.60206	0.0005	3	0.0017	166	-0.531479	0.0005	19	0.0015	1085	-0.477121	0.0007	6	0.0018	304	-0.410174	0.0005	17	0.0014	718	-0.447158	0.0012	2	0.0025	67	-0.318759	0.0013	1	0.0029	34	-0.348455	0.0001	0	0.0026	19	-1.41497	0.0022	1	0.002	13	0.0413927	0.0038	1	0.0022
16.12	sulfate binding	0.0001	0	0	0	0	0.0001	0	0	0	0	0.0001	0	0	0	0	0.0001	0	0	0	0	0.0001	0	0	0	0	0.0001	0	0	0	0	0.0001	0	0	0	0	0.0001	0	0	0	0	0.0001	0	0	0	0	0.0001	0	0
16.13	C-compound binding	0.0004	6	0.0027	692	-0.829304	0.0003	2	0.0022	217	-0.865301	0.0004	15	0.0029	2081	-0.860338	0.0008	7	0.0032	538	-0.60206	0.0002	9	0.0025	1279	-1.09691	0.003	5	0.0022	60	0.134699	0.0026	2	0.0055	64	-0.325389	0.0028	1	0.0022	16	0.104735	0.0022	1	0.0029	19	-0.119975	0.0038	1	0.0034
16.14	selen binding	0.0001	0	0.0002	50	-0.30103	0.0001	0	0.0001	13	0	0	2	0.0002	134	-0.30103	0.0001	0	0.0002	36	-0.30103	0	1	0.0002	88	-0.30103	0.0006	1	0.0006	16	0	0.0026	2	0.0007	8	0.569875	0.0001	0	0	0	0	0.0001	0	0	0	0	0.0001	0	0
16.15	drug/toxin binding	0.0001	0	0	3	0	0.0001	0	0	0	0	0.0001	0	0	11	0	0.0001	0	0	0	0	0.0001	0	0	10	0	0.0001	0	0	0	0	0.0001	0	0	0	0	0.0001	0	0	0	0	0.0001	0	0	0	0	0.0001	0	0
16.16	antigen binding	0.0001	0	0	0	0	0.0001	0	0	0	0	0.0001	0	0	0	0	0.0001	0	0	0	0	0.0001	0	0	0	0	0.0001	0	0	0	0	0.0001	0	0	0	0	0.0001	0	0	0	0	0.0001	0	0	0	0	0.0001	0	0
16.17	metal binding	0.0256	367	0.046	11792	-0.254518	0.0309	193	0.0468	4545	-0.180287	0.0251	1011	0.0448	32118	-0.251604	0.0282	258	0.0446	7615	-0.199086	0.0238	898	0.0439	22650	-0.265888	0.0431	73	0.0636	1706	-0.16898	0.0446	34	0.0605	704	-0.132421	0.0704	25	0.0621	448	0.0544811	0.0378	17	0.0575	379	-0.182176	0.0376	10	0.0561
16.18	virus particle binding	0.0001	0	0	0	0	0.0001	0	0	0	0	0.0001	0	0	0	0	0.0001	0	0	0	0	0.0001	0	0	0	0	0.0001	0	0	0	0	0.0001	0	0	0	0	0.0001	0	0	0	0	0.0001	0	0	0	0	0.0001	0	0
16.19	nucleotide/nucleoside/nucleobase binding	0.0429	615	0.06	15393	-0.145694	0.0368	230	0.0661	6414	-0.254354	0.0407	1641	0.0624	44759	-0.18559	0.0451	413	0.0632	10785	-0.146541	0.0449	1694	0.0651	33527	-0.161335	0.049	83	0.0764	2049	-0.192897	0.0486	37	0.0815	949	-0.224521	0.0451	16	0.0762	550	-0.227778	0.0511	23	0.0774	510	-0.18032	0.0489	13	0.0754
16.21	complex cofactor/cosubstrate/vitamine binding	0.0234	336	0.0452	11583	-0.285923	0.0326	204	0.0442	4285	-0.132205	0.025	1006	0.0422	30299	-0.227372	0.0307	281	0.0454	7750	-0.169917	0.0211	794	0.0388	20013	-0.264549	0.0301	51	0.0554	1486	-0.264943	0.0315	24	0.0573	667	-0.259844	0.0479	17	0.0586	423	-0.0875621	0.0244	11	0.0554	365	-0.35612	0.0301	8	0.0542
16.22	hormone binding	0.0001	0	0	0	0	0.0001	0	0	0	0	0.0001	0	0	0	0	0.0001	0	0	0	0	0.0001	0	0	0	0	0.0001	0	0	0	0	0.0001	0	0	0	0	0.0001	0	0	0	0	0.0001	0	0	0	0	0.0001	0	0
16.23	neurotransmitter binding	0.0001	0	0	0	0	0.0001	0	0	0	0	0.0001	0	0	0	0	0.0001	0	0	0	0	0.0001	0	0	0	0	0.0001	0	0	0	0	0.0001	0	0	0	0	0.0001	0	0	0	0	0.0001	0	0	0	0	0.0001	0	0
16.25	oxygen binding	0.0001	0	0.0003	84	-0.477121	0.0001	0	0.0003	31	-0.477121	0.0001	0	0.0003	197	-0.477121	0.0001	0	0.0003	46	-0.477121	0	1	0.0002	101	-0.30103	0.0001	0	0.0001	4	0	0.0001	0	0	0	0	0.0001	0	0	0	0	0.0001	0	0	0	0	0.0001	0	0
18.01	regulation by	0.0002	3	0.0019	484	-0.977724	0.0003	2	0.0017	167	-0.753328	0.0001	0	0.002	1413	-1.30103	0.0002	2	0.0025	425	-1.09691	0.0002	9	0.0013	669	-0.812913	0.0001	0	0.0018	47	-1.25527	0.0001	0	0.0021	24	-1.32222	0.0001	0	0.0019	14	-1.27875	0.0001	0	0.0036	24	-1.5563	0.0001	0	0.0012
18.02	regulation of protein activity	0.0005	7	0.0029	752	-0.763428	0.0008	5	0.0027	259	-0.528274	0.0002	10	0.0029	2079	-1.16137	0.001	9	0.0038	643	-0.579784	0.0003	13	0.002	1055	-0.823909	0.0018	3	0.0048	130	-0.425969	0.0013	1	0.0048	56	-0.567298	0.0028	1	0.0047	34	-0.22494	0.0044	2	0.0065	43	-0.169461	0.0038	1	0.0044
20.01	transported compounds (substrates)	0.0342	490	0.0471	12079	-0.138995	0.0386	241	0.0476	4619	-0.0910196	0.032	1290	0.0477	34189	-0.173368	0.0342	313	0.0449	7660	-0.11822	0.03	1133	0.0452	23282	-0.178017	0.0319	54	0.0486	1304	-0.182846	0.0341	26	0.0446	519	-0.11658	0.0423	15	0.0496	358	-0.0691413	0.04	18	0.0454	299	-0.0549959	0.0338	9	0.0466
20.03	transport facilities	0.0174	250	0.0281	7205	-0.208157	0.0146	91	0.0276	2681	-0.276556	0.0144	579	0.033	23652	-0.360151	0.0132	121	0.0295	5032	-0.349248	0.0124	466	0.031	15964	-0.39794	0.0094	16	0.0195	523	-0.316907	0.0131	10	0.018	209	-0.138001	0.0085	3	0.0198	143	-0.367246	0.0111	5	0.0176	116	-0.20019	0.015	4	0.0168
20.09	transport routes	0.0013	19	0.0061	1558	-0.671386	0.0032	20	0.0052	503	-0.210853	0.0018	71	0.005	3575	-0.443697	0.0029	27	0.0044	750	-0.181055	0.0027	101	0.0049	2514	-0.258832	0.0001	0	0.0012	32	-1.07918	0.0001	0	0.0011	13	-1.04139	0.0001	0	0.0011	8	-1.04139	0.0001	0	0.0012	8	-1.07918	0.0001	0	0.0015
30.01	cellular signalling	0.001	14	0.0161	4125	-1.20683	0.0013	8	0.0132	1285	-1.00663	0.0005	19	0.0144	10314	-1.45939	0.0015	14	0.0171	2913	-1.0569	0.0015	56	0.0101	5203	-0.82823	0.0001	0	0.0067	179	-1.82607	0.0001	0	0.0099	115	-1.99564	0.0001	0	0.0091	66	-1.95904	0.0001	0	0.0171	113	-2.233	0.0001	0	0.0151
30.05	transmembrane signal transduction	0.0001	2	0.0073	1864	-1.86332	0.0002	1	0.0065	628	-1.51188	0	1	0.0065	4656	-1.81291	0.0001	1	0.0078	1335	-1.89209	0.0003	12	0.0045	2315	-1.17609	0.0001	0	0.0054	144	-1.73239	0.0001	0	0.0068	79	-1.83251	0.0001	0	0.0062	45	-1.79239	0.0001	0	0.0108	71	-2.03342	0.0001	0	0.0139
30.07	regulation of signal transduction	0.0001	0	0	0	0	0.0001	0	0	0	0	0.0001	0	0	0	0	0.0001	0	0	2	0	0	1	0	2	0	0.0001	0	0	0	0	0.0001	0	0	0	0	0.0001	0	0	0	0	0.0001	0	0	0	0	0.0001	0	0
32.01	stress response	0.0031	45	0.0087	2220	-0.448158	0.0045	28	0.0088	851	-0.29127	0.0044	178	0.0091	6547	-0.315589	0.006	55	0.0093	1584	-0.190332	0.0057	214	0.0098	5069	-0.235351	0.0047	8	0.0092	248	-0.29169	0.0079	6	0.0064	74	0.0914471	0.0001	0	0.0091	66	-1.95904	0.0022	1	0.0068	45	-0.490086	0.0038	1	0.0059
32.05	disease, virulence and defense	0.0001	1	0.0003	81	-0.477121	0.0001	0	0.0001	9	0	0.0001	0	0.0003	249	-0.477121	0.0001	0	0.0005	81	-0.69897	0.0001	5	0.0004	186	-0.60206	0.0001	0	0.0001	3	0	0.0001	0	0.0002	2	-0.30103	0.0001	0	0	0	0	0.0001	0	0.0002	1	-0.30103	0.0001	0	0
32.07	detoxification	0.0049	70	0.0038	976	0.110412	0.0046	29	0.0032	313	0.157608	0.0048	195	0.0033	2378	0.162727	0.0051	47	0.0032	546	0.20242	0.0028	107	0.0029	1513	-0.01524	0.0047	8	0.0023	61	0.31037	0.0026	2	0.0013	15	0.30103	0.0001	0	0.0019	14	-1.27875	0.0022	1	0.0021	14	0.0202034	0.0001	0	0.0044
32.1	degradation / modification of foreign (exogenous) compounds	0.0001	0	0.0001	21	0	0.0001	0	0.0001	7	0	0.0001	0	0.0001	69	0	0.0001	0	0	5	0	0	1	0.0001	43	0	0.0001	0	0.0002	5	-0.30103	0.0001	0	0	0	0	0.0001	0	0	0	0	0.0001	0	0	0	0	0.0001	0	0
34.01	homeostasis	0.0066	94	0.0049	1252	0.129348	0.0062	39	0.0049	471	0.102196	0.0058	232	0.0042	3000	0.140179	0.0051	47	0.0039	673	0.116506	0.0045	170	0.0042	2177	0.0299632	0.0053	9	0.0044	119	0.0808232	0.0026	2	0.0028	33	-0.0321847	0.0001	0	0.0029	21	-1.4624	0.0044	2	0.0041	27	0.0306688	0.0001	0	0.0054
34.03	membrane excitability	0.0001	0	0	0	0	0.0001	0	0	0	0	0.0001	0	0	1	0	0.0001	0	0	0	0	0.0001	0	0	0	0	0.0001	0	0	0	0	0.0001	0	0.0001	1	0	0.0001	0	0	0	0	0.0001	0	0	0	0	0.0001	0	0
34.05	cell motility	0.0018	26	0.0032	827	-0.249877	0.0014	9	0.0026	248	-0.268845	0.0017	69	0.0023	1632	-0.131279	0.0033	30	0.0023	395	0.156786	0.0025	95	0.0017	896	0.167491	0.0006	1	0.0016	43	-0.425969	0.0066	5	0.0016	19	0.615424	0.0001	0	0.0007	5	-0.845098	0.0001	0	0.0021	14	-1.32222	0.0001	0	0.0015
34.07	cell adhesion	0.0003	4	0.0006	161	-0.30103	0.0001	0	0.0005	45	-0.69897	0.0007	28	0.0009	620	-0.109144	0.0001	1	0.0005	85	-0.69897	0.0006	23	0.0011	558	-0.263241	0.0001	0	0.0001	3	0	0.0001	0	0	0	0	0.0001	0	0.0003	2	-0.477121	0.0001	0	0	0	0	0.0001	0	0.0002
34.11	cellular sensing and response to external stimulus	0.0009	13	0.0074	1901	-0.914989	0.0005	3	0.0067	652	-1.1271	0.0006	25	0.0069	4936	-1.0607	0.0007	6	0.0071	1216	-1.00616	0.0024	90	0.0053	2728	-0.344065	0.0001	0	0.0032	87	-1.50515	0.0001	0	0.0055	64	-1.74036	0.0001	0	0.0036	26	-1.5563	0.0022	1	0.0049	32	-0.347773	0.0038	1	0.0056
36.2	plant / fungal specific systemic sensing and response	0.0001	0	0	0	0	0.0001	0	0	0	0	0.0001	0	0	0	0	0.0001	0	0	0	0	0.0001	0	0	0	0	0.0001	0	0	0	0	0.0001	0	0	0	0	0.0001	0	0	0	0	0.0001	0	0	0	0	0.0001	0	0
36.25	animal specific systemic sensing and response	0.0001	2	0.0002	49	-0.30103	0.0001	0	0.0002	24	-0.30103	0	1	0.0002	108	-0.30103	0.0001	0	0.0002	26	-0.30103	0.0001	2	0.0001	54	0	0.0001	0	0	1	0	0.0001	0	0.0001	1	0	0.0001	0	0	0	0	0.0001	0	0	0	0	0.0001	0	0
38.01	LTR retroelements (retroviral)	0.0001	0	0	0	0	0.0001	0	0	0	0	0.0001	0	0	0	0	0.0001	0	0	0	0	0.0001	0	0	0	0	0.0001	0	0	0	0	0.0001	0	0	0	0	0.0001	0	0	0	0	0.0001	0	0	0	0	0.0001	0	0
38.02	non-LTR retroelements	0.0001	0	0	0	0	0.0001	0	0	0	0	0.0001	0	0	0	0	0.0001	0	0	0	0	0.0001	0	0	0	0	0.0001	0	0	0	0	0.0001	0	0	0	0	0.0001	0	0	0	0	0.0001	0	0	0	0	0.0001	0	0
38.03	transposons	0.0001	0	0	0	0	0.0001	0	0	0	0	0.0001	0	0	0	0	0.0001	0	0	0	0	0.0001	0	0	0	0	0.0001	0	0	0	0	0.0001	0	0	0	0	0.0001	0	0	0	0	0.0001	0	0	0	0	0.0001	0	0
38.05	viral proteins	0.0003	4	0.0003	70	0	0.0001	0	0.0002	22	-0.30103	0.0001	6	0.0003	234	-0.477121	0.0001	0	0.0005	87	-0.69897	0.0001	3	0.0002	111	-0.30103	0.0001	0	0	0	0	0.0001	0	0.0001	1	0	0.0001	0	0	0	0	0.0001	0	0	0	0	0.0001	0	0
38.06	phage proteins	0.0001	0	0	0	0	0.0001	0	0	0	0	0.0001	0	0	0	0	0.0001	0	0	0	0	0.0001	0	0	8	0	0.0001	0	0	0	0	0.0001	0	0	0	0	0.0001	0	0	0	0	0.0001	0	0	0	0	0.0001	0	0
38.07	proteins necessary for transposon movement	0.0001	0	0.002	517	-1.30103	0.0002	1	0.0021	202	-1.02119	0	1	0.0019	1363	-1.27875	0.0001	1	0.0022	376	-1.34242	0.0002	7	0.0037	1887	-1.26717	0.0001	0	0.0004	11	-0.60206	0.0001	0	0.0005	6	-0.69897	0.0001	0	0.004	29	-1.60206	0.0001	0	0.0003	2	-0.477121	0.0001	0	0.0046
40.01	cell growth / morphogenesis	0.0001	2	0.0031	799	-1.49136	0.0016	10	0.0035	340	-0.339948	0.0001	6	0.0031	2250	-1.49136	0.0008	7	0.0028	484	-0.544068	0.0011	43	0.0035	1807	-0.502675	0.0001	0	0.0001	2	0	0.0001	0	0.0001	1	0	0.0001	0	0.0001	1	0	0.0001	0	0	0	0	0.0001	0	0.0002
40.05	dedifferentiation	0.0001	0	0	0	0	0.0001	0	0	0	0	0.0001	0	0	0	0	0.0001	0	0	0	0	0.0001	0	0	0	0	0.0001	0	0	0	0	0.0001	0	0	0	0	0.0001	0	0	0	0	0.0001	0	0	0	0	0.0001	0	0
40.1	cell death	0.0001	0	0.0003	84	-0.477121	0.0001	0	0.0003	32	-0.477121	0.0001	0	0.0005	338	-0.69897	0.0001	0	0.0005	79	-0.69897	0.0001	5	0.0006	285	-0.778151	0.0001	0	0.0001	3	0	0.0001	0	0.0001	1	0	0.0001	0	0	0	0	0.0001	0	0	0	0	0.0001	0	0
40.2	cell aging	0.0001	0	0	0	0	0.0001	0	0	0	0	0.0001	0	0	0	0	0.0001	0	0	0	0	0.0001	0	0	0	0	0.0001	0	0	0	0	0.0001	0	0	0	0	0.0001	0	0	0	0	0.0001	0	0	0	0	0.0001	0	0
41.01	fungal/microorganismic development	0.0001	0	0	12	0	0.0001	0	0	1	0	0	1	0.0001	46	0	0.0001	0	0	6	0	0	1	0.0002	92	-0.30103	0.0001	0	0	1	0	0.0001	0	0	0	0	0.0001	0	0	0	0	0.0001	0	0	0	0	0.0001	0	0
41.03	plant development	0.0001	0	0.0001	14	0	0.0001	0	0	1	0	0.0001	0	0	33	0	0.0001	1	0.0002	29	-0.30103	0.0001	0	0	18	0	0.0001	0	0	1	0	0.0001	0	0	0	0	0.0001	0	0	0	0	0.0001	0	0	0	0	0.0001	0	0
41.05	animal development	0.0001	0	0	10	0	0.0001	0	0.0002	19	-0.30103	0.0001	0	0	34	0	0.0001	0	0.0003	45	-0.477121	0.0001	0	0	0	0	0.0001	0	0	0	0	0.0001	0	0	0	0	0.0001	0	0	0	0	0.0001	0	0	0	0	0.0001	0	0
42.01	cell wall	0.0001	0	0.0035	903	-1.54407	0.0019	12	0.0037	359	-0.289448	0.0008	33	0.0038	2760	-0.676694	0.0009	8	0.0038	642	-0.625541	0.0012	45	0.0042	2177	-0.544068	0.0006	1	0.0001	4	0.778151	0.0001	0	0.0001	1	0	0.0001	0	0	0	0	0.0001	0	0	0	0	0.0001	0	0
42.02	eukaryotic plasma membrane	0.0001	0	0.0002	57	-0.30103	0.0001	0	0.0002	16	-0.30103	0.0001	0	0.0002	115	-0.30103	0.0001	0	0.0001	17	0	0.0001	0	0.0002	92	-0.30103	0.0001	0	0	0	0	0.0001	0	0	0	0	0.0001	0	0	0	0	0.0001	0	0	0	0	0.0001	0	0
42.03	cytoplasm	0.0001	0	0	0	0	0.0001	0	0	0	0	0.0001	0	0	0	0	0.0001	0	0	0	0	0.0001	0	0	0	0	0.0001	0	0	0	0	0.0001	0	0	0	0	0.0001	0	0	0	0	0.0001	0	0	0	0	0.0001	0	0
42.04	cytoskeleton/structural proteins	0.0001	0	0.0001	19	0	0.0001	0	0	4	0	0	2	0	27	0	0.0001	0	0.0001	15	0	0	1	0	12	0	0.0001	0	0.0007	18	-0.845098	0.0001	0	0.0006	7	-0.778151	0.0001	0	0	0	0	0.0001	0	0.0003	2	-0.477121	0.0001	0	0
42.05	centrosome	0.0001	0	0	12	0	0.0001	0	0	2	0	0	2	0	16	0	0.0001	0	0.0001	14	0	0	1	0	9	0	0.0001	0	0.0003	8	-0.477121	0.0001	0	0.0003	3	-0.477121	0.0001	0	0	0	0	0.0001	0	0	0	0	0.0001	0	0
42.06	cell junction	0.0001	0	0	0	0	0.0001	0	0	0	0	0.0001	0	0	6	0	0.0001	0	0	1	0	0.0001	0	0	1	0	0.0001	0	0	0	0	0.0001	0	0	0	0	0.0001	0	0	0	0	0.0001	0	0	0	0	0.0001	0	0
42.07	endoplasmic reticulum	0.0001	0	0	0	0	0.0001	0	0	0	0	0.0001	0	0	0	0	0.0001	0	0	0	0	0.0001	0	0	0	0	0.0001	0	0	0	0	0.0001	0	0	0	0	0.0001	0	0	0	0	0.0001	0	0	0	0	0.0001	0	0
42.08	Golgi	0.0001	0	0	0	0	0.0001	0	0	0	0	0.0001	0	0	0	0	0.0001	0	0	0	0	0.0001	0	0	0	0	0.0001	0	0	0	0	0.0001	0	0	0	0	0.0001	0	0	0	0	0.0001	0	0	0	0	0.0001	0	0
42.09	intracellular transport vesicles	0.0001	0	0	6	0	0.0001	0	0	0	0	0.0001	0	0	32	0	0.0001	0	0.0001	10	0	0.0001	0	0	2	0	0.0001	0	0	0	0	0.0001	0	0	0	0	0.0001	0	0	0	0	0.0001	0	0	0	0	0.0001	0	0
42.1	nucleus	0.0093	133	0.0355	9106	-0.581745	0.0082	51	0.0304	2946	-0.56906	0.0083	336	0.0378	27107	-0.658414	0.0114	104	0.0387	6609	-0.530806	0.0066	249	0.0289	14891	-0.641354	0.0047	8	0.0179	481	-0.580755	0.0026	2	0.0211	246	-0.909309	0.0001	0	0.0197	142	-2.29447	0.0001	0	0.029	191	-2.4624	0.0038	1	0.0276
42.16	mitochondrion	0.0002	3	0.0002	60	0	0.0002	1	0.0002	22	0	0.0002	9	0.0002	159	0	0.0003	3	0.0003	52	0	0.0001	2	0.0002	104	-0.30103	0.0001	0	0.0001	4	0	0.0001	0	0	0	0	0.0001	0	0	0	0	0.0001	0	0	0	0	0.0001	0	0
42.19	peroxisome	0.0001	0	0	0	0	0.0001	0	0	0	0	0.0001	0	0	0	0	0.0001	0	0	0	0	0.0001	0	0	0	0	0.0001	0	0	0	0	0.0001	0	0	0	0	0.0001	0	0	0	0	0.0001	0	0	0	0	0.0001	0	0
42.22	endosome	0.0001	0	0	0	0	0.0001	0	0	0	0	0.0001	0	0	0	0	0.0001	0	0	0	0	0.0001	0	0	0	0	0.0001	0	0	0	0	0.0001	0	0	0	0	0.0001	0	0	0	0	0.0001	0	0	0	0	0.0001	0	0
42.25	vacuole or lysosome	0.0001	0	0	5	0	0.0001	0	0	2	0	0.0001	0	0	14	0	0.0001	0	0.0001	11	0	0.0001	0	0	15	0	0.0001	0	0	0	0	0.0001	0	0	0	0	0.0001	0	0	0	0	0.0001	0	0	0	0	0.0001	0	0
42.26	plastid	0.0001	0	0	0	0	0.0001	0	0	0	0	0.0001	0	0	0	0	0.0001	0	0	0	0	0.0001	0	0	0	0	0.0001	0	0	0	0	0.0001	0	0	0	0	0.0001	0	0	0	0	0.0001	0	0	0	0	0.0001	0	0
42.27	extracellular / secretion proteins	0.0001	0	0	0	0	0.0001	0	0	0	0	0.0001	0	0	0	0	0.0001	0	0	0	0	0.0002	9	0	11	0.30103	0.0001	0	0	0	0	0.0001	0	0	0	0	0.0001	0	0	0	0	0.0001	0	0	0	0	0.0001	0	0
42.28	periplasmatic space	0.0001	0	0	0	0	0.0001	0	0	0	0	0.0001	0	0	0	0	0.0001	0	0	0	0	0.0001	0	0	0	0	0.0001	0	0	0	0	0.0001	0	0	0	0	0.0001	0	0	0	0	0.0001	0	0	0	0	0.0001	0	0
42.29	bud / growth tip	0.0001	0	0	0	0	0.0001	0	0	0	0	0.0001	0	0	0	0	0.0001	0	0	0	0	0.0001	0	0	0	0	0.0001	0	0	0	0	0.0001	0	0	0	0	0.0001	0	0	0	0	0.0001	0	0	0	0	0.0001	0	0
42.3	prokaryotic cytoplasmic membrane	0.0001	0	0	0	0	0.0001	0	0	0	0	0.0001	0	0	0	0	0.0001	0	0	0	0	0.0001	0	0	0	0	0.0001	0	0	0	0	0.0001	0	0	0	0	0.0001	0	0	0	0	0.0001	0	0	0	0	0.0001	0	0
42.32	flagellum	0.0003	5	0.0014	355	-0.669007	0.0001	0	0.0011	109	-1.04139	0.0003	11	0.001	684	-0.522879	0.0001	1	0.0009	157	-0.954243	0.0006	23	0.0008	407	-0.124939	0.0001	0	0	0	0	0.0001	0	0	0	0	0.0001	0	0	0	0	0.0001	0	0	0	0	0.0001	0	0
42.33	pilus/fimbria	0.0002	3	0.0001	32	0.30103	0.0002	1	0.0001	5	0.30103	0.0007	30	0.0005	339	0.146128	0.0001	1	0.0001	9	0	0.0002	7	0.0005	279	-0.39794	0.0001	0	0	0	0	0.0001	0	0	0	0	0.0001	0	0	0	0	0.0001	0	0	0	0	0.0001	0	0
42.34	prokaryotic cell envelope structures	0.0004	6	0.0039	1011	-0.989005	0.0022	14	0.0041	399	-0.270361	0.0009	38	0.0039	2777	-0.636822	0.001	9	0.0039	664	-0.591065	0.0014	51	0.0044	2291	-0.497325	0.0001	0	0.0002	6	-0.30103	0.0001	0	0.0003	4	-0.477121	0.0028	1	0.0006	4	0.669007	0.0001	0	0.0002	1	-0.30103	0.0001	0	0
42.35	prokaryotic intracytoplasmic membrane	0.0001	0	0	0	0	0.0001	0	0	0	0	0.0001	0	0	0	0	0.0001	0	0	0	0	0.0001	0	0	0	0	0.0001	0	0	0	0	0.0001	0	0	0	0	0.0001	0	0	0	0	0.0001	0	0	0	0	0.0001	0	0
42.36	prokaryotic cell inclusions	0.0001	0	0	0	0	0.0001	0	0	0	0	0.0001	0	0	0	0	0.0001	0	0	0	0	0.0001	0	0	0	0	0.0001	0	0	0	0	0.0001	0	0	0	0	0.0001	0	0	0	0	0.0001	0	0	0	0	0.0001	0	0
42.37	prokaryotic nucleoid	0.0001	0	0	0	0	0.0001	0	0	0	0	0.0001	0	0	0	0	0.0001	0	0	0	0	0.0001	0	0	0	0	0.0001	0	0	0	0	0.0001	0	0	0	0	0.0001	0	0	0	0	0.0001	0	0	0	0	0.0001	0	0
43.01	fungal/microorganismic cell type differentiation	0.0001	1	0.0003	85	-0.477121	0.0002	1	0.0016	152	-0.90309	0.0001	3	0.0004	300	-0.60206	0.0008	7	0.0022	373	-0.439333	0.0001	2	0.0001	44	0	0.0001	0	0	1	0	0.0001	0	0	0	0	0.0001	0	0	0	0	0.0001	0	0	0	0	0.0001	0	0
43.02	plant cell type differentiation	0.0001	0	0	0	0	0.0001	0	0	0	0	0.0001	0	0	0	0	0.0001	0	0	0	0	0.0001	0	0	0	0	0.0001	0	0	0	0	0.0001	0	0	0	0	0.0001	0	0	0	0	0.0001	0	0	0	0	0.0001	0	0
43.03	animal cell type differentiation	0.0001	0	0	1	0	0.0001	0	0	0	0	0.0001	0	0	0	0	0.0001	0	0	1	0	0.0001	0	0	0	0	0.0001	0	0	0	0	0.0001	0	0	0	0	0.0001	0	0	0	0	0.0001	0	0	0	0	0.0001	0	0
45.01	fungal/microorganismic tissue	0.0001	0	0	0	0	0.0001	0	0	0	0	0.0001	0	0	0	0	0.0001	0	0	0	0	0.0001	0	0	0	0	0.0001	0	0	0	0	0.0001	0	0	0	0	0.0001	0	0	0	0	0.0001	0	0	0	0	0.0001	0	0
45.02	plant tissue	0.0001	0	0	0	0	0.0001	0	0	0	0	0.0001	0	0	0	0	0.0001	0	0	0	0	0.0001	0	0	0	0	0.0001	0	0	0	0	0.0001	0	0	0	0	0.0001	0	0	0	0	0.0001	0	0	0	0	0.0001	0	0
45.03	animal tissue	0.0001	0	0	0	0	0.0001	0	0	0	0	0.0001	0	0	0	0	0.0001	0	0	0	0	0.0001	0	0	0	0	0.0001	0	0	0	0	0.0001	0	0	0	0	0.0001	0	0	0	0	0.0001	0	0	0	0	0.0001	0	0
47.01	fungal organ	0.0001	0	0	0	0	0.0001	0	0	0	0	0.0001	0	0	0	0	0.0001	0	0	0	0	0.0001	0	0	0	0	0.0001	0	0	0	0	0.0001	0	0	0	0	0.0001	0	0	0	0	0.0001	0	0	0	0	0.0001	0	0
47.02	plant organ	0.0001	0	0	0	0	0.0001	0	0	0	0	0.0001	0	0	0	0	0.0001	0	0	0	0	0.0001	0	0	0	0	0.0001	0	0	0	0	0.0001	0	0	0	0	0.0001	0	0	0	0	0.0001	0	0	0	0	0.0001	0	0
47.03	animal organ	0.0001	0	0	0	0	0.0001	0	0	0	0	0.0001	0	0	1	0	0.0001	0	0	0	0	0.0001	0	0	0	0	0.0001	0	0	0	0	0.0001	0	0	0	0	0.0001	0	0	0	0	0.0001	0	0	0	0	0.0001	0	0
70.01	cell wall	0.0011	16	0.0021	546	-0.280827	0.0005	3	0.0016	160	-0.50515	0.0003	12	0.0022	1548	-0.865301	0.0007	6	0.0019	325	-0.433656	0.0005	17	0.0024	1237	-0.681241	0.0018	3	0.0007	19	0.410174	0.0026	2	0.0005	6	0.716003	0.0001	0	0.0001	1	0	0.0022	1	0.0005	3	0.643453	0.0001	0	0
70.02	eukaryotic plasma membrane / membrane attached	0.0148	212	0.0255	6532	-0.236278	0.0131	82	0.0241	2338	-0.264746	0.013	526	0.028	20055	-0.333215	0.0115	105	0.027	4605	-0.370666	0.0137	517	0.0297	15321	-0.336036	0.003	5	0.0164	441	-0.737723	0.0052	4	0.0043	50	0.0825349	0.0001	0	0.0057	41	-1.75587	0.0001	0	0.0027	18	-1.43136	0.0001	0	0.001
70.03	cytoplasm	0.0464	666	0.042	10769	0.0432687	0.0414	259	0.0453	4394	-0.0390979	0.0459	1852	0.0418	29977	0.0406364	0.0459	420	0.038	6489	0.0820291	0.0467	1762	0.049	25265	-0.0208792	0.0419	71	0.0406	1088	0.013688	0.0446	34	0.0417	485	0.0291988	0.0338	12	0.0366	264	-0.0345644	0.04	18	0.0369	243	0.0350336	0.0376	10	0.029
70.04	cytoskeleton	0.0001	0	0	12	0	0.0001	0	0.0001	8	0	0	1	0	35	0	0.0001	0	0.0001	17	0	0.0001	4	0.0001	27	0	0.0001	0	0.0004	10	-0.60206	0.0001	0	0.0003	4	-0.477121	0.0001	0	0.0003	2	-0.477121	0.0001	0	0.0003	2	-0.477121	0.0001	0	0
70.05	centrosome	0.0001	0	0	0	0	0.0001	0	0	0	0	0.0001	0	0	0	0	0.0001	0	0	0	0	0.0001	0	0	0	0	0.0001	0	0	0	0	0.0001	0	0	0	0	0.0001	0	0	0	0	0.0001	0	0	0	0	0.0001	0	0
70.06	cell junction	0.0001	0	0	1	0	0.0001	0	0	0	0	0.0001	0	0	0	0	0.0001	0	0	0	0	0.0001	0	0	0	0	0.0001	0	0.0001	2	0	0.0001	0	0	0	0	0.0001	0	0	0	0	0.0001	0	0	0	0	0.0001	0	0
70.07	endoplasmic reticulum	0.0001	1	0.0005	137	-0.69897	0.0001	0	0.0003	31	-0.477121	0	1	0.0005	341	-0.69897	0.0001	0	0.0004	70	-0.60206	0.0001	4	0.0004	195	-0.60206	0.0035	6	0.0015	39	0.367977	0.0001	0	0.0015	17	-1.17609	0.0001	0	0.0011	8	-1.04139	0.0001	0	0.0015	10	-1.17609	0.0038	1	0.0015
70.08	Golgi	0.0001	0	0	4	0	0.0001	0	0	1	0	0.0001	0	0	12	0	0.0001	0	0	4	0	0.0001	0	0	12	0	0.0001	0	0.0001	2	0	0.0001	0	0.0001	1	0	0.0001	0	0	0	0	0.0001	0	0	0	0	0.0001	0	0
70.09	intracellular transport vesicles	0.0001	1	0.0002	41	-0.30103	0.0001	0	0.0001	6	0	0	1	0.0001	96	0	0.0001	0	0.0001	20	0	0.0001	0	0.0001	41	0	0.0001	0	0	0	0	0.0001	0	0	0	0	0.0001	0	0	0	0	0.0001	0	0	0	0	0.0001	0	0
70.1	nucleus	0.0004	6	0.0033	837	-0.916454	0.0005	3	0.0036	345	-0.857332	0.0005	22	0.0032	2304	-0.80618	0.0011	10	0.0031	527	-0.449969	0.0015	56	0.0039	2011	-0.414973	0.0041	7	0.0066	178	-0.20676	0.0039	3	0.0064	74	-0.215115	0.0001	0	0.0055	40	-1.74036	0.0001	0	0.0059	39	-1.77085	0.0038	1	0.0063
70.16	mitochondrion	0.0039	56	0.0013	341	0.477121	0.0029	18	0.0011	106	0.421005	0.0029	117	0.0011	777	0.421005	0.0032	29	0.0012	198	0.425969	0.0022	82	0.001	537	0.342423	0.0001	0	0.0005	13	-0.69897	0.0001	0	0.0007	8	-0.845098	0.0001	0	0.0006	4	-0.778151	0.0022	1	0.0005	3	0.643453	0.0001	0	0.0007
70.19	peroxisome	0.0001	0	0	0	0	0.0001	0	0	0	0	0.0001	0	0	14	0	0.0001	0	0	5	0	0.0001	0	0	8	0	0.0001	0	0	0	0	0.0001	0	0	0	0	0.0001	0	0	0	0	0.0001	0	0	0	0	0.0001	0	0
70.22	endosome	0.0001	0	0	0	0	0.0001	0	0	0	0	0.0001	0	0	0	0	0.0001	0	0	0	0	0.0001	0	0	0	0	0.0001	0	0	0	0	0.0001	0	0	0	0	0.0001	0	0	0	0	0.0001	0	0	0	0	0.0001	0	0
70.25	vacuole or lysosome	0.0001	1	0.0001	14	0	0.0001	0	0	4	0	0	1	0.0001	64	0	0.0001	0	0.0001	21	0	0.0001	0	0.0001	37	0	0.0001	0	0	0	0	0.0001	0	0	0	0	0.0001	0	0	0	0	0.0001	0	0	0	0	0.0001	0	0
70.26	plastid	0.0001	1	0.0002	59	-0.30103	0.0001	0	0.0002	24	-0.30103	0	1	0.0002	148	-0.30103	0.0013	12	0.0003	58	0.636822	0.0001	0	0.0002	107	-0.30103	0.0001	0	0	0	0	0.0001	0	0	0	0	0.0001	0	0	0	0	0.0001	0	0	0	0	0.0001	0	0
70.27	extracellular / secretion proteins	0.0012	17	0.0008	194	0.176091	0.0018	11	0.0007	65	0.410174	0.0023	93	0.001	710	0.361728	0.002	18	0.0012	198	0.221849	0.0027	100	0.0011	554	0.389971	0.0012	2	0.0005	14	0.380211	0.0001	0	0.0006	7	-0.778151	0.0001	0	0.0008	6	-0.90309	0.0022	1	0.0006	4	0.564271	0.0001	0	0.0007
70.28	periplasmatic space	0.003	43	0.006	1536	-0.30103	0.001	6	0.0041	393	-0.612784	0.0027	108	0.0058	4187	-0.332064	0.0026	24	0.0037	628	-0.153228	0.002	74	0.0059	3063	-0.469822	0.0001	0	0.0015	39	-1.17609	0.0001	0	0.0009	11	-0.954243	0.0001	0	0.0008	6	-0.90309	0.0001	0	0.0006	4	-0.778151	0.0038	1	0.0007
70.29	bud / growth tip	0.0001	0	0	0	0	0.0001	0	0	0	0	0.0001	0	0	0	0	0.0001	0	0	0	0	0.0001	0	0	0	0	0.0001	0	0	0	0	0.0001	0	0	0	0	0.0001	0	0	0	0	0.0001	0	0	0	0	0.0001	0	0
70.3	prokaryotic cytoplasmic membrane	0.0001	0	0	0	0	0.0001	0	0	0	0	0.0001	0	0	0	0	0.0001	0	0	0	0	0.0001	0	0	0	0	0.0001	0	0	0	0	0.0001	0	0	0	0	0.0001	0	0	0	0	0.0001	0	0	0	0	0.0001	0	0
70.32	flagellum	0.0018	26	0.0056	1428	-0.492916	0.0016	10	0.0047	455	-0.467978	0.0019	75	0.0039	2769	-0.312311	0.0036	33	0.0038	647	-0.0234811	0.0038	142	0.0031	1604	0.0884219	0.0006	1	0.0025	67	-0.619789	0.0079	6	0.0022	26	0.555204	0.0001	0	0.0024	17	-1.38021	0.0022	1	0.0039	26	-0.248642	0.0001	0	0.0012
70.33	pilus/fimbria	0.0002	3	0.0001	32	0.30103	0.0002	1	0.0001	5	0.30103	0.0007	30	0.0005	339	0.146128	0.0001	1	0.0001	9	0	0.0002	7	0.0005	279	-0.39794	0.0001	0	0	0	0	0.0001	0	0	0	0	0.0001	0	0	0	0	0.0001	0	0	0	0	0.0001	0	0
70.34	prokaryotic cell envelope component	0.0056	80	0.0055	1405	0.00782534	0.0019	12	0.0027	263	-0.15261	0.0043	172	0.0036	2597	0.077166	0.0022	20	0.002	350	0.0413927	0.0044	165	0.0036	1853	0.0871502	0.0001	0	0	0	0	0.0001	0	0	0	0	0.0001	0	0	0	0	0.0001	0	0	0	0	0.0001	0	0
70.35	prokaryotic intracytoplasmic membrane	0.0001	0	0	0	0	0.0001	0	0	0	0	0.0001	0	0	0	0	0.0001	0	0	1	0	0.0001	0	0	0	0	0.0001	0	0	0	0	0.0001	0	0	0	0	0.0001	0	0	0	0	0.0001	0	0	0	0	0.0001	0	0
70.36	prokaryotic cell inclusions	0.0001	0	0	0	0	0.0001	0	0	0	0	0.0001	0	0	0	0	0.0001	0	0	0	0	0.0001	0	0	0	0	0.0001	0	0	0	0	0.0001	0	0	0	0	0.0001	0	0	0	0	0.0001	0	0	0	0	0.0001	0	0
70.37	prokaryotic nucleoid	0.0001	0	0	0	0	0.0001	0	0	0	0	0.0001	0	0	0	0	0.0001	0	0	0	0	0.0001	0	0	0	0	0.0001	0	0	0	0	0.0001	0	0	0	0	0.0001	0	0	0	0	0.0001	0	0	0	0	0.0001	0	0
73.01	fungal / microorganismic cell type	0.0001	0	0	0	0	0.0001	0	0	0	0	0.0001	0	0	0	0	0.0001	0	0	0	0	0.0001	0	0	0	0	0.0001	0	0	0	0	0.0001	0	0	0	0	0.0001	0	0	0	0	0.0001	0	0	0	0	0.0001	0	0
73.02	plant cell type	0.0001	0	0	0	0	0.0001	0	0	0	0	0.0001	0	0	0	0	0.0001	0	0	0	0	0.0001	0	0	0	0	0.0001	0	0	0	0	0.0001	0	0	0	0	0.0001	0	0	0	0	0.0001	0	0	0	0	0.0001	0	0
73.03	animal cell type	0.0001	0	0	0	0	0.0001	0	0	0	0	0.0001	0	0	0	0	0.0001	0	0	0	0	0.0001	0	0	0	0	0.0001	0	0	0	0	0.0001	0	0	0	0	0.0001	0	0	0	0	0.0001	0	0	0	0	0.0001	0	0
75.01	fungal/microorganismic tissue	0.0001	0	0	0	0	0.0001	0	0	0	0	0.0001	0	0	0	0	0.0001	0	0	0	0	0.0001	0	0	0	0	0.0001	0	0	0	0	0.0001	0	0	0	0	0.0001	0	0	0	0	0.0001	0	0	0	0	0.0001	0	0
75.02	plant tissue	0.0001	0	0	0	0	0.0001	0	0	0	0	0.0001	0	0	0	0	0.0001	0	0	0	0	0.0001	0	0	0	0	0.0001	0	0	0	0	0.0001	0	0	0	0	0.0001	0	0	0	0	0.0001	0	0	0	0	0.0001	0	0
75.03	animal tissue	0.0001	0	0	0	0	0.0001	0	0	0	0	0.0001	0	0	0	0	0.0001	0	0	0	0	0.0001	0	0	0	0	0.0001	0	0	0	0	0.0001	0	0	0	0	0.0001	0	0	0	0	0.0001	0	0	0	0	0.0001	0	0
77.01	fungal organ	0.0001	0	0	0	0	0.0001	0	0	0	0	0.0001	0	0	0	0	0.0001	0	0	0	0	0.0001	0	0	0	0	0.0001	0	0	0	0	0.0001	0	0	0	0	0.0001	0	0	0	0	0.0001	0	0	0	0	0.0001	0	0
77.02	plant organ	0.0001	0	0	0	0	0.0001	0	0	0	0	0.0001	0	0	0	0	0.0001	0	0	0	0	0.0001	0	0	0	0	0.0001	0	0	0	0	0.0001	0	0	0	0	0.0001	0	0	0	0	0.0001	0	0	0	0	0.0001	0	0
77.03	animal organ	0.0001	0	0	0	0	0.0001	0	0	0	0	0.0001	0	0	0	0	0.0001	0	0	0	0	0.0001	0	0	0	0	0.0001	0	0	0	0	0.0001	0	0	0	0	0.0001	0	0	0	0	0.0001	0	0	0	0	0.0001	0	0
[truncated: 2 more columns]

## Sheet: Oxygen_requirement
						Bacteria					Bacteria					Bacteria					Bacteria					Archaea					Archaea
						Aerobic					Facultative					Anaerobic					Microaerophilic					Aerobic					Anaerobic
Funcat	Description	Percent	Occurrence	Percent	Occurrence	Score	Percent	Occurrence	Percent	Occurrence	Score	Percent	Occurrence	Percent	Occurrence	Score	Percent	Occurrence	Percent	Occurrence	Score	Percent	Occurrence	Percent	Occurrence	Score	Percent	Occurrence	Percent	Occurrence	Score
1.01	amino acid metabolism	0.0131	601	0.0325	25822	-0.394612	0.0086	342	0.0296	19071	-0.536793	0.0131	154	0.0319	6570	-0.386519	0.0094	30	0.0333	1383	-0.549316	0.0343	24	0.0457	462	-0.124622	0.0141	36	0.038	1600	-0.430564
1.02	nitrogen, sulfur and selenium metabolism	0.0051	235	0.0142	11254	-0.444718	0.0043	170	0.0121	7821	-0.449317	0.0055	65	0.0129	2660	-0.370227	0.0065	21	0.0126	524	-0.287457	0.0129	9	0.0168	170	-0.11472	0.009	23	0.0141	593	-0.194977
1.03	nucleotide/nucleoside/nucleobase metabolism	0.0373	1713	0.0337	26773	0.0440789	0.0327	1303	0.0376	24235	-0.0606401	0.029	340	0.0401	8273	-0.140746	0.0315	101	0.0398	1653	-0.101573	0.0457	32	0.0449	454	0.00766986	0.0273	70	0.0526	2218	-0.284823
1.04	phosphate metabolism	0.029	1334	0.0464	36862	-0.20412	0.0286	1137	0.0493	31791	-0.236481	0.0272	319	0.053	10936	-0.289707	0.0262	84	0.0479	1989	-0.262034	0.0286	20	0.0544	550	-0.279233	0.0277	71	0.0513	2162	-0.267638
1.05	C-compound and carbohydrate metabolism	0.03	1380	0.0609	48382	-0.307496	0.0362	1439	0.0629	40524	-0.239942	0.0314	368	0.064	13198	-0.30925	0.0228	73	0.0569	2365	-0.397177	0.0414	29	0.0587	593	-0.151638	0.0508	130	0.0652	2750	-0.108384
1.06	lipid, fatty acid and isoprenoid metabolism	0.0145	666	0.0265	21046	-0.261878	0.0093	371	0.0211	13580	-0.3558	0.0093	109	0.0188	3877	-0.305675	0.0084	27	0.0194	806	-0.363522	0.0057	4	0.0175	177	-0.487163	0.0055	14	0.0125	529	-0.356547
1.07	metabolism of vitamins, cofactors, and prosthetic groups	0.0164	753	0.0212	16864	-0.111492	0.0134	534	0.0209	13485	-0.193041	0.0114	134	0.0203	4188	-0.250591	0.0125	40	0.0218	905	-0.241546	0.0229	16	0.0248	251	-0.0346162	0.0199	51	0.0249	1048	-0.0973463
1.08	metabolism of intercellular mediators	0.0001	0	0	4	0	0.0001	0	0	1	0	0.0001	0	0	0	0	0.0001	0	0	0	0	0.0001	0	0	0	0	0.0001	0	0	0	0
1.2	secondary metabolism	0.0012	53	0.0103	8225	-0.933656	0.0006	23	0.0092	5963	-1.18564	0.0017	20	0.0088	1824	-0.714034	0.0001	0	0.0083	345	-1.91908	0.0029	2	0.0138	140	-0.677481	0.0051	13	0.0143	604	-0.447766
1.25	extracellular metabolism	0.0001	0	0.0004	347	-0.60206	0.0001	0	0.0004	279	-0.60206	0.0001	1	0.0006	121	-0.778151	0.0003	1	0.0001	5	0.477121	0.0001	0	0	0	0	0.0001	0	0.0003	11	-0.477121
2.01	glycolysis and gluconeogenesis	0.0067	307	0.003	2383	0.348954	0.016	635	0.0037	2372	0.635918	0.0128	150	0.0036	740	0.550907	0.0044	14	0.0035	145	0.0993846	0.0057	4	0.0038	38	0.176091	0.0027	7	0.004	169	-0.170696
2.04	glyoxylate cycle	0.001	46	0.0005	404	0.30103	0.0008	30	0.0005	346	0.20412	0.0002	2	0.0002	44	0	0.0003	1	0.0003	11	0	0.0001	0	0.0002	2	-0.30103	0.0001	0	0	2	0
2.05	Entner-Doudoroff pathway	0.0001	0	0	0	0	0.0001	0	0	0	0	0.0001	0	0	0	0	0.0001	0	0	0	0	0.0001	0	0	0	0	0.0001	0	0	0	0
2.07	pentose-phosphate pathway	0.001	44	0.0018	1421	-0.255273	0.0028	112	0.0019	1238	0.168404	0.0021	25	0.0017	352	0.0917704	0.0009	3	0.0014	57	-0.191886	0.0014	1	0.0019	19	-0.132626	0.0004	1	0.0015	64	-0.574031
2.08	pyruvate dehydrogenase complex	0.0006	29	0.0005	360	0.0791812	0.0018	71	0.0004	228	0.653213	0.0001	0	0.0001	28	0	0.0001	0	0.0001	4	0	0.0001	0	0.0006	6	-0.778151	0.0001	0	0	0	0
2.09	anaplerotic reactions	0.0004	17	0.0001	105	0.60206	0.0002	9	0.0001	82	0.30103	0.0008	9	0.0001	30	0.90309	0.0003	1	0.0002	7	0.176091	0.0001	0	0.0002	2	-0.30103	0.0001	0	0.0001	3	0
2.1	tricarboxylic-acid pathway (citrate cycle, Krebs cycle, TCA cycle)	0.0092	423	0.0024	1884	0.583577	0.0047	189	0.0021	1365	0.349879	0.0035	41	0.0013	275	0.430125	0.0059	19	0.0024	99	0.390641	0.0114	8	0.002	20	0.755875	0.0001	0	0.0011	46	-1.04139
2.11	electron transport and membrane-associated energy conservation	0.0123	565	0.006	4731	0.311754	0.0085	340	0.0047	3051	0.257321	0.0091	107	0.0056	1164	0.210853	0.0137	44	0.0085	352	0.207302	0.0057	4	0.0083	84	-0.163203	0.0133	34	0.0074	310	0.25462
2.13	respiration	0.0029	135	0.0041	3257	-0.150386	0.0022	89	0.0029	1887	-0.119975	0.0026	31	0.003	613	-0.0621479	0.005	16	0.006	248	-0.0791812	0.0014	1	0.0057	58	-0.609747	0.002	5	0.004	170	-0.30103
2.16	fermentation	0	1	0.0001	73	0	0.0001	0	0.0001	54	0	0.0002	2	0.0001	27	0.30103	0.0001	0	0	0	0	0.0001	0	0.0003	3	-0.477121	0.0001	0	0	0	0
2.17	chemolithotrophy (e.g. sulfide, nitrogenous compounds)	0.0001	0	0	0	0	0.0001	0	0	0	0	0.0001	0	0	0	0	0.0001	0	0	0	0	0.0001	0	0	0	0	0.0001	0	0	0	0
2.19	metabolism of energy reserves (e.g. glycogen, trehalose)	0.0001	0	0.0006	456	-0.778151	0.0001	0	0.0006	375	-0.778151	0.0001	0	0.0006	123	-0.778151	0.0001	0	0.0001	5	0	0.0001	0	0	0	0	0.0001	0	0.0002	7	-0.30103
2.25	oxidation of fatty acids	0.0014	63	0.003	2414	-0.330993	0.0004	15	0.0013	840	-0.511883	0.0009	10	0.0006	130	0.176091	0.0003	1	0.0004	17	-0.124939	0.0001	0	0.0023	23	-1.36173	0.0001	0	0.0006	24	-0.778151
2.3	photosynthesis	0	2	0.0004	331	-0.60206	0.0001	3	0.0003	208	-0.477121	0.0007	8	0.0004	92	0.243038	0.0001	0	0.0003	14	-0.477121	0.0001	0	0.0007	7	-0.845098	0.0001	0	0.0006	25	-0.778151
2.45	energy conversion and regeneration	0.0101	464	0.0041	3290	0.391538	0.0075	300	0.0041	2635	0.262277	0.0074	87	0.005	1025	0.170262	0.0109	35	0.0054	225	0.305033	0.0057	4	0.006	61	-0.0222764	0.0117	30	0.0061	258	0.282856
4.01	storage facilitating proteins	0.0001	0	0	32	0	0.0001	0	0	11	0	0.0001	0	0	1	0	0.0001	0	0	0	0	0.0001	0	0	0	0	0.0001	0	0	2	0
4.02	stored proteins	0.0001	0	0	0	0	0.0001	0	0	0	0	0.0001	0	0	0	0	0.0001	0	0	0	0	0.0001	0	0	0	0	0.0001	0	0	0	0
10.01	DNA processing	0.0146	670	0.0594	47247	-0.609434	0.0097	387	0.0562	36205	-0.762965	0.0099	116	0.0539	11117	-0.735954	0.0134	43	0.0464	1926	-0.539413	0.0143	10	0.0476	481	-0.522271	0.0043	11	0.0405	1707	-0.973987
10.03	cell cycle	0.0036	164	0.0045	3567	-0.09691	0.0031	123	0.0056	3623	-0.256826	0.002	24	0.0053	1088	-0.423246	0.0028	9	0.0061	253	-0.338172	0.0043	3	0.0035	35	0.0894004	0.0016	4	0.0023	98	-0.157608
11.02	RNA synthesis	0.0181	833	0.0443	35230	-0.388725	0.0145	577	0.0386	24870	-0.425219	0.011	129	0.0357	7354	-0.511276	0.0118	38	0.0286	1188	-0.384484	0.0186	13	0.0335	339	-0.255532	0.0039	10	0.0297	1254	-0.881692
11.04	RNA processing	0.0065	299	0.0086	6816	-0.121585	0.0059	233	0.0104	6708	-0.246181	0.0052	61	0.0104	2135	-0.30103	0.0059	19	0.0106	441	-0.254454	0.0014	1	0.0093	94	-0.822355	0.002	5	0.0125	528	-0.79588
11.06	RNA modification	0.0011	50	0.0055	4401	-0.69897	0.0001	4	0.0071	4553	-1.85126	0.0008	9	0.0074	1527	-0.966142	0.0019	6	0.0081	335	-0.629731	0.0001	0	0.0046	47	-1.66276	0.0004	1	0.0066	280	-1.21748
12.01	ribosome biogenesis	0.1129	5187	0.01	7955	1.05269	0.1273	5066	0.0112	7223	1.05561	0.1302	1525	0.0129	2667	1.00402	0.1175	377	0.0148	613	0.899776	0.0929	65	0.0178	180	0.717596	0.1437	368	0.0217	913	0.820997
12.04	translation	0.1272	5842	0.0176	14024	0.858974	0.1425	5670	0.0194	12496	0.866013	0.1447	1695	0.0226	4659	0.80636	0.1303	418	0.0254	1057	0.710111	0.1057	74	0.0313	316	0.528531	0.1589	407	0.0354	1493	0.652121
12.07	translational control	0.0028	127	0.0005	430	0.748188	0.0031	124	0.0006	415	0.71321	0.0029	34	0.0005	99	0.763428	0.0028	9	0.0006	27	0.669007	0.0029	2	0.0013	13	0.348455	0.0039	10	0.0013	56	0.477121
12.1	aminoacyl-tRNA-synthetases	0.0018	84	0.0042	3301	-0.367977	0.0027	108	0.0047	3017	-0.240734	0.0021	25	0.0054	1119	-0.410174	0.0019	6	0.006	248	-0.499398	0.0043	3	0.0064	65	-0.172712	0.0008	2	0.0077	326	-0.983401
12.11	selenocystein biosynthesis and incorporation	0.0001	4	0.0002	174	-0.30103	0.0001	5	0.0003	194	-0.477121	0.0002	2	0.0003	72	-0.176091	0.0003	1	0.0006	25	-0.30103	0.0001	0	0.0004	4	-0.60206	0.0001	0	0.0004	16	-0.60206
14.01	protein folding and stabilization	0.0136	623	0.0045	3582	0.480326	0.0134	532	0.0047	2999	0.455007	0.0125	146	0.0043	877	0.463442	0.0109	35	0.0048	198	0.356185	0.02	14	0.0062	63	0.508638	0.0121	31	0.004	168	0.480725
14.04	protein targeting, sorting and translocation	0.0023	106	0.0047	3709	-0.31037	0.0011	42	0.0051	3257	-0.666177	0.0027	32	0.0045	918	-0.221849	0.0044	14	0.0066	276	-0.176091	0.0043	3	0.0024	24	0.253257	0.0016	4	0.0023	97	-0.157608
14.07	protein modification	0.0017	80	0.0134	10635	-0.896656	0.0034	137	0.0142	9164	-0.620809	0.0023	27	0.0144	2964	-0.796635	0.0037	12	0.0134	558	-0.558903	0.0001	0	0.0182	184	-2.26007	0.0047	12	0.0157	661	-0.523802
14.1	assembly of protein complexes	0.0011	52	0.0017	1329	-0.189056	0.0011	45	0.0016	1047	-0.162727	0.0005	6	0.0013	261	-0.414973	0.0009	3	0.0016	67	-0.249877	0.0029	2	0.0024	24	0.0821868	0.0012	3	0.0019	80	-0.199572
14.13	protein/peptide degradation	0.0044	200	0.0136	10822	-0.490086	0.0016	64	0.0135	8673	-0.926214	0.0018	21	0.0136	2810	-0.878266	0.0037	12	0.0138	573	-0.571677	0.0086	6	0.0118	119	-0.137384	0.0016	4	0.012	507	-0.875061
16.01	protein binding	0.1346	6183	0.0284	22539	0.675727	0.1469	5846	0.0305	19667	0.682722	0.1459	1709	0.0325	6706	0.652172	0.1372	440	0.0332	1380	0.616216	0.1314	92	0.0406	410	0.510069	0.1484	380	0.0403	1697	0.566129
16.02	peptide binding	0.0001	0	0	1	0	0.0001	0	0	0	0	0.0001	0	0	0	0	0.0001	0	0	0	0	0.0001	0	0	0	0	0.0001	0	0	0	0
16.03	nucleic acid binding	0.1029	4728	0.0723	57470	0.153277	0.1061	4222	0.0721	46474	0.16778	0.1031	1208	0.0733	15115	0.148155	0.1054	338	0.0622	2583	0.22905	0.0771	54	0.0597	604	0.11108	0.0804	206	0.0668	2814	0.0804796
16.05	polysaccharide binding	0.0003	16	0.0002	149	0.176091	0.0001	0	0.0001	36	0	0.0001	0	0	3	0	0.0001	0	0	0	0	0.0001	0	0	0	0	0.0001	0	0	1	0
16.06	motor protein binding	0.0001	0	0	0	0	0.0001	0	0	0	0	0.0001	0	0	0	0	0.0001	0	0	0	0	0.0001	0	0	0	0	0.0001	0	0	0	0
16.07	structural protein binding	0.0001	0	0	1	0	0.0001	0	0	0	0	0.0001	0	0	0	0	0.0001	0	0	0	0	0.0001	0	0.0001	1	0	0.0001	0	0	0	0
16.09	lipid binding	0.002	94	0.0007	555	0.455932	0.0026	103	0.0005	347	0.716003	0.0026	31	0.0006	127	0.636822	0.0034	11	0.0006	24	0.753328	0.0001	0	0.0003	3	-0.477121	0.0004	1	0.0002	8	0.30103
16.1	amine binding	0.0001	0	0	0	0	0.0001	0	0	0	0	0.0001	0	0	0	0	0.0001	0	0	0	0	0.0001	0	0	0	0	0.0001	0	0	0	0
16.11	amino acid/amino acid derivatives binding	0.0005	21	0.0015	1227	-0.477121	0.0005	21	0.0015	979	-0.477121	0.0009	11	0.0016	322	-0.249877	0.0003	1	0.0019	77	-0.801632	0.0014	1	0.0022	22	-0.196295	0.0012	3	0.0026	111	-0.335792
16.12	sulfate binding	0.0001	0	0	0	0	0.0001	0	0	0	0	0.0001	0	0	0	0	0.0001	0	0	0	0	0.0001	0	0	0	0	0.0001	0	0	0	0
16.13	C-compound binding	0.0005	24	0.0026	2082	-0.716003	0.0003	11	0.0028	1813	-0.970037	0.0002	2	0.0034	701	-1.23045	0.0006	2	0.0019	79	-0.500602	0.0014	1	0.0019	19	-0.132626	0.0031	8	0.0033	140	-0.0271522
16.14	selen binding	0	1	0.0001	98	0	0	1	0.0002	124	-0.30103	0.0002	2	0.0003	70	-0.176091	0.0001	0	0.0005	19	-0.69897	0.0001	0	0.0003	3	-0.477121	0.0012	3	0.0005	21	0.380211
16.15	drug/toxin binding	0.0001	0	0	9	0	0.0001	0	0	12	0	0.0001	0	0	1	0	0.0001	0	0	0	0	0.0001	0	0	0	0	0.0001	0	0	0	0
16.16	antigen binding	0.0001	0	0	0	0	0.0001	0	0	0	0	0.0001	0	0	0	0	0.0001	0	0	0	0	0.0001	0	0	0	0	0.0001	0	0	0	0
16.17	metal binding	0.0234	1073	0.0448	35569	-0.282062	0.0261	1037	0.0441	28463	-0.227798	0.0303	355	0.0454	9353	-0.175613	0.0312	100	0.0505	2098	-0.209137	0.0471	33	0.0537	543	-0.0569534	0.0453	116	0.0639	2694	-0.149403
16.18	virus particle binding	0.0001	0	0	0	0	0.0001	0	0	0	0	0.0001	0	0	0	0	0.0001	0	0	0	0	0.0001	0	0	0	0	0.0001	0	0	0	0
16.19	nucleotide/nucleoside/nucleobase binding	0.0468	2151	0.0607	48255	-0.112943	0.0371	1476	0.0627	40415	-0.227894	0.0385	451	0.071	14643	-0.265798	0.0433	139	0.067	2782	-0.189587	0.0629	44	0.0749	757	-0.0758312	0.0449	115	0.0783	3301	-0.241515
16.21	complex cofactor/cosubstrate/vitamine binding	0.0252	1160	0.0457	36305	-0.258516	0.0209	833	0.0376	24226	-0.255042	0.0297	348	0.0417	8599	-0.14738	0.0281	90	0.0446	1854	-0.200629	0.0371	26	0.0484	489	-0.115471	0.0301	77	0.0582	2452	-0.286356
16.22	hormone binding	0.0001	0	0	0	0	0.0001	0	0	0	0	0.0001	0	0	0	0	0.0001	0	0	0	0	0.0001	0	0	0	0	0.0001	0	0	0	0
16.23	neurotransmitter binding	0.0001	0	0	0	0	0.0001	0	0	0	0	0.0001	0	0	0	0	0.0001	0	0	0	0	0.0001	0	0	0	0	0.0001	0	0	0	0
16.25	oxygen binding	0	1	0.0003	262	-0.477121	0.0001	0	0.0002	153	-0.30103	0.0001	0	0.0001	19	0	0.0001	0	0.0002	7	-0.30103	0.0001	0	0.0004	4	-0.60206	0.0001	0	0	0	0
18.01	regulation by	0.0003	13	0.0022	1785	-0.865301	0.0001	0	0.0014	902	-1.14613	0.0002	2	0.0016	338	-0.90309	0.0003	1	0.0012	50	-0.60206	0.0001	0	0.0019	19	-1.27875	0.0001	0	0.0021	90	-1.32222
18.02	regulation of protein activity	0.0006	27	0.0031	2473	-0.71321	0.0002	6	0.0024	1550	-1.07918	0.0005	6	0.0027	561	-0.732394	0.0006	2	0.002	85	-0.522879	0.0029	2	0.0044	44	-0.181055	0.002	5	0.0052	219	-0.414973
20.01	transported compounds (substrates)	0.0327	1504	0.0451	35867	-0.139629	0.0299	1190	0.049	31612	-0.214525	0.0388	455	0.0447	9208	-0.0614758	0.0421	135	0.0477	1981	-0.0542363	0.0243	17	0.048	485	-0.295635	0.0375	96	0.0473	1995	-0.10083
20.03	transport facilities	0.0131	600	0.03	23881	-0.35985	0.0154	614	0.0331	21365	-0.332307	0.0143	168	0.0293	6050	-0.311532	0.0147	47	0.0249	1036	-0.228882	0.0057	4	0.023	233	-0.605853	0.0117	30	0.018	758	-0.187087
20.09	transport routes	0.0022	103	0.0049	3891	-0.347773	0.0011	45	0.0053	3422	-0.682883	0.0032	38	0.0045	932	-0.148063	0.0041	13	0.0062	259	-0.179608	0.0001	0	0.0013	13	-1.11394	0.0001	0	0.0011	48	-1.04139
30.01	cellular signalling	0.0013	59	0.0154	12278	-1.07358	0.0006	23	0.0124	7978	-1.31527	0.001	12	0.0132	2718	-1.12057	0.0019	6	0.0135	559	-0.85158	0.0001	0	0.011	111	-2.04139	0.0001	0	0.0086	362	-1.9345
30.05	transmembrane signal transduction	0.0002	10	0.0067	5306	-1.52504	0.0001	0	0.0057	3676	-1.75587	0.0002	2	0.007	1439	-1.54407	0.0009	3	0.0068	283	-0.878266	0.0001	0	0.0095	96	-1.97772	0.0001	0	0.0058	243	-1.76343
30.07	regulation of signal transduction	0	1	0	3	0	0.0001	0	0	1	0	0.0001	0	0	1	0	0.0001	0	0	0	0	0.0001	0	0	0	0	0.0001	0	0	0	0
32.01	stress response	0.0059	269	0.0092	7332	-0.192936	0.0035	141	0.0094	6053	-0.42906	0.004	47	0.0089	1829	-0.34733	0.005	16	0.0082	339	-0.214844	0.0071	5	0.0147	149	-0.316059	0.0039	10	0.0067	284	-0.23501
32.05	disease, virulence and defense	0	2	0.0004	350	-0.60206	0.0001	3	0.0003	175	-0.477121	0.0001	1	0.0002	39	-0.30103	0.0001	0	0.0006	26	-0.778151	0.0001	0	0	0	0	0.0001	0	0.0001	6	0
32.07	detoxification	0.0045	209	0.0037	2904	0.0850108	0.0041	165	0.003	1965	0.135663	0.0026	31	0.0026	537	0	0.005	16	0.003	125	0.221849	0.0071	5	0.0045	46	0.198046	0.0023	6	0.0014	58	0.2156
32.1	degradation / modification of foreign (exogenous) compounds	0.0001	0	0.0001	67	0	0.0001	0	0.0001	67	0	0.0001	1	0	5	0	0.0001	0	0.0001	3	0	0.0001	0	0.0001	1	0	0.0001	0	0.0001	4	0
34.01	homeostasis	0.0051	236	0.0043	3450	0.0741017	0.006	239	0.0044	2839	0.134699	0.005	58	0.004	827	0.09691	0.0065	21	0.0041	169	0.200129	0.0071	5	0.0073	74	-0.0120645	0.0031	8	0.003	126	0.0142404
34.03	membrane excitability	0.0001	0	0	0	0	0.0001	0	0	1	0	0.0001	0	0	0	0	0.0001	0	0	0	0	0.0001	0	0	0	0	0.0001	0	0	1	0
34.05	cell motility	0.0028	127	0.0021	1677	0.124939	0.0013	51	0.0025	1608	-0.283997	0.0025	29	0.0022	454	0.0555173	0.0041	13	0.0054	223	-0.11961	0.0001	0	0.0011	11	-1.04139	0.0023	6	0.0017	70	0.131279
34.07	cell adhesion	0.0005	22	0.0006	486	-0.0791812	0.0008	31	0.0011	682	-0.138303	0.0002	2	0.0012	241	-0.778151	0.0001	0	0.0005	22	-0.69897	0.0001	0	0.0003	3	-0.477121	0.0001	0	0	2	0
34.11	cellular sensing and response to external stimulus	0.0019	87	0.0064	5102	-0.527426	0.0005	19	0.0069	4444	-1.13988	0.0007	8	0.0056	1164	-0.90309	0.0031	10	0.0108	447	-0.542062	0.0001	0	0.0047	48	-1.6721	0.0004	1	0.0038	161	-0.977724
36.2	plant / fungal specific systemic sensing and response	0.0001	0	0	0	0	0.0001	0	0	0	0	0.0001	0	0	0	0	0.0001	0	0	0	0	0.0001	0	0	0	0	0.0001	0	0	0	0
36.25	animal specific systemic sensing and response	0.0001	0	0.0001	109	0	0.0001	4	0.0002	111	-0.30103	0.0001	0	0.0001	28	0	0.0003	1	0.0002	7	0.176091	0.0001	0	0	0	0	0.0001	0	0	2	0
38.01	LTR retroelements (retroviral)	0.0001	0	0	0	0	0.0001	0	0	0	0	0.0001	0	0	0	0	0.0001	0	0	0	0	0.0001	0	0	0	0	0.0001	0	0	0	0
38.02	non-LTR retroelements	0.0001	0	0	0	0	0.0001	0	0	0	0	0.0001	0	0	0	0	0.0001	0	0	0	0	0.0001	0	0	0	0	0.0001	0	0	0	0
38.03	transposons	0.0001	0	0	0	0	0.0001	0	0	0	0	0.0001	0	0	0	0	0.0001	0	0	0	0	0.0001	0	0	0	0	0.0001	0	0	0	0
38.05	viral proteins	0.0001	6	0.0002	196	-0.30103	0.0001	0	0.0004	230	-0.60206	0.0006	7	0.0004	79	0.176091	0.0001	0	0.0002	10	-0.30103	0.0001	0	0	0	0	0.0001	0	0	1	0
38.06	phage proteins	0.0001	0	0	0	0	0.0001	0	0	8	0	0.0001	0	0	0	0	0.0001	0	0	0	0	0.0001	0	0	0	0	0.0001	0	0	0	0
38.07	proteins necessary for transposon movement	0.0001	6	0.0024	1920	-1.38021	0.0001	0	0.0028	1811	-1.44716	0.0001	1	0.0018	380	-1.25527	0.0006	2	0.002	85	-0.522879	0.0001	0	0.0009	9	-0.954243	0.0001	0	0.0009	39	-0.954243
40.01	cell growth / morphogenesis	0.0007	34	0.0029	2337	-0.6173	0.0001	4	0.0034	2202	-1.53148	0.0005	6	0.0034	702	-0.832509	0.0016	5	0.0045	186	-0.449093	0.0001	0	0.0001	1	0	0.0001	0	0.0001	3	0
40.05	dedifferentiation	0.0001	0	0	0	0	0.0001	0	0	0	0	0.0001	0	0	0	0	0.0001	0	0	0	0	0.0001	0	0	0	0	0.0001	0	0	0	0
40.1	cell death	0	2	0.0005	397	-0.69897	0.0001	5	0.0005	299	-0.69897	0.0001	0	0.0004	82	-0.60206	0.0001	0	0.0007	28	-0.845098	0.0001	0	0.0001	1	0	0.0001	0	0.0001	3	0
40.2	cell aging	0.0001	0	0	0	0	0.0001	0	0	0	0	0.0001	0	0	0	0	0.0001	0	0	0	0	0.0001	0	0	0	0	0.0001	0	0	0	0
41.01	fungal/microorganismic development	0.0001	0	0.0001	97	0	0.0001	0	0	21	0	0.0001	0	0	4	0	0.0001	0	0	2	0	0.0001	0	0	0	0	0.0001	0	0	1	0
41.03	plant development	0	1	0.0001	54	0	0.0001	0	0	28	0	0.0001	0	0.0001	14	0	0.0001	0	0	0	0	0.0001	0	0.0001	1	0	0.0001	0	0	0	0
41.05	animal development	0.0001	0	0.0001	47	0	0.0001	0	0.0001	44	0	0.0001	0	0.0001	17	0	0.0001	0	0	1	0	0.0001	0	0	0	0	0.0001	0	0	0	0
42.01	cell wall	0.0009	42	0.0035	2781	-0.589826	0.0009	35	0.0044	2814	-0.68921	0.0004	5	0.0038	792	-0.977724	0.0012	4	0.0044	182	-0.564271	0.0001	0	0.0003	3	-0.477121	0.0004	1	0	2	0.60206
42.02	eukaryotic plasma membrane	0.0001	0	0.0002	132	-0.30103	0.0001	0	0.0002	118	-0.30103	0.0001	0	0.0001	18	0	0.0001	0	0.0002	10	-0.30103	0.0001	0	0	0	0	0.0001	0	0	0	0
42.03	cytoplasm	0.0001	0	0	0	0	0.0001	0	0	0	0	0.0001	0	0	0	0	0.0001	0	0	0	0	0.0001	0	0	0	0	0.0001	0	0	0	0
42.04	cytoskeleton/structural proteins	0	2	0	32	0	0.0001	2	0	25	0	0.0001	0	0.0001	18	0	0.0001	0	0	2	0	0.0001	0	0.0007	7	-0.845098	0.0001	0	0.0005	20	-0.69897
42.05	centrosome	0	2	0	26	0	0.0001	2	0	18	0	0.0001	0	0.0001	12	0	0.0001	0	0	0	0	0.0001	0	0.0003	3	-0.477121	0.0001	0	0.0002	8	-0.30103
42.06	cell junction	0.0001	0	0	1	0	0.0001	0	0	4	0	0.0001	0	0	2	0	0.0001	0	0	0	0	0.0001	0	0	0	0	0.0001	0	0	0	0
42.07	endoplasmic reticulum	0.0001	0	0	0	0	0.0001	0	0	0	0	0.0001	0	0	0	0	0.0001	0	0	0	0	0.0001	0	0	0	0	0.0001	0	0	0	0
42.08	Golgi	0.0001	0	0	0	0	0.0001	0	0	0	0	0.0001	0	0	0	0	0.0001	0	0	0	0	0.0001	0	0	0	0	0.0001	0	0	0	0
42.09	intracellular transport vesicles	0.0001	0	0	31	0	0.0001	0	0	0	0	0.0001	0	0.0001	14	0	0.0001	0	0	0	0	0.0001	0	0	0	0	0.0001	0	0	0	0
42.1	nucleus	0.0094	430	0.039	31035	-0.617937	0.0076	303	0.0327	21066	-0.633734	0.0062	73	0.0298	6135	-0.681825	0.0062	20	0.0234	974	-0.576824	0.0086	6	0.0248	251	-0.459953	0.0016	4	0.0192	809	-1.07918
42.16	mitochondrion	0.0003	13	0.0003	237	0	0.0001	2	0.0002	120	-0.30103	0.0001	1	0.0001	16	0	0.0001	0	0.0001	4	0	0.0001	0	0.0004	4	-0.60206	0.0001	0	0	0	0
42.19	peroxisome	0.0001	0	0	0	0	0.0001	0	0	0	0	0.0001	0	0	0	0	0.0001	0	0	0	0	0.0001	0	0	0	0	0.0001	0	0	0	0
42.22	endosome	0.0001	0	0	0	0	0.0001	0	0	0	0	0.0001	0	0	0	0	0.0001	0	0	0	0	0.0001	0	0	0	0	0.0001	0	0	0	0
42.25	vacuole or lysosome	0.0001	0	0	23	0	0.0001	0	0	6	0	0.0001	0	0.0001	19	0	0.0001	0	0	0	0	0.0001	0	0	0	0	0.0001	0	0	0	0
42.26	plastid	0.0001	0	0	0	0	0.0001	0	0	0	0	0.0001	0	0	0	0	0.0001	0	0	0	0	0.0001	0	0	0	0	0.0001	0	0	0	0
42.27	extracellular / secretion proteins	0.0001	0	0	0	0	0.0001	0	0	0	0	0.0001	0	0	0	0	0.0001	0	0	0	0	0.0001	0	0	0	0	0.0001	0	0	0	0
42.28	periplasmatic space	0.0001	0	0	0	0	0.0001	0	0	0	0	0.0001	0	0	0	0	0.0001	0	0	0	0	0.0001	0	0	0	0	0.0001	0	0	0	0
42.29	bud / growth tip	0.0001	0	0	0	0	0.0001	0	0	0	0	0.0001	0	0	0	0	0.0001	0	0	0	0	0.0001	0	0	0	0	0.0001	0	0	0	0
42.3	prokaryotic cytoplasmic membrane	0.0001	0	0	0	0	0.0001	0	0	0	0	0.0001	0	0	0	0	0.0001	0	0	0	0	0.0001	0	0	0	0	0.0001	0	0	0	0
42.32	flagellum	0.0005	22	0.0008	651	-0.20412	0.0002	6	0.0011	702	-0.740363	0.0004	5	0.001	207	-0.39794	0.0025	8	0.0027	114	-0.0334238	0.0001	0	0	0	0	0.0001	0	0	0	0
42.33	pilus/fimbria	0.0003	13	0.0002	144	0.176091	0.0007	26	0.0006	418	0.0669468	0.0001	1	0.0002	39	-0.30103	0.0001	0	0	0	0	0.0001	0	0	0	0	0.0001	0	0	0	0
42.34	prokaryotic cell envelope structures	0.0012	53	0.0038	3014	-0.500602	0.001	41	0.0042	2689	-0.623249	0.0007	8	0.0044	900	-0.798355	0.0009	3	0.0054	223	-0.778151	0.0001	0	0.0001	1	0	0.0004	1	0.0003	14	0.124939
42.35	prokaryotic intracytoplasmic membrane	0.0001	0	0	0	0	0.0001	0	0	0	0	0.0001	0	0	0	0	0.0001	0	0	0	0	0.0001	0	0	0	0	0.0001	0	0	0	0
42.36	prokaryotic cell inclusions	0.0001	0	0	0	0	0.0001	0	0	0	0	0.0001	0	0	0	0	0.0001	0	0	0	0	0.0001	0	0	0	0	0.0001	0	0	0	0
42.37	prokaryotic nucleoid	0.0001	0	0	0	0	0.0001	0	0	0	0	0.0001	0	0	0	0	0.0001	0	0	0	0	0.0001	0	0	0	0	0.0001	0	0	0	0
43.01	fungal/microorganismic cell type differentiation	0.0001	5	0.0004	349	-0.60206	0.0002	8	0.0005	347	-0.39794	0.0001	0	0.0011	228	-1.04139	0.0001	0	0.0007	28	-0.845098	0.0001	0	0	0	0	0.0001	0	0	1	0
43.02	plant cell type differentiation	0.0001	0	0	0	0	0.0001	0	0	0	0	0.0001	0	0	0	0	0.0001	0	0	0	0	0.0001	0	0	0	0	0.0001	0	0	0	0
43.03	animal cell type differentiation	0.0001	0	0	1	0	0.0001	0	0	1	0	0.0001	0	0	0	0	0.0001	0	0	0	0	0.0001	0	0	0	0	0.0001	0	0	0	0
45.01	fungal/microorganismic tissue	0.0001	0	0	0	0	0.0001	0	0	0	0	0.0001	0	0	0	0	0.0001	0	0	0	0	0.0001	0	0	0	0	0.0001	0	0	0	0
45.02	plant tissue	0.0001	0	0	0	0	0.0001	0	0	0	0	0.0001	0	0	0	0	0.0001	0	0	0	0	0.0001	0	0	0	0	0.0001	0	0	0	0
45.03	animal tissue	0.0001	0	0	0	0	0.0001	0	0	0	0	0.0001	0	0	0	0	0.0001	0	0	0	0	0.0001	0	0	0	0	0.0001	0	0	0	0
47.01	fungal organ	0.0001	0	0	0	0	0.0001	0	0	0	0	0.0001	0	0	0	0	0.0001	0	0	0	0	0.0001	0	0	0	0	0.0001	0	0	0	0
47.02	plant organ	0.0001	0	0	0	0	0.0001	0	0	0	0	0.0001	0	0	0	0	0.0001	0	0	0	0	0.0001	0	0	0	0	0.0001	0	0	0	0
47.03	animal organ	0.0001	0	0	1	0	0.0001	0	0	0	0	0.0001	0	0	0	0	0.0001	0	0	0	0	0.0001	0	0	0	0	0.0001	0	0	0	0
70.01	cell wall	0.0005	21	0.0017	1364	-0.531479	0.0006	22	0.003	1921	-0.69897	0.0003	4	0.0017	347	-0.753328	0.0003	1	0.0016	65	-0.726999	0.0001	0	0.0003	3	-0.477121	0.0023	6	0.0006	26	0.583577
70.02	eukaryotic plasma membrane / membrane attached	0.0132	607	0.0264	20969	-0.30103	0.0132	524	0.0301	19386	-0.357993	0.0108	127	0.0258	5315	-0.378196	0.0221	71	0.0264	1096	-0.0772117	0.0001	0	0.0036	36	-1.5563	0.0035	9	0.0122	514	-0.542292
70.03	cytoplasm	0.0443	2033	0.0397	31536	0.0476132	0.0486	1936	0.047	30272	0.0145384	0.0443	519	0.0446	9195	-0.00293113	0.0377	121	0.0501	2081	-0.123496	0.0529	37	0.0335	339	0.198411	0.0383	98	0.0413	1741	-0.0327513
70.04	cytoskeleton	0.0001	0	0	23	0	0.0001	5	0.0001	55	0	0.0001	0	0	10	0	0.0001	0	0.0001	3	0	0.0001	0	0.0004	4	-0.60206	0.0001	0	0.0003	14	-0.477121
70.05	centrosome	0.0001	0	0	0	0	0.0001	0	0	0	0	0.0001	0	0	0	0	0.0001	0	0	0	0	0.0001	0	0	0	0	0.0001	0	0	0	0
70.06	cell junction	0.0001	0	0	0	0	0.0001	0	0	1	0	0.0001	0	0	0	0	0.0001	0	0	0	0	0.0001	0	0.0002	2	-0.30103	0.0001	0	0	0	0
70.07	endoplasmic reticulum	0.0001	3	0.0006	439	-0.778151	0.0001	0	0.0004	241	-0.60206	0.0001	1	0.0002	42	-0.30103	0.0001	0	0.0003	13	-0.477121	0.0086	6	0.0016	16	0.730378	0.0001	0	0.0014	58	-1.14613
70.08	Golgi	0.0001	0	0	14	0	0.0001	0	0	11	0	0.0001	0	0	8	0	0.0001	0	0	1	0	0.0001	0	0.0002	2	-0.30103	0.0001	0	0	1	0
70.09	intracellular transport vesicles	0.0001	0	0.0001	101	0	0.0001	0	0.0001	57	0	0.0002	2	0.0001	28	0.30103	0.0001	0	0	1	0	0.0001	0	0	0	0	0.0001	0	0	0	0
70.1	nucleus	0.0014	65	0.0032	2554	-0.359022	0.0002	8	0.0036	2297	-1.25527	0.0003	4	0.0037	763	-1.09108	0.0012	4	0.0033	136	-0.439333	0.01	7	0.0071	72	0.148742	0.0012	3	0.0061	259	-0.706149
70.16	mitochondrion	0.0031	141	0.0012	974	0.41218	0.0026	103	0.0009	602	0.460731	0.0023	27	0.001	207	0.361728	0.0012	4	0.0011	44	0.0377886	0.0001	0	0.0009	9	-0.954243	0.0004	1	0.0005	19	-0.09691
70.19	peroxisome	0.0001	0	0	24	0	0.0001	0	0	3	0	0.0001	0	0	0	0	0.0001	0	0	0	0	0.0001	0	0	0	0	0.0001	0	0	0	0
70.22	endosome	0.0001	0	0	0	0	0.0001	0	0	0	0	0.0001	0	0	0	0	0.0001	0	0	0	0	0.0001	0	0	0	0	0.0001	0	0	0	0
70.25	vacuole or lysosome	0.0001	0	0.0001	72	0	0.0001	0	0	11	0	0.0002	2	0.0002	51	0	0.0001	0	0	2	0	0.0001	0	0	0	0	0.0001	0	0	0	0
70.26	plastid	0	2	0.0002	158	-0.30103	0.0001	0	0.0002	115	-0.30103	0.0001	1	0.0003	52	-0.477121	0.0001	0	0.0003	13	-0.477121	0.0001	0	0	0	0	0.0001	0	0	0	0
70.27	extracellular / secretion proteins	0.0019	87	0.001	772	0.278754	0.003	120	0.0012	743	0.39794	0.0015	17	0.0006	130	0.39794	0.0019	6	0.0008	32	0.375664	0.0014	1	0.0007	7	0.30103	0.0008	2	0.0006	24	0.124939
70.28	periplasmatic space	0.003	136	0.0059	4699	-0.293731	0.0015	59	0.0055	3573	-0.564271	0.0023	27	0.0038	781	-0.218056	0.0016	5	0.0043	180	-0.429348	0.0001	0	0.0025	25	-1.39794	0.0001	0	0.0008	35	-0.90309
70.29	bud / growth tip	0.0001	0	0	0	0	0.0001	0	0	0	0	0.0001	0	0	0	0	0.0001	0	0	0	0	0.0001	0	0	0	0	0.0001	0	0	0	0
70.3	prokaryotic cytoplasmic membrane	0.0001	0	0	0	0	0.0001	0	0	0	0	0.0001	0	0	0	0	0.0001	0	0	0	0	0.0001	0	0	0	0	0.0001	0	0	0	0
70.32	flagellum	0.0035	162	0.0036	2852	-0.0122345	0.0013	53	0.0042	2718	-0.509306	0.003	35	0.0039	799	-0.113943	0.0059	19	0.0106	441	-0.254454	0.0001	0	0.0018	18	-1.25527	0.0031	8	0.0028	118	0.0442037
70.33	pilus/fimbria	0.0003	13	0.0002	144	0.176091	0.0007	26	0.0006	418	0.0669468	0.0001	1	0.0002	39	-0.30103	0.0001	0	0	0	0	0.0001	0	0	0	0	0.0001	0	0	0	0
70.34	prokaryotic cell envelope component	0.0037	168	0.004	3175	-0.0338583	0.0051	203	0.0036	2326	0.151268	0.0026	30	0.0036	737	-0.141329	0.0053	17	0.0032	131	0.219126	0.0001	0	0	0	0	0.0001	0	0	0	0
70.35	prokaryotic intracytoplasmic membrane	0.0001	0	0	0	0	0.0001	0	0	0	0	0.0001	0	0	0	0	0.0001	0	0	0	0	0.0001	0	0	0	0	0.0001	0	0	0	0
70.36	prokaryotic cell inclusions	0.0001	0	0	0	0	0.0001	0	0	0	0	0.0001	0	0	0	0	0.0001	0	0	0	0	0.0001	0	0	0	0	0.0001	0	0	0	0
70.37	prokaryotic nucleoid	0.0001	0	0	0	0	0.0001	0	0	0	0	0.0001	0	0	0	0	0.0001	0	0	0	0	0.0001	0	0	0	0	0.0001	0	0	0	0
73.01	fungal / microorganismic cell type	0.0001	0	0	0	0	0.0001	0	0	0	0	0.0001	0	0	0	0	0.0001	0	0	0	0	0.0001	0	0	0	0	0.0001	0	0	0	0
73.02	plant cell type	0.0001	0	0	0	0	0.0001	0	0	0	0	0.0001	0	0	0	0	0.0001	0	0	0	0	0.0001	0	0	0	0	0.0001	0	0	0	0
73.03	animal cell type	0.0001	0	0	0	0	0.0001	0	0	0	0	0.0001	0	0	0	0	0.0001	0	0	0	0	0.0001	0	0	0	0	0.0001	0	0	0	0
75.01	fungal/microorganismic tissue	0.0001	0	0	0	0	0.0001	0	0	0	0	0.0001	0	0	0	0	0.0001	0	0	0	0	0.0001	0	0	0	0	0.0001	0	0	0	0
75.02	plant tissue	0.0001	0	0	0	0	0.0001	0	0	0	0	0.0001	0	0	0	0	0.0001	0	0	0	0	0.0001	0	0	0	0	0.0001	0	0	0	0
75.03	animal tissue	0.0001	0	0	0	0	0.0001	0	0	0	0	0.0001	0	0	0	0	0.0001	0	0	0	0	0.0001	0	0	0	0	0.0001	0	0	0	0
77.01	fungal organ	0.0001	0	0	0	0	0.0001	0	0	0	0	0.0001	0	0	0	0	0.0001	0	0	0	0	0.0001	0	0	0	0	0.0001	0	0	0	0
77.02	plant organ	0.0001	0	0	0	0	0.0001	0	0	0	0	0.0001	0	0	0	0	0.0001	0	0	0	0	0.0001	0	0	0	0	0.0001	0	0	0	0
77.03	animal organ	0.0001	0	0	0	0	0.0001	0	0	0	0	0.0001	0	0	0	0	0.0001	0	0	0	0	0.0001	0	0	0	0	0.0001	0	0	0	0

## Sheet: Salinity
						Bacteria					Bacteria										Archaea					Archaea					Archaea
						NonHalophilic					ModerateHalophilic										NonHalophilic					ModerateHalophilic					ExtremeHalophilic
Funcat	Description	Percent	Occurrence	Percent	Occurrence	Score	Percent	Occurrence	Percent	Occurrence	Score						Percent	Occurrence	Percent	Occurrence	Score	Percent	Occurrence	Percent	Occurrence	Score	Percent	Occurrence	Percent	Occurrence	Score
1.01	amino acid metabolism	0.0103	231	0.0307	12578	-0.474301	0.0096	25	0.0341	1576	-0.550483						0.0076	4	0.0421	288	-0.743469	0.0112	4	0.0378	208	-0.528274	0.0392	23	0.0455	350	-0.0647253
1.02	nitrogen, sulfur and selenium metabolism	0.0043	97	0.0131	5340	-0.483803	0.0042	11	0.0141	651	-0.52597						0.0076	4	0.0156	107	-0.312311	0.0112	4	0.0118	65	-0.022664	0.0119	7	0.0142	109	-0.0767414
1.03	nucleotide/nucleoside/nucleobase metabolism	0.0343	772	0.0361	14792	-0.0222131	0.0257	67	0.0363	1680	-0.149974						0.0286	15	0.0521	356	-0.260472	0.0364	13	0.0576	317	-0.199321	0.0495	29	0.0437	336	0.0541238
1.04	phosphate metabolism	0.0292	657	0.049	20041	-0.224813	0.025	65	0.047	2174	-0.274158						0.021	11	0.0486	332	-0.364417	0.0224	8	0.044	242	-0.293205	0.0273	16	0.0572	440	-0.321233
1.05	C-compound and carbohydrate metabolism	0.0328	737	0.0617	25248	-0.274411	0.0265	69	0.058	2682	-0.340182						0.0592	31	0.0731	500	-0.0915957	0.0672	24	0.0661	364	0.00716781	0.0495	29	0.0588	452	-0.0747721
1.06	lipid, fatty acid and isoprenoid metabolism	0.0109	246	0.0229	9375	-0.322409	0.0115	30	0.023	1064	-0.30103						0.0057	3	0.0126	86	-0.344496	0.0028	1	0.0098	54	-0.544068	0.0051	3	0.0178	137	-0.54285
1.07	metabolism of vitamins, cofactors, and prosthetic groups	0.0144	323	0.021	8583	-0.163857	0.0127	33	0.0216	998	-0.23065						0.0191	10	0.0292	200	-0.184349	0.014	5	0.0262	144	-0.272173	0.0205	12	0.0247	190	-0.0809431
1.08	metabolism of intercellular mediators	0.0001	0	0	0	0	0.0001	0	0	0	0						0.0001	0	0	0	0	0.0001	0	0	0	0	0.0001	0	0	0	0
1.2	secondary metabolism	0.0006	13	0.0094	3836	-1.19498	0.0001	0	0.0101	466	-2.00432						0.0038	2	0.0136	93	-0.553755	0.0028	1	0.0169	93	-0.780729	0.0034	2	0.0122	94	-0.554881
1.25	extracellular metabolism	0.0001	0	0.0004	183	-0.60206	0.0001	0	0.0005	21	-0.69897						0.0001	0	0.0003	2	-0.477121	0.0001	0	0	0	0	0.0001	0	0	0	0
2.01	glycolysis and gluconeogenesis	0.0124	279	0.0034	1377	0.561943	0.0073	19	0.0032	149	0.358173						0.0001	0	0.0041	28	-1.61278	0.0028	1	0.0042	23	-0.176091	0.0068	4	0.0042	32	0.20926
2.04	glyoxylate cycle	0.0011	25	0.0005	214	0.342423	0.0019	5	0.0006	30	0.500602						0.0001	0	0	0	0	0.0001	0	0	0	0	0.0001	0	0.0003	2	-0.477121
2.05	Entner-Doudoroff pathway	0.0001	0	0	0	0	0.0001	0	0	0	0						0.0001	0	0	0	0	0.0001	0	0	0	0	0.0001	0	0	0	0
2.07	pentose-phosphate pathway	0.0021	48	0.0019	763	0.0434657	0.0015	4	0.0017	78	-0.0543577						0.0001	0	0.0022	15	-1.34242	0.0028	1	0.0016	9	0.243038	0.0017	1	0.0019	15	-0.0483047
2.08	pyruvate dehydrogenase complex	0.0012	27	0.0003	140	0.60206	0.0012	3	0.0003	16	0.60206						0.0001	0	0.0004	3	-0.60206	0.0001	0	0	0	0	0.0001	0	0.0008	6	-0.90309
2.09	anaplerotic reactions	0.0003	7	0.0001	47	0.477121	0.0004	1	0.0001	5	0.60206						0.0001	0	0	0	0	0.0001	0	0	0	0	0.0001	0	0.0001	1	0
2.1	tricarboxylic-acid pathway (citrate cycle, Krebs cycle, TCA cycle)	0.0065	145	0.0021	840	0.490694	0.0073	19	0.0025	116	0.465383						0.0019	1	0.0004	3	0.676694	0.0001	0	0.0018	10	-1.25527	0.0137	8	0.0018	14	0.881448
2.11	electron transport and membrane-associated energy conservation	0.0097	218	0.0053	2189	0.262496	0.0096	25	0.005	229	0.283301						0.0134	7	0.0069	47	0.288256	0.0084	3	0.0054	30	0.191886	0.0001	0	0.0084	65	-1.92428
2.13	respiration	0.0023	52	0.0035	1417	-0.18234	0.0019	5	0.0031	142	-0.212608						0.0019	1	0.0041	28	-0.33403	0.0001	0	0.0027	15	-1.43136	0.0001	0	0.006	46	-1.77815
2.16	fermentation	0	1	0.0001	37	0	0.0001	0	0.0003	14	-0.477121						0.0001	0	0	0	0	0.0001	0	0	0	0	0.0001	0	0.0004	3	-0.60206
2.17	chemolithotrophy (e.g. sulfide, nitrogenous compounds)	0.0001	0	0	0	0	0.0001	0	0	0	0						0.0001	0	0	0	0	0.0001	0	0	0	0	0.0001	0	0	0	0
2.19	metabolism of energy reserves (e.g. glycogen, trehalose)	0.0001	0	0.0006	253	-0.778151	0.0001	0	0.0005	21	-0.69897						0.0001	0	0.0006	4	-0.778151	0.0001	0	0.0002	1	-0.30103	0.0001	0	0	0	0
2.25	oxidation of fatty acids	0.0011	24	0.0024	1001	-0.338819	0.0035	9	0.0022	101	0.201645						0.0019	1	0.0001	1	1.27875	0.0001	0	0	0	0	0.0001	0	0.0029	22	-1.4624
2.3	photosynthesis	0.0001	0	0.0003	136	-0.477121	0.0001	0	0.0002	11	-0.30103						0.0001	0	0.0007	5	-0.845098	0.0001	0	0.0009	5	-0.954243	0.0001	0	0.0009	7	-0.954243
2.45	energy conversion and regeneration	0.0084	188	0.0043	1770	0.290811	0.0077	20	0.0041	189	0.273707						0.0134	7	0.0063	43	0.327764	0.0084	3	0.0038	21	0.344496	0.0001	0	0.0062	48	-1.79239
4.01	storage facilitating proteins	0.0001	0	0	7	0	0.0001	0	0	1	0						0.0001	0	0	0	0	0.0001	0	0	0	0	0.0001	0	0	0	0
4.02	stored proteins	0.0001	0	0	0	0	0.0001	0	0	0	0						0.0001	0	0	0	0	0.0001	0	0	0	0	0.0001	0	0	0	0
10.01	DNA processing	0.0111	250	0.0595	24362	-0.729194	0.0135	35	0.0558	2582	-0.6163						0.0057	3	0.0468	320	-0.914371	0.0084	3	0.0314	173	-0.57265	0.0119	7	0.0472	363	-0.598395
10.03	cell cycle	0.0025	57	0.0048	1975	-0.283301	0.0023	6	0.0054	250	-0.370666						0.0019	1	0.0029	20	-0.183644	0.0001	0	0.0027	15	-1.43136	0.0051	3	0.004	31	0.10551
11.02	RNA synthesis	0.0154	345	0.0414	16952	-0.42948	0.0138	36	0.0378	1747	-0.437613						0.0057	3	0.031	212	-0.735487	0.0084	3	0.0222	122	-0.422074	0.0171	10	0.0335	258	-0.292049
11.04	RNA processing	0.0059	133	0.0092	3783	-0.192936	0.0065	17	0.0109	504	-0.224513						0.0019	1	0.0105	72	-0.742436	0.0001	0	0.0163	90	-2.21219	0.0017	1	0.009	69	-0.723794
11.06	RNA modification	0.0002	4	0.0062	2547	-1.49136	0.0004	1	0.0071	326	-1.2492						0.0001	0	0.006	41	-1.77815	0.0001	0	0.0091	50	-1.95904	0.0001	0	0.004	31	-1.60206
12.01	ribosome biogenesis	0.126	2832	0.0108	4414	1.06695	0.1234	321	0.0103	475	1.07848						0.1584	83	0.0178	122	0.949335	0.1429	51	0.0245	135	0.765866	0.0904	53	0.0153	118	0.771477
12.04	translation	0.1406	3159	0.0189	7748	0.871524	0.1403	365	0.0178	825	0.896638						0.1718	90	0.0309	211	0.745065	0.1569	56	0.04	220	0.593563	0.1075	63	0.0274	211	0.593658
12.07	translational control	0.0033	75	0.0006	233	0.740363	0.0035	9	0.0006	30	0.765917						0.0057	3	0.001	7	0.755875	0.0028	1	0.0016	9	0.243038	0.0034	2	0.0013	10	0.417536
12.1	aminoacyl-tRNA-synthetases	0.0017	39	0.0046	1888	-0.432309	0.0046	12	0.0044	202	0.0193052						0.0001	0	0.0069	47	-1.83885	0.0028	1	0.0076	42	-0.433656	0.0051	3	0.0058	45	-0.0558578
12.11	selenocystein biosynthesis and incorporation	0.0001	2	0.0003	114	-0.477121	0.0004	1	0.0002	10	0.30103						0.0001	0	0.0004	3	-0.60206	0.0001	0	0.0007	4	-0.845098	0.0001	0	0.0004	3	-0.60206
14.01	protein folding and stabilization	0.0128	288	0.0044	1813	0.463757	0.0158	41	0.005	229	0.499687						0.0115	6	0.0056	38	0.31251	0.0056	2	0.0025	14	0.350248	0.0222	13	0.0051	39	0.638783
14.04	protein targeting, sorting and translocation	0.0012	27	0.0044	1790	-0.564271	0.0004	1	0.0054	251	-1.13033						0.0019	1	0.0022	15	-0.0636691	0.0001	0	0.0029	16	-1.4624	0.0051	3	0.0022	17	0.365147
14.07	protein modification	0.0028	63	0.0135	5541	-0.683176	0.0012	3	0.013	600	-1.03476						0.0115	6	0.0171	117	-0.172298	0.0056	2	0.0131	72	-0.369083	0.0001	0	0.0195	150	-2.29003
14.1	assembly of protein complexes	0.0008	18	0.0014	573	-0.243038	0.0004	1	0.0018	84	-0.653213						0.0019	1	0.0018	12	0.0234811	0.0001	0	0.0011	6	-1.04139	0.0034	2	0.0026	20	0.116506
14.13	protein/peptide degradation	0.0024	54	0.0129	5263	-0.730378	0.0012	3	0.0123	571	-1.01072						0.0019	1	0.0116	79	-0.785704	0.0028	1	0.0116	64	-0.6173	0.0102	6	0.0121	93	-0.0741852
16.01	protein binding	0.1455	3270	0.0297	12140	0.690107	0.1445	376	0.0305	1410	0.675568						0.1508	79	0.037	253	0.6102	0.1597	57	0.0438	241	0.561831	0.1314	77	0.0404	311	0.512214
16.02	peptide binding	0.0001	0	0	0	0	0.0001	0	0	0	0						0.0001	0	0	0	0	0.0001	0	0	0	0	0.0001	0	0	0	0
16.03	nucleic acid binding	0.1059	2380	0.0745	30475	0.15274	0.1088	283	0.07	3235	0.191531						0.084	44	0.0677	463	0.0936906	0.1008	36	0.0734	404	0.137764	0.0751	44	0.0572	440	0.118244
16.05	polysaccharide binding	0.0003	6	0.0001	23	0.477121	0.0001	0	0	1	0						0.0001	0	0	0	0	0.0001	0	0	0	0	0.0001	0	0	0	0
16.06	motor protein binding	0.0001	0	0	0	0	0.0001	0	0	0	0						0.0001	0	0	0	0	0.0001	0	0	0	0	0.0001	0	0	0	0
16.07	structural protein binding	0.0001	0	0	0	0	0.0001	0	0	0	0						0.0001	0	0	0	0	0.0001	0	0	0	0	0.0001	0	0.0001	1	0
16.09	lipid binding	0.0023	51	0.0006	263	0.583577	0.0031	8	0.0003	16	1.01424						0.0001	0	0.0001	1	0	0.0001	0	0.0002	1	-0.30103	0.0001	0	0.0004	3	-0.60206
16.1	amine binding	0.0001	0	0	0	0	0.0001	0	0	0	0						0.0001	0	0	0	0	0.0001	0	0	0	0	0.0001	0	0	0	0
16.11	amino acid/amino acid derivatives binding	0.0007	15	0.0015	625	-0.330993	0.0004	1	0.0019	87	-0.676694						0.0019	1	0.0026	18	-0.13622	0.0001	0	0.0038	21	-1.57978	0.0017	1	0.0022	17	-0.111974
16.12	sulfate binding	0.0001	0	0	0	0	0.0001	0	0	0	0						0.0001	0	0	0	0	0.0001	0	0	0	0	0.0001	0	0	0	0
16.13	C-compound binding	0.0001	3	0.0027	1090	-1.43136	0.0001	0	0.0021	99	-1.32222						0.0038	2	0.0029	20	0.117386	0.0028	1	0.0024	13	0.0669468	0.0017	1	0.0018	14	-0.0248236
16.14	selen binding	0.0001	0	0.0002	73	-0.30103	0.0004	1	0.0005	21	-0.09691						0.0019	1	0.0009	6	0.324511	0.0056	2	0.0015	8	0.572097	0.0001	0	0.0004	3	-0.60206
16.15	drug/toxin binding	0.0001	0	0	5	0	0.0001	0	0	1	0						0.0001	0	0	0	0	0.0001	0	0	0	0	0.0001	0	0	0	0
16.16	antigen binding	0.0001	0	0	0	0	0.0001	0	0	0	0						0.0001	0	0	0	0	0.0001	0	0	0	0	0.0001	0	0	0	0
16.17	metal binding	0.0258	579	0.0446	18246	-0.237715	0.0304	79	0.0457	2114	-0.177043						0.0344	18	0.0611	418	-0.249483	0.0504	18	0.0765	421	-0.181231	0.0444	26	0.0516	397	-0.0652667
16.18	virus particle binding	0.0001	0	0	0	0	0.0001	0	0	0	0						0.0001	0	0	0	0	0.0001	0	0	0	0	0.0001	0	0	0	0
16.19	nucleotide/nucleoside/nucleobase binding	0.0405	910	0.0627	25676	-0.189813	0.0388	101	0.0636	2942	-0.214625						0.0382	20	0.0753	515	-0.294732	0.0392	14	0.0787	433	-0.302689	0.0648	38	0.0773	595	-0.0766045
16.21	complex cofactor/cosubstrate/vitamine binding	0.0233	523	0.0422	17250	-0.257957	0.0311	81	0.0444	2053	-0.154623						0.0229	12	0.0563	385	-0.390673	0.0196	7	0.0545	300	-0.44414	0.0375	22	0.0486	374	-0.112605
16.22	hormone binding	0.0001	0	0	0	0	0.0001	0	0	0	0						0.0001	0	0	0	0	0.0001	0	0	0	0	0.0001	0	0	0	0
16.23	neurotransmitter binding	0.0001	0	0	0	0	0.0001	0	0	0	0						0.0001	0	0	0	0	0.0001	0	0	0	0	0.0001	0	0	0	0
16.25	oxygen binding	0.0001	0	0.0002	97	-0.30103	0.0001	0	0.0003	13	-0.477121						0.0001	0	0	0	0	0.0001	0	0	0	0	0.0001	0	0.0005	4	-0.69897
18.01	regulation by	0.0002	4	0.0017	677	-0.929419	0.0001	0	0.0017	78	-1.23045						0.0001	0	0.0015	10	-1.17609	0.0001	0	0.0018	10	-1.25527	0.0001	0	0.0017	13	-1.23045
18.02	regulation of protein activity	0.0004	10	0.0025	1035	-0.79588	0.0001	0	0.0027	127	-1.43136						0.0019	1	0.0051	35	-0.428817	0.0001	0	0.0047	26	-1.6721	0.0034	2	0.0035	27	-0.0125891
20.01	transported compounds (substrates)	0.0306	687	0.0473	19337	-0.18914	0.0354	92	0.0494	2285	-0.144724						0.0344	18	0.0497	340	-0.159798	0.0196	7	0.0394	217	-0.30324	0.0137	8	0.0513	395	-0.573397
20.03	transport facilities	0.0136	305	0.0321	13125	-0.372966	0.0165	43	0.0284	1314	-0.235834						0.0115	6	0.0175	120	-0.18234	0.0084	3	0.0082	45	0.0104654	0.0034	2	0.0277	213	-0.911001
20.09	transport routes	0.0014	31	0.0046	1868	-0.51663	0.0004	1	0.0061	281	-1.18327						0.0001	0	0.0016	11	-1.20412	0.0001	0	0.0013	7	-1.11394	0.0001	0	0.0016	12	-1.20412
30.01	cellular signalling	0.0006	14	0.0133	5430	-1.3457	0.0004	1	0.0145	669	-1.55931						0.0001	0	0.0107	73	-2.02938	0.0001	0	0.0031	17	-1.49136	0.0001	0	0.0117	90	-2.06819
30.05	transmembrane signal transduction	0	1	0.0061	2489	-1.78533	0.0001	0	0.0066	306	-1.81954						0.0001	0	0.0095	65	-1.97772	0.0001	0	0.0011	6	-1.04139	0.0001	0	0.011	85	-2.04139
30.07	regulation of signal transduction	0.0001	0	0	1	0	0.0001	0	0	0	0						0.0001	0	0	0	0	0.0001	0	0	0	0	0.0001	0	0	0	0
32.01	stress response	0.0044	99	0.0092	3763	-0.320335	0.0031	8	0.0092	424	-0.472426						0.0019	1	0.0054	37	-0.45364	0.0001	0	0.0054	30	-1.73239	0.0051	3	0.0159	122	-0.493827
32.05	disease, virulence and defense	0.0001	0	0.0003	133	-0.477121	0.0001	0	0.0003	13	-0.477121						0.0001	0	0	0	0	0.0001	0	0.0002	1	-0.30103	0.0001	0	0	0	0
32.07	detoxification	0.0042	94	0.0032	1295	0.118099	0.005	13	0.0035	164	0.154902						0.0001	0	0.0029	20	-1.4624	0.0001	0	0.0005	3	-0.69897	0.0085	5	0.0044	34	0.285966
32.1	degradation / modification of foreign (exogenous) compounds	0.0001	0	0.0001	43	0	0.0001	0	0	1	0						0.0001	0	0	0	0	0.0001	0	0	0	0	0.0001	0	0	0	0
34.01	homeostasis	0.0048	107	0.0041	1678	0.0684574	0.0058	15	0.0056	257	0.01524						0.0001	0	0.0042	29	-1.62325	0.0001	0	0.0011	6	-1.04139	0.0068	4	0.007	54	-0.0125891
34.03	membrane excitability	0.0001	0	0	1	0	0.0001	0	0	0	0						0.0001	0	0	0	0	0.0001	0	0	0	0	0.0001	0	0	0	0
34.05	cell motility	0.0017	39	0.0021	846	-0.0917704	0.0012	3	0.0029	136	-0.383217						0.0001	0	0.002	14	-1.30103	0.0001	0	0.0011	6	-1.04139	0.0001	0	0.0014	11	-1.14613
34.07	cell adhesion	0.0008	19	0.0008	319	0	0.0001	0	0.0004	18	-0.60206						0.0001	0	0.0001	1	0	0.0001	0	0	0	0	0.0001	0	0	0	0
34.11	cellular sensing and response to external stimulus	0.0005	11	0.0062	2555	-1.09342	0.0008	2	0.0072	335	-0.954243						0.0019	1	0.0048	33	-0.402488	0.0001	0	0.0007	4	-0.845098	0.0001	0	0.0057	44	-1.75587
36.2	plant / fungal specific systemic sensing and response	0.0001	0	0	0	0	0.0001	0	0	0	0						0.0001	0	0	0	0	0.0001	0	0	0	0	0.0001	0	0	0	0
36.25	animal specific systemic sensing and response	0.0001	0	0.0001	55	0	0.0001	0	0.0002	9	-0.30103						0.0001	0	0	0	0	0.0001	0	0	0	0	0.0001	0	0	0	0
38.01	LTR retroelements (retroviral)	0.0001	0	0	0	0	0.0001	0	0	0	0						0.0001	0	0	0	0	0.0001	0	0	0	0	0.0001	0	0	0	0
38.02	non-LTR retroelements	0.0001	0	0	0	0	0.0001	0	0	0	0						0.0001	0	0	0	0	0.0001	0	0	0	0	0.0001	0	0	0	0
38.03	transposons	0.0001	0	0	0	0	0.0001	0	0	0	0						0.0001	0	0	0	0	0.0001	0	0	0	0	0.0001	0	0	0	0
38.05	viral proteins	0	1	0.0003	125	-0.477121	0.0004	1	0.0004	20	0						0.0001	0	0	0	0	0.0001	0	0	0	0	0.0001	0	0	0	0
38.06	phage proteins	0.0001	0	0	4	0	0.0001	0	0	0	0						0.0001	0	0	0	0	0.0001	0	0	0	0	0.0001	0	0	0	0
38.07	proteins necessary for transposon movement	0.0002	4	0.0036	1453	-1.25527	0.0001	0	0.0033	152	-1.51851						0.0001	0	0.0028	19	-1.44716	0.0001	0	0	0	0	0.0001	0	0.0012	9	-1.07918
40.01	cell growth / morphogenesis	0.0001	3	0.0029	1207	-1.4624	0.0001	0	0.0036	168	-1.5563						0.0001	0	0.0001	1	0	0.0001	0	0.0002	1	-0.30103	0.0001	0	0.0001	1	0
40.05	dedifferentiation	0.0001	0	0	0	0	0.0001	0	0	0	0						0.0001	0	0	0	0	0.0001	0	0	0	0	0.0001	0	0	0	0
40.1	cell death	0.0001	0	0.0005	186	-0.69897	0.0001	0	0.0003	16	-0.477121						0.0001	0	0	0	0	0.0001	0	0	0	0	0.0001	0	0.0001	1	0
40.2	cell aging	0.0001	0	0	0	0	0.0001	0	0	0	0						0.0001	0	0	0	0	0.0001	0	0	0	0	0.0001	0	0	0	0
41.01	fungal/microorganismic development	0	1	0.0001	26	0	0.0001	0	0.0001	3	0						0.0001	0	0	0	0	0.0001	0	0.0002	1	-0.30103	0.0001	0	0	0	0
41.03	plant development	0.0001	0	0.0001	21	0	0.0001	0	0	0	0						0.0001	0	0	0	0	0.0001	0	0	0	0	0.0001	0	0.0001	1	0
41.05	animal development	0.0001	0	0.0001	29	0	0.0001	0	0.0002	7	-0.30103						0.0001	0	0	0	0	0.0001	0	0	0	0	0.0001	0	0	0	0
42.01	cell wall	0.0002	4	0.0036	1493	-1.25527	0.0001	0	0.0043	198	-1.63347						0.0001	0	0	0	0	0.0028	1	0.0002	1	1.14613	0.0001	0	0.0004	3	-0.60206
42.02	eukaryotic plasma membrane	0.0001	0	0.0002	64	-0.30103	0.0001	0	0.0003	12	-0.477121						0.0001	0	0	0	0	0.0001	0	0	0	0	0.0001	0	0	0	0
42.03	cytoplasm	0.0001	0	0	0	0	0.0001	0	0	0	0						0.0001	0	0	0	0	0.0001	0	0	0	0	0.0001	0	0	0	0
42.04	cytoskeleton/structural proteins	0.0001	0	0.0001	26	0	0.0001	0	0	1	0						0.0001	0	0.0003	2	-0.477121	0.0001	0	0.0002	1	-0.30103	0.0001	0	0.0009	7	-0.954243
42.05	centrosome	0.0001	0	0.0001	22	0	0.0001	0	0	1	0						0.0001	0	0.0001	1	0	0.0001	0	0	0	0	0.0001	0	0.0004	3	-0.60206
42.06	cell junction	0.0001	0	0	2	0	0.0001	0	0	0	0						0.0001	0	0	0	0	0.0001	0	0	0	0	0.0001	0	0	0	0
42.07	endoplasmic reticulum	0.0001	0	0	0	0	0.0001	0	0	0	0						0.0001	0	0	0	0	0.0001	0	0	0	0	0.0001	0	0	0	0
42.08	Golgi	0.0001	0	0	0	0	0.0001	0	0	0	0						0.0001	0	0	0	0	0.0001	0	0	0	0	0.0001	0	0	0	0
42.09	intracellular transport vesicles	0.0001	0	0	4	0	0.0001	0	0	0	0						0.0001	0	0	0	0	0.0001	0	0	0	0	0.0001	0	0	0	0
42.1	nucleus	0.0075	168	0.036	14731	-0.681241	0.0104	27	0.0321	1482	-0.489472						0.0038	2	0.0218	149	-0.758673	0.0028	1	0.0098	54	-0.544068	0.0051	3	0.0243	187	-0.678036
42.16	mitochondrion	0.0001	3	0.0002	86	-0.30103	0.0001	0	0.0002	8	-0.30103						0.0001	0	0	0	0	0.0001	0	0	0	0	0.0001	0	0.0005	4	-0.69897
42.19	peroxisome	0.0001	0	0	0	0	0.0001	0	0	0	0						0.0001	0	0	0	0	0.0001	0	0	0	0	0.0001	0	0	0	0
42.22	endosome	0.0001	0	0	0	0	0.0001	0	0	0	0						0.0001	0	0	0	0	0.0001	0	0	0	0	0.0001	0	0	0	0
42.25	vacuole or lysosome	0.0001	0	0	10	0	0.0001	0	0	0	0						0.0001	0	0	0	0	0.0001	0	0	0	0	0.0001	0	0	0	0
42.26	plastid	0.0001	0	0	0	0	0.0001	0	0	0	0						0.0001	0	0	0	0	0.0001	0	0	0	0	0.0001	0	0	0	0
42.27	extracellular / secretion proteins	0.0001	0	0	0	0	0.0001	0	0	0	0						0.0001	0	0	0	0	0.0001	0	0	0	0	0.0001	0	0	0	0
42.28	periplasmatic space	0.0001	0	0	0	0	0.0001	0	0	0	0						0.0001	0	0	0	0	0.0001	0	0	0	0	0.0001	0	0	0	0
42.29	bud / growth tip	0.0001	0	0	0	0	0.0001	0	0	0	0						0.0001	0	0	0	0	0.0001	0	0	0	0	0.0001	0	0	0	0
42.3	prokaryotic cytoplasmic membrane	0.0001	0	0	0	0	0.0001	0	0	0	0						0.0001	0	0	0	0	0.0001	0	0	0	0	0.0001	0	0	0	0
42.32	flagellum	0.0003	6	0.0009	358	-0.477121	0.0001	0	0.0016	72	-1.20412						0.0001	0	0	0	0	0.0001	0	0	0	0	0.0001	0	0	0	0
42.33	pilus/fimbria	0.0004	10	0.0004	171	0	0.0008	2	0.0002	7	0.60206						0.0001	0	0	0	0	0.0001	0	0	0	0	0.0001	0	0	0	0
42.34	prokaryotic cell envelope structures	0.0004	9	0.0038	1556	-0.977724	0.0001	0	0.0044	204	-1.64345						0.0001	0	0.0001	1	0	0.0001	0	0.0004	2	-0.60206	0.0001	0	0	0	0
42.35	prokaryotic intracytoplasmic membrane	0.0001	0	0	0	0	0.0001	0	0	0	0						0.0001	0	0	0	0	0.0001	0	0	0	0	0.0001	0	0	0	0
42.36	prokaryotic cell inclusions	0.0001	0	0	0	0	0.0001	0	0	0	0						0.0001	0	0	0	0	0.0001	0	0	0	0	0.0001	0	0	0	0
42.37	prokaryotic nucleoid	0.0001	0	0	0	0	0.0001	0	0	0	0						0.0001	0	0	0	0	0.0001	0	0	0	0	0.0001	0	0	0	0
43.01	fungal/microorganismic cell type differentiation	0	1	0.0005	199	-0.69897	0.0008	2	0.0015	70	-0.273001						0.0001	0	0	0	0	0.0001	0	0	0	0	0.0001	0	0	0	0
43.02	plant cell type differentiation	0.0001	0	0	0	0	0.0001	0	0	0	0						0.0001	0	0	0	0	0.0001	0	0	0	0	0.0001	0	0	0	0
43.03	animal cell type differentiation	0.0001	0	0	0	0	0.0001	0	0	0	0						0.0001	0	0	0	0	0.0001	0	0	0	0	0.0001	0	0	0	0
45.01	fungal/microorganismic tissue	0.0001	0	0	0	0	0.0001	0	0	0	0						0.0001	0	0	0	0	0.0001	0	0	0	0	0.0001	0	0	0	0
45.02	plant tissue	0.0001	0	0	0	0	0.0001	0	0	0	0						0.0001	0	0	0	0	0.0001	0	0	0	0	0.0001	0	0	0	0
45.03	animal tissue	0.0001	0	0	0	0	0.0001	0	0	0	0						0.0001	0	0	0	0	0.0001	0	0	0	0	0.0001	0	0	0	0
47.01	fungal organ	0.0001	0	0	0	0	0.0001	0	0	0	0						0.0001	0	0	0	0	0.0001	0	0	0	0	0.0001	0	0	0	0
47.02	plant organ	0.0001	0	0	0	0	0.0001	0	0	0	0						0.0001	0	0	0	0	0.0001	0	0	0	0	0.0001	0	0	0	0
47.03	animal organ	0.0001	0	0	0	0	0.0001	0	0	0	0						0.0001	0	0	0	0	0.0001	0	0	0	0	0.0001	0	0	0	0
70.01	cell wall	0.0002	5	0.002	823	-1	0.0008	2	0.0022	102	-0.439333						0.0019	1	0.0009	6	0.324511	0.0028	1	0.0005	3	0.748188	0.0001	0	0.0004	3	-0.60206
70.02	eukaryotic plasma membrane / membrane attached	0.0126	283	0.0278	11373	-0.343674	0.0108	28	0.0253	1168	-0.369697						0.0019	1	0.002	14	-0.0222764	0.0112	4	0.0456	251	-0.609747	0.0001	0	0.0038	29	-1.57978
70.03	cytoplasm	0.0467	1050	0.0427	17467	0.038889	0.0503	131	0.0449	2075	0.0493216						0.0324	17	0.0348	238	-0.0310342	0.0448	16	0.05	275	-0.047692	0.0614	36	0.0318	245	0.285741
70.04	cytoskeleton	0.0001	3	0	16	0	0.0001	0	0	1	0						0.0001	0	0.0001	1	0	0.0001	0	0.0002	1	-0.30103	0.0001	0	0.0005	4	-0.69897
70.05	centrosome	0.0001	0	0	0	0	0.0001	0	0	0	0						0.0001	0	0	0	0	0.0001	0	0	0	0	0.0001	0	0	0	0
70.06	cell junction	0.0001	0	0	0	0	0.0001	0	0	0	0						0.0001	0	0	0	0	0.0001	0	0	0	0	0.0001	0	0.0003	2	-0.477121
70.07	endoplasmic reticulum	0	1	0.0005	196	-0.69897	0.0001	0	0.0003	15	-0.477121						0.0019	1	0.0015	10	0.102662	0.0001	0	0.0013	7	-1.11394	0.0102	6	0.0016	12	0.80448
70.08	Golgi	0.0001	0	0	10	0	0.0001	0	0	0	0						0.0001	0	0	0	0	0.0001	0	0	0	0	0.0001	0	0.0003	2	-0.477121
70.09	intracellular transport vesicles	0.0001	0	0.0001	40	0	0.0001	0	0.0001	6	0						0.0001	0	0	0	0	0.0001	0	0	0	0	0.0001	0	0	0	0
70.1	nucleus	0.0005	12	0.0034	1395	-0.832509	0.0004	1	0.0035	162	-0.942008						0.0019	1	0.006	41	-0.499398	0.0001	0	0.0065	36	-1.81291	0.0119	7	0.007	54	0.230449
70.16	mitochondrion	0.0024	55	0.001	414	0.380211	0.0035	9	0.0014	66	0.39794						0.0001	0	0.0006	4	-0.778151	0.0001	0	0	0	0	0.0001	0	0.0009	7	-0.954243
70.19	peroxisome	0.0001	0	0	8	0	0.0001	0	0	0	0						0.0001	0	0	0	0	0.0001	0	0	0	0	0.0001	0	0	0	0
70.22	endosome	0.0001	0	0	0	0	0.0001	0	0	0	0						0.0001	0	0	0	0	0.0001	0	0	0	0	0.0001	0	0	0	0
70.25	vacuole or lysosome	0.0001	0	0.0001	32	0	0.0001	0	0.0001	3	0						0.0001	0	0	0	0	0.0001	0	0	0	0	0.0001	0	0	0	0
70.26	plastid	0.0001	0	0.0002	78	-0.30103	0.0001	0	0.0002	10	-0.30103						0.0001	0	0	0	0	0.0001	0	0	0	0	0.0001	0	0	0	0
70.27	extracellular / secretion proteins	0.0025	56	0.0009	352	0.443697	0.0012	3	0.0008	39	0.176091						0.0001	0	0.0007	5	-0.845098	0.0028	1	0.0007	4	0.60206	0.0017	1	0.0003	2	0.753328
70.28	periplasmatic space	0.002	45	0.0061	2485	-0.4843	0.0042	11	0.0059	274	-0.147603						0.0019	1	0.0012	8	0.199572	0.0001	0	0.0004	2	-0.60206	0.0001	0	0.0017	13	-1.23045
70.29	bud / growth tip	0.0001	0	0	0	0	0.0001	0	0	0	0						0.0001	0	0	0	0	0.0001	0	0	0	0	0.0001	0	0	0	0
70.3	prokaryotic cytoplasmic membrane	0.0001	0	0	0	0	0.0001	0	0	0	0						0.0001	0	0	0	0	0.0001	0	0	0	0	0.0001	0	0	0	0
70.32	flagellum	0.002	45	0.0036	1462	-0.255273	0.0012	3	0.005	230	-0.619789						0.0001	0	0.002	14	-1.30103	0.0001	0	0.0024	13	-1.38021	0.0001	0	0.0023	18	-1.36173
70.33	pilus/fimbria	0.0004	10	0.0004	171	0	0.0008	2	0.0002	7	0.60206						0.0001	0	0	0	0	0.0001	0	0	0	0	0.0001	0	0	0	0
70.34	prokaryotic cell envelope component	0.0047	106	0.0032	1316	0.166948	0.0038	10	0.0032	149	0.0746336						0.0001	0	0	0	0	0.0001	0	0	0	0	0.0001	0	0	0	0
70.35	prokaryotic intracytoplasmic membrane	0.0001	0	0	0	0	0.0001	0	0	0	0						0.0001	0	0	0	0	0.0001	0	0	0	0	0.0001	0	0	0	0
70.36	prokaryotic cell inclusions	0.0001	0	0	0	0	0.0001	0	0	0	0						0.0001	0	0	0	0	0.0001	0	0	0	0	0.0001	0	0	0	0
70.37	prokaryotic nucleoid	0.0001	0	0	0	0	0.0001	0	0	0	0						0.0001	0	0	0	0	0.0001	0	0	0	0	0.0001	0	0	0	0
73.01	fungal / microorganismic cell type	0.0001	0	0	0	0	0.0001	0	0	0	0						0.0001	0	0	0	0	0.0001	0	0	0	0	0.0001	0	0	0	0
73.02	plant cell type	0.0001	0	0	0	0	0.0001	0	0	0	0						0.0001	0	0	0	0	0.0001	0	0	0	0	0.0001	0	0	0	0
73.03	animal cell type	0.0001	0	0	0	0	0.0001	0	0	0	0						0.0001	0	0	0	0	0.0001	0	0	0	0	0.0001	0	0	0	0
75.01	fungal/microorganismic tissue	0.0001	0	0	0	0	0.0001	0	0	0	0						0.0001	0	0	0	0	0.0001	0	0	0	0	0.0001	0	0	0	0
75.02	plant tissue	0.0001	0	0	0	0	0.0001	0	0	0	0						0.0001	0	0	0	0	0.0001	0	0	0	0	0.0001	0	0	0	0
75.03	animal tissue	0.0001	0	0	0	0	0.0001	0	0	0	0						0.0001	0	0	0	0	0.0001	0	0	0	0	0.0001	0	0	0	0
77.01	fungal organ	0.0001	0	0	0	0	0.0001	0	0	0	0						0.0001	0	0	0	0	0.0001	0	0	0	0	0.0001	0	0	0	0
77.02	plant organ	0.0001	0	0	0	0	0.0001	0	0	0	0						0.0001	0	0	0	0	0.0001	0	0	0	0	0.0001	0	0	0	0
77.03	animal organ	0.0001	0	0	0	0	0.0001	0	0	0	0						0.0001	0	0	0	0	0.0001	0	0	0	0	0.0001	0	0	0	0

## Sheet: Survey Archaea
# Gene >		Temperature Range				Habitat						Oxygen requirement			Salinity
100		Archaea	Archaea	Archaea		Archaea	Archaea	Archaea	Archaea	Archaea		Archaea	Archaea		Archaea	Archaea	Archaea
		Mesophilic	Thermophilic	Hyperthermophilic		Aquatic	Specialized	Multiple	Terrestrial	Host_Associated		Aerobic	Anaerobic		NonHalophilic	ModerateHalophilic	ExtremeHalophilic
Funcat	Description
1.01	amino acid metabolism	-0.347587		-0.394254		-0.334198	-0.353591	-0.191763	-0.425152	-0.456366		-0.124622	-0.430564		-0.743469	-0.528274	-0.0647253
1.02	nitrogen, sulfur and selenium metabolism	-0.20412		-0.185158		-0.141114	-0.206177		-0.549672			-0.11472	-0.194977		-0.312311		-0.0767414
1.03	nucleotide/nucleoside/nucleobase metabolism	-0.145412	-0.147758	-0.315323		-0.192267	-0.270054	-0.213808	-0.191187	-0.0964902		0.00766986	-0.284823		-0.260472	-0.199321	0.0541238
1.04	phosphate metabolism	-0.296028	-0.0406995	-0.279518		-0.305386	-0.283395	-0.169184	-0.218707	-0.310019		-0.279233	-0.267638		-0.364417	-0.293205	-0.321233
1.05	C-compound and carbohydrate metabolism	-0.0456866	-0.0737556	-0.279909		-0.188346	-0.0629878	0.0532665	-0.166578	-0.0660721		-0.151638	-0.108384		-0.0915957	0.00716781	-0.0747721
1.06	lipid, fatty acid and isoprenoid metabolism	-0.405493		-0.480817		-0.477121	-0.252338	-0.164406				-0.487163	-0.356547				-0.54285
1.07	metabolism of vitamins, cofactors, and prosthetic groups	0.00163576		-0.236507		-0.165326	-0.176091	0.185431	0.0219018	-0.00164818		-0.0346162	-0.0973463		-0.184349	-0.272173	-0.0809431
1.08	metabolism of intercellular mediators
1.2	secondary metabolism	-0.483112		-0.53604		-0.498164	-0.519525	-0.282769				-0.677481	-0.447766
1.25	extracellular metabolism
2.01	glycolysis and gluconeogenesis	-0.312311				-0.0104654							-0.170696
2.04	glyoxylate cycle
2.05	Entner-Doudoroff pathway
2.07	pentose-phosphate pathway
2.08	pyruvate dehydrogenase complex
2.09	anaplerotic reactions
2.1	tricarboxylic-acid pathway (citrate cycle, Krebs cycle, TCA cycle)
2.11	electron transport and membrane-associated energy conservation	0.30103		0.0990234		0.102373							0.25462
2.13	respiration	-0.160851				-0.60206							-0.30103
2.16	fermentation
2.17	chemolithotrophy (e.g. sulfide, nitrogenous compounds)
2.19	metabolism of energy reserves (e.g. glycogen, trehalose)
2.25	oxidation of fatty acids
2.3	photosynthesis
2.45	energy conversion and regeneration	0.290217		0.220446		0.229148							0.282856
4.01	storage facilitating proteins
4.02	stored proteins
10.01	DNA processing	-0.850619		-1.04873		-0.676418	-0.714096	-2.67394	-1.33518	-1.1582		-0.522271	-0.973987		-0.914371	-0.57265	-0.598395
10.03	cell cycle
11.02	RNA synthesis	-0.615261		-0.927819		-0.454845	-0.677386	-1.01223	-2.58771	-0.682446		-0.255532	-0.881692		-0.735487	-0.422074	-0.292049
11.04	RNA processing	-0.840644		-1.2701		-0.827513	-0.526207						-0.79588
11.06	RNA modification	-1.73239		-1.86332		-1.79239							-1.21748
12.01	ribosome biogenesis	0.854117		0.78612		0.787189	0.770755	0.827054	0.880411			0.717596	0.820997		0.949335	0.765866	0.771477
12.04	translation	0.661078	0.349667	0.632135		0.616538	0.59711	0.653213	0.700028	0.752834		0.528531	0.652121		0.745065	0.593563	0.593658
12.07	translational control
12.1	aminoacyl-tRNA-synthetases	-0.666785		-1.01599		-0.619789							-0.983401
12.11	selenocystein biosynthesis and incorporation
14.01	protein folding and stabilization	0.455537				0.526809							0.480725
14.04	protein targeting, sorting and translocation
14.07	protein modification	-0.504197		-0.762804		-0.932248	-0.389971	-0.442144	-0.651014			-2.26007	-0.523802		-0.172298		-2.29003
14.1	assembly of protein complexes
14.13	protein/peptide degradation	-0.518913		-0.628389		-0.4166	-0.737315					-0.137384	-0.875061
16.01	protein binding	0.562261		0.571901		0.561524	0.517135	0.536601	0.594933	0.576576		0.510069	0.566129		0.6102	0.561831	0.512214
16.02	peptide binding
16.03	nucleic acid binding	0.0697397	-0.00557988	0.102984		0.127653	0.0908429	-0.121715	0.0518402	0.0103872		0.11108	0.0804796		0.0936906	0.137764	0.118244
16.05	polysaccharide binding
16.06	motor protein binding
16.07	structural protein binding
16.09	lipid binding
16.1	amine binding
16.11	amino acid/amino acid derivatives binding												-0.335792
16.12	sulfate binding
16.13	C-compound binding	-0.0561159											-0.0271522
16.14	selen binding
16.15	drug/toxin binding
16.16	antigen binding
16.17	metal binding	-0.0948767	-0.201881	-0.19438		-0.16898	-0.132421	0.0544811	-0.182176	-0.173775		-0.0569534	-0.149403		-0.249483	-0.181231	-0.0652667
16.18	virus particle binding
16.19	nucleotide/nucleoside/nucleobase binding	-0.209504	0.00841395	-0.22593		-0.192897	-0.224521	-0.227778	-0.18032	-0.188062		-0.0758312	-0.241515		-0.294732	-0.302689	-0.0766045
16.21	complex cofactor/cosubstrate/vitamine binding	-0.220523	-0.212735	-0.314966		-0.264943	-0.259844	-0.0875621	-0.35612	-0.255433		-0.115471	-0.286356		-0.390673	-0.44414	-0.112605
16.22	hormone binding
16.23	neurotransmitter binding
16.25	oxygen binding
18.01	regulation by
18.02	regulation of protein activity	-0.43725				-0.425969							-0.414973
20.01	transported compounds (substrates)	-0.0984864	-0.422814	-0.18089		-0.182846	-0.11658	-0.0691413	-0.0549959	-0.139469		-0.295635	-0.10083		-0.159798	-0.30324	-0.573397
20.03	transport facilities	-0.335792		-0.158567		-0.316907	-0.138001	-0.367246	-0.20019			-0.605853	-0.187087		-0.18234		-0.911001
20.09	transport routes
30.01	cellular signalling	-2.11394				-1.82607	-1.99564		-2.233			-2.04139	-1.9345
30.05	transmembrane signal transduction	-2.00432				-1.73239							-1.76343
30.07	regulation of signal transduction
32.01	stress response	-0.496643		-0.221849		-0.29169						-0.316059	-0.23501				-0.493827
32.05	disease, virulence and defense
32.07	detoxification
32.1	degradation / modification of foreign (exogenous) compounds
34.01	homeostasis	-0.273001				0.0808232							0.0142404
34.03	membrane excitability
34.05	cell motility
34.07	cell adhesion
34.11	cellular sensing and response to external stimulus	-0.70757											-0.977724
36.2	plant / fungal specific systemic sensing and response
36.25	animal specific systemic sensing and response
38.01	LTR retroelements (retroviral)
38.02	non-LTR retroelements
38.03	transposons
38.05	viral proteins
38.06	phage proteins
38.07	proteins necessary for transposon movement
40.01	cell growth / morphogenesis
40.05	dedifferentiation
40.1	cell death
40.2	cell aging
41.01	fungal/microorganismic development
41.03	plant development
41.05	animal development
42.01	cell wall
42.02	eukaryotic plasma membrane
42.03	cytoplasm
42.04	cytoskeleton/structural proteins
42.05	centrosome
42.06	cell junction
42.07	endoplasmic reticulum
42.08	Golgi
42.09	intracellular transport vesicles
42.1	nucleus	-0.809382		-1.28443		-0.580755	-0.909309	-2.29447	-2.4624	-0.861125		-0.459953	-1.07918		-0.758673		-0.678036
42.16	mitochondrion
42.19	peroxisome
42.22	endosome
42.25	vacuole or lysosome
42.26	plastid
42.27	extracellular / secretion proteins
42.28	periplasmatic space
42.29	bud / growth tip
42.3	prokaryotic cytoplasmic membrane
42.32	flagellum
42.33	pilus/fimbria
42.34	prokaryotic cell envelope structures
42.35	prokaryotic intracytoplasmic membrane
42.36	prokaryotic cell inclusions
42.37	prokaryotic nucleoid
43.01	fungal/microorganismic cell type differentiation
43.02	plant cell type differentiation
43.03	animal cell type differentiation
45.01	fungal/microorganismic tissue
45.02	plant tissue
45.03	animal tissue
47.01	fungal organ
47.02	plant organ
47.03	animal organ
70.01	cell wall
70.02	eukaryotic plasma membrane / membrane attached	-0.845098		-0.541104		-0.737723							-0.542292			-0.609747
70.03	cytoplasm	0.0581475		-0.0498591		0.013688	0.0291988	-0.0345644	0.0350336	0.11279		0.198411	-0.0327513		-0.0310342	-0.047692	0.285741
70.04	cytoskeleton
70.05	centrosome
70.06	cell junction
70.07	endoplasmic reticulum
70.08	Golgi
70.09	intracellular transport vesicles
70.1	nucleus	-0.158923		-1.81954		-0.20676							-0.706149
70.16	mitochondrion
70.19	peroxisome
70.22	endosome
70.25	vacuole or lysosome
70.26	plastid
70.27	extracellular / secretion proteins
70.28	periplasmatic space
70.29	bud / growth tip
70.3	prokaryotic cytoplasmic membrane
70.32	flagellum												0.0442037
70.33	pilus/fimbria
70.34	prokaryotic cell envelope component
70.35	prokaryotic intracytoplasmic membrane
70.36	prokaryotic cell inclusions
70.37	prokaryotic nucleoid
73.01	fungal / microorganismic cell type
73.02	plant cell type
73.03	animal cell type
75.01	fungal/microorganismic tissue
75.02	plant tissue
75.03	animal tissue
77.01	fungal organ
77.02	plant organ
77.03	animal organ

## Sheet: Survey Bacteria
# Gene >		Temperature Range				Habitat						Oxygen requirement					Salinity
100		Bacteria	Bacteria	Bacteria		Bacteria	Bacteria	Bacteria	Bacteria	Bacteria		Bacteria	Bacteria	Bacteria	Bacteria		Bacteria	Bacteria
		Mesophilic	Thermophilic	Psychrophilic		Aquatic	Specialized	Multiple	Terrestrial	Host_Associated		Aerobic	Facultative	Anaerobic	Microaerophilic		NonHalophilic	ModerateHalophilic
Funcat	Description
1.01	amino acid metabolism	-0.439682	-0.387489	-0.515655		-0.505411	-0.380981	-0.430125	-0.396006	-0.434087		-0.394612	-0.536793	-0.386519	-0.549316		-0.474301	-0.550483
1.02	nitrogen, sulfur and selenium metabolism	-0.430378	-0.364699	-0.598654		-0.511883		-0.431364	-0.333699	-0.503002		-0.444718	-0.449317	-0.370227	-0.287457		-0.483803	-0.52597
1.03	nucleotide/nucleoside/nucleobase metabolism	-0.0148069	-0.165733	-0.00337974		0.00857591	-0.0920272	-0.00879932	0.0205015	-0.0369836		0.0440789	-0.0606401	-0.140746	-0.101573		-0.0222131	-0.149974
1.04	phosphate metabolism	-0.229376	-0.223217	-0.131108		-0.196158	-0.281536	-0.247304	-0.28393	-0.197707		-0.20412	-0.236481	-0.289707	-0.262034		-0.224813	-0.274158
1.05	C-compound and carbohydrate metabolism	-0.281208	-0.302411	-0.225847		-0.325725	-0.269367	-0.276206	-0.3017	-0.266963		-0.307496	-0.239942	-0.30925	-0.397177		-0.274411	-0.340182
1.06	lipid, fatty acid and isoprenoid metabolism	-0.293669	-0.393575	-0.293477		-0.385852		-0.351704	-0.358756	-0.214045		-0.261878	-0.3558	-0.305675	-0.363522		-0.322409	-0.30103
1.07	metabolism of vitamins, cofactors, and prosthetic groups	-0.157866	-0.176091	-0.222501		-0.151768	-0.115309	-0.139086	-0.0585947	-0.196875		-0.111492	-0.193041	-0.250591	-0.241546		-0.163857	-0.23065
1.08	metabolism of intercellular mediators
1.2	secondary metabolism	-0.986772	-0.41857	-1.38917		-1.02938		-1.05008	-0.991226	-0.835447		-0.933656	-1.18564	-0.714034	-1.91908		-1.19498	-2.00432
1.25	extracellular metabolism	-0.69897				-0.69897		-0.60206		-0.60206		-0.60206	-0.60206	-0.778151			-0.60206
2.01	glycolysis and gluconeogenesis	0.522879	0.343434	0.41857		0.436693		0.547928	0.50965	0.465539		0.348954	0.635918	0.550907	0.0993846		0.561943	0.358173
2.04	glyoxylate cycle	0.20412				0.20412		0.255273	0.452298	-0.124939		0.30103	0.20412				0.342423
2.05	Entner-Doudoroff pathway
2.07	pentose-phosphate pathway	0	-0.324511	0.0263289		-0.0280287		0.0457575	0.124939	-0.124939		-0.255273	0.168404	0.0917704			0.0434657
2.08	pyruvate dehydrogenase complex	0.39794						0.522879		0.39794		0.0791812	0.653213				0.60206
2.09	anaplerotic reactions	0.477121										0.60206
2.1	tricarboxylic-acid pathway (citrate cycle, Krebs cycle, TCA cycle)	0.497325		0.39794		0.509306		0.541104	0.579784	0.370666		0.583577	0.349879	0.430125			0.490694	0.465383
2.11	electron transport and membrane-associated energy conservation	0.284943	0.176091	0.210853		0.319672		0.309148	0.367977	0.21592		0.311754	0.257321	0.210853	0.207302		0.262496	0.283301
2.13	respiration	-0.112704	-0.0477728	-0.559308		-0.16481		-0.109144	-0.0835461	-0.0669468		-0.150386	-0.119975	-0.0621479	-0.0791812		-0.18234	-0.212608
2.16	fermentation	0
2.17	chemolithotrophy (e.g. sulfide, nitrogenous compounds)
2.19	metabolism of energy reserves (e.g. glycogen, trehalose)	-0.778151				-0.69897		-0.778151	-0.90309	-0.778151		-0.778151	-0.778151	-0.778151			-0.778151
2.25	oxidation of fatty acids	-0.30103		-0.676694		-0.30103		-0.419129	-0.199572	-0.452298		-0.330993	-0.511883	0.176091			-0.338819	0.201645
2.3	photosynthesis	-0.124939				-0.124939		-0.60206	0.327359	-0.477121		-0.60206	-0.477121				-0.477121
2.45	energy conversion and regeneration	0.311014	0.18631	0.30103		0.389166		0.336606	0.444937	0.234869		0.391538	0.262277	0.170262	0.305033		0.290811	0.273707
4.01	storage facilitating proteins
4.02	stored proteins
10.01	DNA processing	-0.684121	-0.4843	-0.505637		-0.680166		-0.71259	-0.541491	-0.647288		-0.609434	-0.762965	-0.735954	-0.539413		-0.729194	-0.6163
10.03	cell cycle	-0.180456	-0.391207	-0.144492		-0.361728		-0.213075	-0.228479	-0.140179		-0.09691	-0.256826	-0.423246	-0.338172		-0.283301	-0.370666
11.02	RNA synthesis	-0.421392	-0.405119	-0.288273		-0.393734		-0.425969	-0.359581	-0.3886		-0.388725	-0.425219	-0.511276	-0.384484		-0.42948	-0.437613
11.04	RNA processing	-0.199572	-0.322641	-0.117877		-0.187087		-0.18339	-0.20412	-0.199231		-0.121585	-0.246181	-0.30103	-0.254454		-0.192936	-0.224513
11.06	RNA modification	-1.02119	-0.495605	-0.70405		-1.35539		-1.47712	-0.870905	-0.653213		-0.69897	-1.85126	-0.966142	-0.629731		-1.49136	-1.2492
12.01	ribosome biogenesis	1.04175	0.918382	0.993149		1.07305	0.98176	1.08672	1.05887	0.940387		1.05269	1.05561	1.00402	0.899776		1.06695	1.07848
12.04	translation	0.847689	0.731996	0.814756		0.882361	0.783837	0.889302	0.87116	0.751936		0.858974	0.866013	0.80636	0.710111		0.871524	0.896638
12.07	translational control	0.684247				0.636822		0.669007		0.646264		0.748188	0.71321				0.740363
12.1	aminoacyl-tRNA-synthetases	-0.320335	-0.722035	-0.0579919		-0.104735		-0.322219	-0.170696	-0.367977		-0.367977	-0.240734	-0.410174	-0.499398		-0.432309	0.0193052
12.11	selenocystein biosynthesis and incorporation	-0.477121						-0.477121		-0.30103		-0.30103	-0.477121				-0.477121
14.01	protein folding and stabilization	0.470639	0.527426	0.350623		0.465383		0.502124	0.55055	0.360151		0.480326	0.455007	0.463442	0.356185		0.463757	0.499687
14.04	protein targeting, sorting and translocation	-0.380211	-0.281725	-0.38739		-0.740363		-0.441649	-0.18631	-0.243038		-0.31037	-0.666177	-0.221849	-0.176091		-0.564271	-1.13033
14.07	protein modification	-0.741939	-0.493636	-0.556937		-0.823909		-0.845098	-0.814363	-0.549354		-0.896656	-0.620809	-0.796635	-0.558903		-0.683176	-1.03476
14.1	assembly of protein complexes	-0.20412		-0.419129		-0.455932		-0.134699	-0.447158	-0.151268		-0.189056	-0.162727	-0.414973			-0.243038
14.13	protein/peptide degradation	-0.649984	-0.581017	-0.474157		-1.0196		-0.722634	-0.578579	-0.470639		-0.490086	-0.926214	-0.878266	-0.571677		-0.730378	-1.01072
16.01	protein binding	0.671386	0.609517	0.618753		0.680617	0.640275	0.698364	0.679665	0.612533		0.675727	0.682722	0.652172	0.616216		0.690107	0.675568
16.02	peptide binding
16.03	nucleic acid binding	0.155022	0.177126	0.182195		0.191886	0.167491	0.161555	0.140347	0.149372		0.153277	0.16778	0.148155	0.22905		0.15274	0.191531
16.05	polysaccharide binding	0										0.176091
16.06	motor protein binding
16.07	structural protein binding
16.09	lipid binding	0.583577				0.60206		0.51663		0.477121		0.455932	0.716003	0.636822			0.583577
16.1	amine binding
16.11	amino acid/amino acid derivatives binding	-0.477121	-0.407485			-0.60206		-0.477121	-0.410174	-0.447158		-0.477121	-0.477121	-0.249877			-0.330993
16.12	sulfate binding
16.13	C-compound binding	-0.970037	-0.325854	-1.38021		-0.829304		-0.860338	-0.60206	-1.09691		-0.716003	-0.970037	-1.23045			-1.43136
16.14	selen binding	-0.30103						-0.30103					-0.30103
16.15	drug/toxin binding
16.16	antigen binding
16.17	metal binding	-0.237008	-0.170114	-0.306707		-0.254518	-0.180287	-0.251604	-0.199086	-0.265888		-0.282062	-0.227798	-0.175613	-0.209137		-0.237715	-0.177043
16.18	virus particle binding
16.19	nucleotide/nucleoside/nucleobase binding	-0.170952	-0.241071	-0.110168		-0.145694	-0.254354	-0.18559	-0.146541	-0.161335		-0.112943	-0.227894	-0.265798	-0.189587		-0.189813	-0.214625
16.21	complex cofactor/cosubstrate/vitamine binding	-0.232314	-0.18932	-0.346437		-0.285923	-0.132205	-0.227372	-0.169917	-0.264549		-0.258516	-0.255042	-0.14738	-0.200629		-0.257957	-0.154623
16.22	hormone binding
16.23	neurotransmitter binding
16.25	oxygen binding	-0.477121						-0.477121		-0.30103		-0.477121	-0.30103
18.01	regulation by	-1.25527	-0.492916			-0.977724		-1.30103	-1.09691	-0.812913		-0.865301	-1.14613	-0.90309			-0.929419
18.02	regulation of protein activity	-0.845098	-0.60206	-1.07918		-0.763428		-1.16137	-0.579784	-0.823909		-0.71321	-1.07918	-0.732394			-0.79588	-1.43136
20.01	transported compounds (substrates)	-0.156099	-0.0394572	-0.226859		-0.138995	-0.0910196	-0.173368	-0.11822	-0.178017		-0.139629	-0.214525	-0.0614758	-0.0542363		-0.18914	-0.144724
20.03	transport facilities	-0.35253	-0.0537767	-0.304099		-0.208157		-0.360151	-0.349248	-0.39794		-0.35985	-0.332307	-0.311532	-0.228882		-0.372966	-0.235834
20.09	transport routes	-0.39794	-0.240332	-0.51663		-0.671386		-0.443697	-0.181055	-0.258832		-0.347773	-0.682883	-0.148063	-0.179608		-0.51663	-1.18327
30.01	cellular signalling	-1.18564	-0.70273	-0.669007		-1.20683		-1.45939	-1.0569	-0.82823		-1.07358	-1.31527	-1.12057	-0.85158		-1.3457	-1.55931
30.05	transmembrane signal transduction	-1.79934	-0.920819	-1.21085		-1.86332		-1.81291	-1.89209	-1.17609		-1.52504	-1.75587	-1.54407	-0.878266		-1.78533	-1.81954
30.07	regulation of signal transduction
32.01	stress response	-0.278287	-0.0932243	-0.349879		-0.448158		-0.315589	-0.190332	-0.235351		-0.192936	-0.42906	-0.34733	-0.214844		-0.320335	-0.472426
32.05	disease, virulence and defense	-0.60206						-0.477121		-0.60206		-0.60206	-0.477121				-0.477121
32.07	detoxification	0.0942699	0.20036	0.09691		0.110412		0.162727	0.20242	-0.01524		0.0850108	0.135663	0	0.221849		0.118099	0.154902
32.1	degradation / modification of foreign (exogenous) compounds	0
34.01	homeostasis	0.109144	-0.0228629	0.0155122		0.129348		0.140179	0.116506	0.0299632		0.0741017	0.134699	0.09691	0.200129		0.0684574	0.01524
34.03	membrane excitability
34.05	cell motility	-0.0202034	-0.0763883	-0.218056		-0.249877		-0.131279	0.156786	0.167491		0.124939	-0.283997	0.0555173	-0.11961		-0.0917704	-0.383217
34.07	cell adhesion	-0.176091				-0.30103		-0.109144		-0.263241		-0.0791812	-0.138303	-0.778151			0
34.11	cellular sensing and response to external stimulus	-0.69897	-0.717195	-0.428135		-0.914989		-1.0607	-1.00616	-0.344065		-0.527426	-1.13988	-0.90309	-0.542062		-1.09342	-0.954243
36.2	plant / fungal specific systemic sensing and response
36.25	animal specific systemic sensing and response	0						-0.30103				0	-0.30103
38.01	LTR retroelements (retroviral)
38.02	non-LTR retroelements
38.03	transposons
38.05	viral proteins	-0.477121						-0.477121		-0.30103		-0.30103	-0.60206				-0.477121
38.06	phage proteins
38.07	proteins necessary for transposon movement	-1.39794	-1.43136	-1.32222		-1.30103		-1.27875	-1.34242	-1.26717		-1.38021	-1.44716	-1.25527			-1.25527	-1.51851
40.01	cell growth / morphogenesis	-0.726999	-0.823909	-0.640978		-1.49136		-1.49136	-0.544068	-0.502675		-0.6173	-1.53148	-0.832509	-0.449093		-1.4624	-1.5563
40.05	dedifferentiation
40.1	cell death	-0.69897						-0.69897		-0.778151		-0.69897	-0.69897				-0.69897
40.2	cell aging
41.01	fungal/microorganismic development	0
41.03	plant development
41.05	animal development
42.01	cell wall	-0.591065	-1.63347	-0.549672		-1.54407		-0.676694	-0.625541	-0.544068		-0.589826	-0.68921	-0.977724	-0.564271		-1.25527	-1.63347
42.02	eukaryotic plasma membrane	-0.30103						-0.30103				-0.30103	-0.30103
42.03	cytoplasm
42.04	cytoskeleton/structural proteins
42.05	centrosome
42.06	cell junction
42.07	endoplasmic reticulum
42.08	Golgi
42.09	intracellular transport vesicles
42.1	nucleus	-0.644685	-0.509709	-0.444937		-0.581745		-0.658414	-0.530806	-0.641354		-0.617937	-0.633734	-0.681825	-0.576824		-0.681241	-0.489472
42.16	mitochondrion	0						0		-0.30103		0	-0.30103
42.19	peroxisome
42.22	endosome
42.25	vacuole or lysosome
42.26	plastid
42.27	extracellular / secretion proteins
42.28	periplasmatic space
42.29	bud / growth tip
42.3	prokaryotic cytoplasmic membrane
42.32	flagellum	-0.352183		-0.452298		-0.669007		-0.522879	-0.954243	-0.124939		-0.20412	-0.740363	-0.39794	-0.0334238		-0.477121
42.33	pilus/fimbria	0						0.146128		-0.39794		0.176091	0.0669468				0
42.34	prokaryotic cell envelope structures	-0.560667	-0.68921	-0.529509		-0.989005		-0.636822	-0.591065	-0.497325		-0.500602	-0.623249	-0.798355	-0.778151		-0.977724	-1.64345
42.35	prokaryotic intracytoplasmic membrane
42.36	prokaryotic cell inclusions
42.37	prokaryotic nucleoid
43.01	fungal/microorganismic cell type differentiation	-0.69897	-0.619789					-0.60206	-0.439333			-0.60206	-0.39794	-1.04139			-0.69897
43.02	plant cell type differentiation
43.03	animal cell type differentiation
45.01	fungal/microorganismic tissue
45.02	plant tissue
45.03	animal tissue
47.01	fungal organ
47.02	plant organ
47.03	animal organ
70.01	cell wall	-0.643453		-0.636822		-0.280827		-0.865301	-0.433656	-0.681241		-0.531479	-0.69897	-0.753328			-1	-0.439333
70.02	eukaryotic plasma membrane / membrane attached	-0.32503	-0.320165	-0.307816		-0.236278		-0.333215	-0.370666	-0.336036		-0.30103	-0.357993	-0.378196	-0.0772117		-0.343674	-0.369697
70.03	cytoplasm	0.0263289	-0.0746901	0.0277972		0.0432687	-0.0390979	0.0406364	0.0820291	-0.0208792		0.0476132	0.0145384	-0.00293113	-0.123496		0.038889	0.0493216
70.04	cytoskeleton
70.05	centrosome
70.06	cell junction
70.07	endoplasmic reticulum	-0.60206				-0.69897		-0.69897		-0.60206		-0.778151	-0.60206				-0.69897
70.08	Golgi
70.09	intracellular transport vesicles	0										0
70.1	nucleus	-0.628389	-0.613959	-0.51491		-0.916454		-0.80618	-0.449969	-0.414973		-0.359022	-1.25527	-1.09108	-0.439333		-0.832509	-0.942008
70.16	mitochondrion	0.389971				0.477121		0.421005	0.425969	0.342423		0.41218	0.460731	0.361728			0.380211
70.19	peroxisome
70.22	endosome
70.25	vacuole or lysosome	0
70.26	plastid	-0.30103						-0.30103		-0.30103		-0.30103	-0.30103
70.27	extracellular / secretion proteins	0.361728				0.176091		0.361728	0.221849	0.389971		0.278754	0.39794	0.39794			0.443697
70.28	periplasmatic space	-0.333215	-0.0413927	-0.954243		-0.30103		-0.332064	-0.153228	-0.469822		-0.293731	-0.564271	-0.218056	-0.429348		-0.4843	-0.147603
70.29	bud / growth tip
70.3	prokaryotic cytoplasmic membrane
70.32	flagellum	-0.153228	-0.253851	-0.202826		-0.492916		-0.312311	-0.0234811	0.0884219		-0.0122345	-0.509306	-0.113943	-0.254454		-0.255273	-0.619789
70.33	pilus/fimbria	0						0.146128		-0.39794		0.176091	0.0669468				0
70.34	prokaryotic cell envelope component	0.0652667		0.0173741		0.00782534		0.077166	0.0413927	0.0871502		-0.0338583	0.151268	-0.141329	0.219126		0.166948	0.0746336
70.35	prokaryotic intracytoplasmic membrane
70.36	prokaryotic cell inclusions
70.37	prokaryotic nucleoid
73.01	fungal / microorganismic cell type
73.02	plant cell type
73.03	animal cell type
75.01	fungal/microorganismic tissue
75.02	plant tissue
75.03	animal tissue
77.01	fungal organ
77.02	plant organ
77.03	animal organ
