# Supplementary material for: Genes optimized by evolution for accurate and fast translation encode in Archaea and Bacteria a broad and characteristic spectrum of protein functions
Source: BMC Genomics. 2010 Nov 4;11:617. doi: 10.1186/1471-2164-11-617 (PMC3091758; doi:10.1186/1471-2164-11-617)
Supplement: Additional file 3 — Excel spreadsheet containing the gene names of the effectomes of extremely optimized Bacteria. [file 1471-2164-11-617-S3.XLS]

## Sheet: 01.03
	Superkingdom	Funcat	AnnotationID	Annotation	GCB	Temperature Range	Habitat	Oxygen requirement	Salinity
	Bacteria	1.03	YP_038439.1	ALAS ALANYL-TRNA SYNTHETASE	0	Mesophilic	Multiple	Facultative	Unknown
	Bacteria	1.03	NP_981722.1	ATPD F0F1 ATP SYNTHASE SUBUNIT BETA	0	Mesophilic	Terrestrial	Aerobic	Unknown
	Bacteria	1.03	YP_312656.1	ATPE F0F1 ATP SYNTHASE SUBUNIT C	0	Mesophilic	Host_Associated	Facultative	NonHalophilic
	Bacteria	1.03	YP_035679.1	DEOD PURINE NUCLEOSIDE PHOSPHORYLASE	0	Mesophilic	Multiple	Facultative	Unknown
	Bacteria	1.03	YP_858319.1	FTSZ CELL DIVISION PROTEIN FTSZ	0	Mesophilic	Multiple	Facultative	Unknown
	Bacteria	1.03	YP_749681.1	INFB TRANSLATION INITIATION FACTOR IF-2	0	Mesophilic	Multiple	Facultative	Unknown
	Bacteria	1.03	YP_339197.1	METK S-ADENOSYLMETHIONINE SYNTHETASE	0	Psychrophilic	Aquatic	Aerobic	Unknown
	Bacteria	1.03	YP_001881309.1	NDK NUCLEOSIDE DIPHOSPHATE KINASE	0	Mesophilic	Host_Associated	Facultative	NonHalophilic
	Bacteria	1.03	YP_002418155.1	NO_GENE ALANYL-TRNA SYNTHETASE	0	Mesophilic	Aquatic	Facultative	Unknown
	Bacteria	1.03	YP_002418646.1	NO_GENE ATP SYNTHASE ALPHA CHAIN	0	Mesophilic	Aquatic	Facultative	Unknown
	Bacteria	1.03	YP_001184261.1	NO_GENE CARBON STORAGE REGULATOR, CSRA	0	Mesophilic	Multiple	Facultative	Unknown
	Bacteria	1.03	YP_001647910.1	NO_GENE CTP SYNTHETASE	0	Mesophilic	Terrestrial	Aerobic	NonHalophilic
	Bacteria	1.03	YP_001675342.1	NO_GENE DEOXYRIBOSE-PHOSPHATE ALDOLASE	0	Psychrophilic	Unknown	Facultative	Unknown
	Bacteria	1.03	YP_001502900.1	NO_GENE DEOXYRIBOSE-PHOSPHATE ALDOLASE	0	Mesophilic	Unknown	Facultative	Unknown
	Bacteria	1.03	YP_001476055.1	NO_GENE DNA-DIRECTED RNA POLYMERASE SUBUNIT BETA'	0	Psychrophilic	Aquatic	Facultative	Unknown
	Bacteria	1.03	YP_002418345.1	NO_GENE DNA-DIRECTED RNA POLYMERASE, ALPHA SUBUNIT	0	Mesophilic	Aquatic	Facultative	Unknown
	Bacteria	1.03	YP_001307294.1	NO_GENE ELONGATION FACTOR G	0	Mesophilic	Unknown	Unknown	NonHalophilic
	Bacteria	1.03	NP_936048.1	NO_GENE F0F1 ATP SYNTHASE SUBUNIT B	0	Mesophilic	Aquatic	Facultative	Unknown
	Bacteria	1.03	YP_001319839.1	NO_GENE FORMATE--TETRAHYDROFOLATE LIGASE	0	Mesophilic	Unknown	Unknown	ModerateHalophilic
	Bacteria	1.03	YP_001555089.1	NO_GENE NUCLEOSIDE-TRIPHOSPHATE--ADENYLATE KINASE	0	Mesophilic	Aquatic	Facultative	Unknown
	Bacteria	1.03	YP_001973535.1	NO_GENE PUTATIVE DNA-DIRECTED RNA POLYMERASE	0	Mesophilic	Multiple	Aerobic	Unknown
	Bacteria	1.03	YP_001473805.1	NO_GENE PYRUVATE KINASE	0	Psychrophilic	Aquatic	Facultative	Unknown
	Bacteria	1.03	YP_073947.1	NO_GENE S-ADENOSYLMETHIONINE SYNTHETASE	0	Thermophilic	Terrestrial	Microaerophilic	NonHalophilic
	Bacteria	1.03	NP_903700.1	NO_GENE SUGAR-PHOSPHATE NUCLEOTIDE TRANSFERASE	0	Mesophilic	Multiple	Facultative	Unknown
	Bacteria	1.03	YP_001322212.1	NO_GENE TRANSLATION ELONGATION FACTOR G	0	Mesophilic	Unknown	Unknown	ModerateHalophilic
	Bacteria	1.03	YP_696323.1	NO_GENE V-TYPE ATP SYNTHASE SUBUNIT A	0	Mesophilic	Multiple	Anaerobic	NonHalophilic
	Bacteria	1.03	YP_001444376.1	NO_GENE XANTHINE-GUANINE PHOSPHORIBOSYLTRANSFERASE	0	Mesophilic	Aquatic	Facultative	ModerateHalophilic
	Bacteria	1.03	NP_716833.1	PNP POLYNUCLEOTIDE PHOSPHORYLASE/POLYADENYLASE	0	Mesophilic	Multiple	Facultative	Unknown
	Bacteria	1.03	YP_039457.1	PURA ADENYLOSUCCINATE SYNTHETASE	0	Mesophilic	Multiple	Facultative	Unknown
	Bacteria	1.03	YP_001142172.1	PYK PYRUVATE KINASE	0	Mesophilic	Aquatic	Facultative	Unknown
	Bacteria	1.03	YP_002264195.1	RPOC DNA-DIRECTED RNA POLYMERASE BETA' CHAIN	0	Psychrophilic	Aquatic	Facultative	Unknown
	Bacteria	1.03	YP_039296.1	ATPD F0F1 ATP SYNTHASE SUBUNIT BETA	0.01	Mesophilic	Multiple	Facultative	Unknown
	Bacteria	1.03	NP_900338.1	ATPF ATP SYNTHASE F0, B SUBUNIT	0.01	Mesophilic	Multiple	Facultative	Unknown
	Bacteria	1.03	YP_001883047.1	DEOB PHOSPHOPENTOMUTASE	0.01	Mesophilic	Host_Associated	Facultative	NonHalophilic
	Bacteria	1.03	YP_313237.1	DEOB PHOSPHOPENTOMUTASE	0.01	Mesophilic	Host_Associated	Facultative	NonHalophilic
	Bacteria	1.03	YP_036064.1	DEOC DEOXYRIBOSE-PHOSPHATE ALDOLASE	0.01	Mesophilic	Multiple	Facultative	Unknown
	Bacteria	1.03	NP_844303.1	DRA DEOXYRIBOSE-PHOSPHATE ALDOLASE	0.01	Mesophilic	Multiple	Facultative	Unknown
	Bacteria	1.03	NP_976619.1	GUAA BIFUNCTIONAL GMP SYNTHASE/GLUTAMINE AMIDOTRANSFERASE PROTEIN	0.01	Mesophilic	Terrestrial	Aerobic	Unknown
	Bacteria	1.03	YP_001140885.1	INFB TRANSLATION INITIATION FACTOR IF-2	0.01	Mesophilic	Aquatic	Facultative	Unknown
	Bacteria	1.03	YP_002155195.1	METK METHIONINE ADENOSYLTRANSFERASE	0.01	Mesophilic	Multiple	Facultative	NonHalophilic
	Bacteria	1.03	YP_696856.1	METK S-ADENOSYLMETHIONINE SYNTHETASE	0.01	Mesophilic	Multiple	Anaerobic	NonHalophilic
	Bacteria	1.03	NP_934134.1	NO_GENE ADENYLOSUCCINATE LYASE	0.01	Mesophilic	Aquatic	Facultative	Unknown
	Bacteria	1.03	YP_001501046.1	NO_GENE CTP SYNTHETASE	0.01	Mesophilic	Unknown	Facultative	Unknown
	Bacteria	1.03	YP_002418047.1	NO_GENE DEOXYRIBOSE-PHOSPHATE ALDOLASE	0.01	Mesophilic	Aquatic	Facultative	Unknown
	Bacteria	1.03	YP_131517.1	NO_GENE DNA-DIRECTED RNA POLYMERASE SUBUNIT BETA'	0.01	Psychrophilic	Multiple	Facultative	NonHalophilic
	Bacteria	1.03	YP_002417905.1	NO_GENE PHOSPHORIBOSYL-AMINOIMIDAZOLE SYNTHETASE	0.01	Mesophilic	Aquatic	Facultative	Unknown
	Bacteria	1.03	YP_001971568.1	NO_GENE PUTATIVE RECOMBINASE A	0.01	Mesophilic	Multiple	Aerobic	Unknown
	Bacteria	1.03	YP_130361.1	NO_GENE PUTATIVE THREONYL-TRNA SYNTHETASE	0.01	Psychrophilic	Multiple	Facultative	NonHalophilic
	Bacteria	1.03	YP_856763.1	NO_GENE RIBONUCLEASE E	0.01	Mesophilic	Multiple	Facultative	Unknown
	Bacteria	1.03	YP_002417548.1	NO_GENE RIBONUCLEOSIDE-DIPHOSPHATE REDUCTASE, BETA SUBUNIT	0.01	Mesophilic	Aquatic	Facultative	Unknown
	Bacteria	1.03	YP_928632.1	NO_GENE S-ADENOSYLMETHIONINE SYNTHETASE	0.01	Mesophilic	Multiple	Facultative	Unknown
	Bacteria	1.03	YP_076361.1	NO_GENE SUCCINYL-COA SYNTHETASE ALPHA SUBUNIT	0.01	Thermophilic	Terrestrial	Microaerophilic	NonHalophilic
	Bacteria	1.03	NP_935952.1	RPOB DNA-DIRECTED RNA POLYMERASE SUBUNIT BETA	0.01	Mesophilic	Aquatic	Facultative	Unknown
	Bacteria	1.03	YP_076911.1	RPOB DNA-DIRECTED RNA POLYMERASE SUBUNIT BETA	0.01	Thermophilic	Terrestrial	Microaerophilic	NonHalophilic
	Bacteria	1.03	YP_076910.1	RPOC DNA-DIRECTED RNA POLYMERASE SUBUNIT BETA'	0.01	Thermophilic	Terrestrial	Microaerophilic	NonHalophilic
	Bacteria	1.03	NP_709550.1	ATPE F0F1 ATP SYNTHASE SUBUNIT C	0.02	Mesophilic	Host_Associated	Facultative	Unknown
	Bacteria	1.03	NP_981760.1	CTRA CTP SYNTHETASE	0.02	Mesophilic	Terrestrial	Aerobic	Unknown
	Bacteria	1.03	YP_034594.1	GUAA BIFUNCTIONAL GMP SYNTHASE/GLUTAMINE AMIDOTRANSFERASE PROTEIN	0.02	Mesophilic	Multiple	Facultative	Unknown
	Bacteria	1.03	YP_696947.1	GUAA BIFUNCTIONAL GMP SYNTHASE/GLUTAMINE AMIDOTRANSFERASE PROTEIN	0.02	Mesophilic	Multiple	Anaerobic	NonHalophilic
	Bacteria	1.03	YP_868671.1	INFB TRANSLATION INITIATION FACTOR IF-2	0.02	Mesophilic	Multiple	Facultative	Unknown
	Bacteria	1.03	YP_001881715.1	METK S-ADENOSYLMETHIONINE SYNTHETASE	0.02	Mesophilic	Host_Associated	Facultative	NonHalophilic
	Bacteria	1.03	YP_311463.1	NDK NUCLEOSIDE DIPHOSPHATE KINASE	0.02	Mesophilic	Host_Associated	Facultative	NonHalophilic
	Bacteria	1.03	YP_129358.1	NO_GENE ADENYLOSUCCINATE LYASE	0.02	Psychrophilic	Multiple	Facultative	NonHalophilic
	Bacteria	1.03	YP_001643143.1	NO_GENE BIFUNCTIONAL GMP SYNTHASE/GLUTAMINE AMIDOTRANSFERASE PROTEIN	0.02	Mesophilic	Terrestrial	Aerobic	NonHalophilic
	Bacteria	1.03	YP_128853.1	NO_GENE DEOXYRIBOSE-PHOSPHATE ALDOLASE	0.02	Psychrophilic	Multiple	Facultative	NonHalophilic
	Bacteria	1.03	YP_002418500.1	NO_GENE DNA-DIRECTED RNA POLYMERASE BETA CHAIN	0.02	Mesophilic	Aquatic	Facultative	Unknown
	Bacteria	1.03	YP_001552635.1	NO_GENE DNA-DIRECTED RNA POLYMERASE, BETA SUBUNIT	0.02	Mesophilic	Aquatic	Facultative	Unknown
	Bacteria	1.03	YP_001476218.1	NO_GENE F0F1 ATP SYNTHASE SUBUNIT ALPHA	0.02	Psychrophilic	Aquatic	Facultative	Unknown
	Bacteria	1.03	YP_752711.1	NO_GENE F0F1 ATP SYNTHASE SUBUNIT ALPHA	0.02	Mesophilic	Multiple	Facultative	Unknown
	Bacteria	1.03	YP_001647877.1	NO_GENE F0F1 ATP SYNTHASE SUBUNIT BETA	0.02	Mesophilic	Terrestrial	Aerobic	NonHalophilic
	Bacteria	1.03	YP_001760177.1	NO_GENE NUCLEOSIDE-TRIPHOSPHATE--ADENYLATE KINASE	0.02	Mesophilic	Multiple	Facultative	NonHalophilic
	Bacteria	1.03	YP_001308195.1	NO_GENE PHOSPHORIBOSYLAMINOIMIDAZOLE-SUCCINOCARBOXAMIDE SYNTHASE	0.02	Mesophilic	Unknown	Unknown	NonHalophilic
	Bacteria	1.03	YP_074415.1	NO_GENE PYRUVATE PHOSPHATE DIKINASE	0.02	Thermophilic	Terrestrial	Microaerophilic	NonHalophilic
	Bacteria	1.03	YP_001672656.1	NO_GENE RIBONUCLEASE PH	0.02	Psychrophilic	Unknown	Facultative	Unknown
	Bacteria	1.03	YP_131251.1	NO_GENE S-ADENOSYLMETHIONINE SYNTHETASE	0.02	Psychrophilic	Multiple	Facultative	NonHalophilic
	Bacteria	1.03	YP_001647194.1	NO_GENE THREONYL-TRNA SYNTHETASE	0.02	Mesophilic	Terrestrial	Aerobic	NonHalophilic
	Bacteria	1.03	YP_752078.1	NO_GENE URIDINE PHOSPHORYLASE	0.02	Mesophilic	Multiple	Facultative	Unknown
	Bacteria	1.03	YP_696322.1	NO_GENE V-TYPE ATP SYNTHASE SUBUNIT B	0.02	Mesophilic	Multiple	Anaerobic	NonHalophilic
	Bacteria	1.03	YP_002262296.1	PRS RIBOSE-PHOSPHATE PYROPHOSPHOKINASE	0.02	Psychrophilic	Aquatic	Facultative	Unknown
	Bacteria	1.03	YP_001973298.1	PURA PUTATIVE ADENYLOSUCCINATE SYNTHETASE	0.02	Mesophilic	Multiple	Aerobic	Unknown
	Bacteria	1.03	YP_002156608.1	PURB ADENYLOSUCCINATE LYASE	0.02	Mesophilic	Multiple	Facultative	NonHalophilic
	Bacteria	1.03	YP_338768.1	RPOB DNA-DIRECTED RNA POLYMERASE SUBUNIT BETA	0.02	Psychrophilic	Aquatic	Aerobic	Unknown
	Bacteria	1.03	YP_128431.1	RPOZ DNA-DIRECTED RNA POLYMERASE SUBUNIT OMEGA	0.02	Psychrophilic	Multiple	Facultative	NonHalophilic
	Bacteria	1.03	YP_001970167.1	RRM1 PUTATIVE RIBONUCLEOSIDE-DIPHOSPHATE REDUCTASE LARGE SUBUNIT	0.02	Mesophilic	Multiple	Aerobic	Unknown
	Bacteria	1.03	YP_001183787.1	SUCC SUCCINYL-COA SYNTHETASE SUBUNIT BETA	0.02	Mesophilic	Multiple	Facultative	Unknown
	Bacteria	1.03	NP_706505.1	SUCD SUCCINYL-COA SYNTHETASE SUBUNIT ALPHA	0.02	Mesophilic	Host_Associated	Facultative	Unknown
	Bacteria	1.03	YP_339518.1	INFB TRANSLATION INITIATION FACTOR IF-2	0.03	Psychrophilic	Aquatic	Aerobic	Unknown
	Bacteria	1.03	NP_708707.2	METK S-ADENOSYLMETHIONINE SYNTHETASE	0.03	Mesophilic	Host_Associated	Facultative	Unknown
	Bacteria	1.03	NP_716558.1	METK S-ADENOSYLMETHIONINE SYNTHETASE	0.03	Mesophilic	Multiple	Facultative	Unknown
	Bacteria	1.03	YP_001445018.1	NO_GENE ADENYLOSUCCINATE LYASE	0.03	Mesophilic	Aquatic	Facultative	ModerateHalophilic
	Bacteria	1.03	YP_131445.1	NO_GENE ADENYLOSUCCINATE SYNTHETASE	0.03	Psychrophilic	Multiple	Facultative	NonHalophilic
	Bacteria	1.03	NP_935859.1	NO_GENE ADENYLOSUCCINATE SYNTHETASE	0.03	Mesophilic	Aquatic	Facultative	Unknown
	Bacteria	1.03	YP_001763244.1	NO_GENE ATP SYNTHASE F1, ALPHA SUBUNIT	0.03	Mesophilic	Multiple	Facultative	NonHalophilic
	Bacteria	1.03	YP_564750.1	NO_GENE F0F1 ATP SYNTHASE SUBUNIT ALPHA	0.03	Mesophilic	Aquatic	Facultative	Unknown
	Bacteria	1.03	YP_001443663.1	NO_GENE F0F1 ATP SYNTHASE SUBUNIT BETA	0.03	Mesophilic	Aquatic	Facultative	ModerateHalophilic
	Bacteria	1.03	YP_001759264.1	NO_GENE METHIONINE ADENOSYLTRANSFERASE	0.03	Mesophilic	Multiple	Facultative	NonHalophilic
	Bacteria	1.03	YP_131564.1	NO_GENE PUTATIVE VIRULENCE REGULATOR BIPA	0.03	Psychrophilic	Multiple	Facultative	NonHalophilic
	Bacteria	1.03	YP_002417830.1	NO_GENE SUCCINYL-COA SYNTHETASE BETA CHAIN	0.03	Mesophilic	Aquatic	Facultative	Unknown
	Bacteria	1.03	YP_001760218.1	NO_GENE SUCCINYL-COA SYNTHETASE, BETA SUBUNIT	0.03	Mesophilic	Multiple	Facultative	NonHalophilic
	Bacteria	1.03	YP_001555839.1	NO_GENE TRANSLATION INITIATION FACTOR IF-2	0.03	Mesophilic	Aquatic	Facultative	Unknown
	Bacteria	1.03	YP_001140889.1	PNP POLYNUCLEOTIDE PHOSPHORYLASE/POLYADENYLASE	0.03	Mesophilic	Aquatic	Facultative	Unknown
	Bacteria	1.03	YP_697312.1	PURA ADENYLOSUCCINATE SYNTHETASE	0.03	Mesophilic	Multiple	Anaerobic	NonHalophilic
	Bacteria	1.03	NP_709429.1	RPOZ DNA-DIRECTED RNA POLYMERASE SUBUNIT OMEGA	0.03	Mesophilic	Host_Associated	Facultative	Unknown
	Bacteria	1.03	YP_001882362.1	RPOZ DNA-DIRECTED RNA POLYMERASE, OMEGA SUBUNIT	0.03	Mesophilic	Host_Associated	Facultative	NonHalophilic
	Bacteria	1.03	YP_001142660.1	UDP URIDINE PHOSPHORYLASE	0.03	Mesophilic	Aquatic	Facultative	Unknown
	Bacteria	1.03	NP_798663.1	UPP URACIL PHOSPHORIBOSYLTRANSFERASE	0.03	Mesophilic	Aquatic	Facultative	Unknown
	Bacteria	1.03	YP_001144017.1	ATPF F0F1 ATP SYNTHASE SUBUNIT B	0.04	Mesophilic	Aquatic	Facultative	Unknown
	Bacteria	1.03	YP_858682.1	ATPH F0F1 ATP SYNTHASE SUBUNIT DELTA	0.04	Mesophilic	Multiple	Facultative	Unknown
	Bacteria	1.03	YP_039331.1	CTRA CTP SYNTHETASE	0.04	Mesophilic	Multiple	Facultative	Unknown
	Bacteria	1.03	YP_311918.1	METK S-ADENOSYLMETHIONINE SYNTHETASE	0.04	Mesophilic	Host_Associated	Facultative	NonHalophilic
	Bacteria	1.03	NP_797507.1	NO_GENE ADENYLOSUCCINATE LYASE	0.04	Mesophilic	Aquatic	Facultative	Unknown
	Bacteria	1.03	YP_002418644.1	NO_GENE ATP SYNTHASE BETA CHAIN	0.04	Mesophilic	Aquatic	Facultative	Unknown
	Bacteria	1.03	YP_001443491.1	NO_GENE DNA-DIRECTED RNA POLYMERASE SUBUNIT BETA'	0.04	Mesophilic	Aquatic	Facultative	ModerateHalophilic
	Bacteria	1.03	NP_799300.1	NO_GENE DNA-DIRECTED RNA POLYMERASE SUBUNIT BETA'	0.04	Mesophilic	Aquatic	Facultative	Unknown
	Bacteria	1.03	YP_001092282.1	NO_GENE DNA-DIRECTED RNA POLYMERASE, BETA SUBUNIT	0.04	Mesophilic	Multiple	Facultative	Unknown
	Bacteria	1.03	YP_001476216.1	NO_GENE F0F1 ATP SYNTHASE SUBUNIT BETA	0.04	Psychrophilic	Aquatic	Facultative	Unknown
	Bacteria	1.03	YP_002416271.1	NO_GENE INOSINE-5'-MONOPHOSPHATE DEHYDROGENASE	0.04	Mesophilic	Aquatic	Facultative	Unknown
	Bacteria	1.03	YP_001502981.1	NO_GENE RIBOSE-PHOSPHATE PYROPHOSPHOKINASE	0.04	Mesophilic	Unknown	Facultative	Unknown
	Bacteria	1.03	NP_935656.1	NO_GENE S-ADENOSYLMETHIONINE SYNTHETASE	0.04	Mesophilic	Aquatic	Facultative	Unknown
	Bacteria	1.03	YP_001675353.1	NO_GENE TRANSLATION INITIATION FACTOR IF-2	0.04	Psychrophilic	Unknown	Facultative	Unknown
	Bacteria	1.03	YP_929287.1	NO_GENE VIRULENCE REGULATOR BIPA	0.04	Mesophilic	Multiple	Facultative	Unknown
	Bacteria	1.03	YP_001882868.1	PURA ADENYLOSUCCINATE SYNTHETASE	0.04	Mesophilic	Host_Associated	Facultative	NonHalophilic
	Bacteria	1.03	YP_001970782.1	RPOB PUTATIVE DNA-DIRECTED RNA POLYMERASE, BETA-SUBUNIT	0.04	Mesophilic	Multiple	Aerobic	Unknown
	Bacteria	1.03	YP_001970783.1	RPOC PUTATIVE DNA-DIRECTED RNA POLYMERASE BETA' CHAIN	0.04	Mesophilic	Multiple	Aerobic	Unknown
	Bacteria	1.03	NP_717539.1	SUCC SUCCINYL-COA SYNTHETASE SUBUNIT BETA	0.04	Mesophilic	Multiple	Facultative	Unknown
	Bacteria	1.03	YP_697012.1	THRS THREONYL-TRNA SYNTHETASE	0.04	Mesophilic	Multiple	Anaerobic	NonHalophilic
	Bacteria	1.03	NP_900342.1	ATPD F0F1 ATP SYNTHASE SUBUNIT BETA	0.05	Mesophilic	Multiple	Facultative	Unknown
	Bacteria	1.03	YP_001881299.1	GUAB INOSINE-5'-MONOPHOSPHATE DEHYDROGENASE	0.05	Mesophilic	Host_Associated	Facultative	NonHalophilic
	Bacteria	1.03	YP_311453.1	GUAB INOSITOL-5-MONOPHOSPHATE DEHYDROGENASE	0.05	Mesophilic	Host_Associated	Facultative	NonHalophilic
	Bacteria	1.03	YP_001970670.1	METK PUTATIVE S-ADENOSYLMETHIONINE SYNTHETASE	0.05	Mesophilic	Multiple	Aerobic	Unknown
	Bacteria	1.03	YP_002262073.1	METK S-ADENOSYLMETHIONINE SYNTHETASE	0.05	Psychrophilic	Aquatic	Facultative	Unknown
	Bacteria	1.03	YP_073921.1	NO_GENE ATP SYNTHASE EPSILON SUBUNIT	0.05	Thermophilic	Terrestrial	Microaerophilic	NonHalophilic
	Bacteria	1.03	YP_002418499.1	NO_GENE DNA-DIRECTED RNA POLYMERASE BETA' CHAIN	0.05	Mesophilic	Aquatic	Facultative	Unknown
	Bacteria	1.03	YP_001092314.1	NO_GENE DNA-DIRECTED RNA POLYMERASE SUBUNIT ALPHA	0.05	Mesophilic	Multiple	Facultative	Unknown
	Bacteria	1.03	YP_926088.1	NO_GENE DNA-DIRECTED RNA POLYMERASE SUBUNIT BETA'	0.05	Mesophilic	Multiple	Facultative	Unknown
	Bacteria	1.03	YP_867842.1	NO_GENE DNA-DIRECTED RNA POLYMERASE, BETA SUBUNIT	0.05	Mesophilic	Multiple	Facultative	Unknown
	Bacteria	1.03	YP_073918.1	NO_GENE F0F1 ATP SYNTHASE SUBUNIT ALPHA	0.05	Thermophilic	Terrestrial	Microaerophilic	NonHalophilic
	Bacteria	1.03	YP_073920.1	NO_GENE F0F1 ATP SYNTHASE SUBUNIT BETA	0.05	Thermophilic	Terrestrial	Microaerophilic	NonHalophilic
	Bacteria	1.03	YP_001181944.1	NO_GENE GTP-BINDING PROTEIN TYPA	0.05	Mesophilic	Multiple	Facultative	Unknown
	Bacteria	1.03	YP_001443819.1	NO_GENE GTPASE	0.05	Mesophilic	Aquatic	Facultative	ModerateHalophilic
	Bacteria	1.03	YP_001673823.1	NO_GENE NUCLEOSIDE-TRIPHOSPHATE--ADENYLATE KINASE	0.05	Psychrophilic	Unknown	Facultative	Unknown
	Bacteria	1.03	YP_001675421.1	NO_GENE RIBOSE-PHOSPHATE PYROPHOSPHOKINASE	0.05	Psychrophilic	Unknown	Facultative	Unknown
	Bacteria	1.03	YP_001446730.1	NO_GENE S-ADENOSYLMETHIONINE SYNTHETASE	0.05	Mesophilic	Aquatic	Facultative	ModerateHalophilic
	Bacteria	1.03	YP_129264.1	NO_GENE SUCCINYL-COA SYNTHETASE SUBUNIT ALPHA	0.05	Psychrophilic	Multiple	Facultative	NonHalophilic
	Bacteria	1.03	YP_001474546.1	NO_GENE SUCCINYL-COA SYNTHETASE, ALPHA SUBUNIT	0.05	Psychrophilic	Aquatic	Facultative	Unknown
	Bacteria	1.03	YP_001761920.1	NO_GENE TRANSLATION INITIATION FACTOR IF-2	0.05	Mesophilic	Multiple	Facultative	NonHalophilic
	Bacteria	1.03	YP_001446570.1	NO_GENE TRANSLATION INITIATION FACTOR IF-2	0.05	Mesophilic	Aquatic	Facultative	ModerateHalophilic
	Bacteria	1.03	YP_001143221.1	PGK PHOSPHOGLYCERATE KINASE	0.05	Mesophilic	Aquatic	Facultative	Unknown
	Bacteria	1.03	YP_312120.1	PNP POLYNUCLEOTIDE PHOSPHORYLASE/POLYADENYLASE	0.05	Mesophilic	Host_Associated	Facultative	NonHalophilic
	Bacteria	1.03	YP_313081.1	PURA ADENYLOSUCCINATE SYNTHETASE	0.05	Mesophilic	Host_Associated	Facultative	NonHalophilic
	Bacteria	1.03	YP_001140219.1	RPOB DNA-DIRECTED RNA POLYMERASE, BETA SUBUNIT	0.05	Mesophilic	Aquatic	Facultative	Unknown
	Bacteria	1.03	YP_926146.1	RPOZ DNA-DIRECTED RNA POLYMERASE SUBUNIT OMEGA	0.05	Mesophilic	Multiple	Facultative	Unknown
	Bacteria	1.03	YP_001139993.1	RPOZ DNA-DIRECTED RNA POLYMERASE, OMEGA SUBUNIT	0.05	Mesophilic	Aquatic	Facultative	Unknown
	Bacteria	1.03	NP_847023.1	THRS THREONYL-TRNA SYNTHETASE	0.05	Mesophilic	Multiple	Facultative	Unknown
	Bacteria	1.03	NP_981000.1	THRS THREONYL-TRNA SYNTHETASE	0.05	Mesophilic	Terrestrial	Aerobic	Unknown
	Bacteria	1.03	YP_001970821.1	TYPA PUTATIVE GTP-BINDING PROTEIN	0.05	Mesophilic	Multiple	Aerobic	Unknown
	Bacteria	1.03	NP_900340.1	ATPA F0F1 ATP SYNTHASE SUBUNIT ALPHA	0.06	Mesophilic	Multiple	Facultative	Unknown
	Bacteria	1.03	YP_001144015.1	ATPA F0F1 ATP SYNTHASE SUBUNIT ALPHA	0.06	Mesophilic	Aquatic	Facultative	Unknown
	Bacteria	1.03	YP_001973789.1	ATPA PUTATIVE ATP SYNTHASE ALPHA CHAIN	0.06	Mesophilic	Multiple	Aerobic	Unknown
	Bacteria	1.03	YP_341478.1	ATPC MEMBRANE-BOUND ATP SYNTHASE, F1 SECTOR, EPSILON-SUBUNIT	0.06	Psychrophilic	Aquatic	Aerobic	Unknown
	Bacteria	1.03	YP_001144013.1	ATPD F0F1 ATP SYNTHASE SUBUNIT BETA	0.06	Mesophilic	Aquatic	Facultative	Unknown
	Bacteria	1.03	NP_719931.1	BIPA VIRULENCE REGULATOR BIPA	0.06	Mesophilic	Multiple	Facultative	Unknown
	Bacteria	1.03	YP_001143521.1	CSRA CARBON STORAGE REGULATOR	0.06	Mesophilic	Aquatic	Facultative	Unknown
	Bacteria	1.03	YP_038812.1	METK S-ADENOSYLMETHIONINE SYNTHETASE	0.06	Mesophilic	Multiple	Facultative	Unknown
	Bacteria	1.03	YP_001474404.1	NO_GENE BIFUNCTIONAL UDP-SUGAR HYDROLASE/5'-NUCLEOTIDASE PERIPLASMIC PRECURSOR	0.06	Psychrophilic	Aquatic	Facultative	Unknown
	Bacteria	1.03	YP_131183.1	NO_GENE CARBON STORAGE REGULATOR	0.06	Psychrophilic	Multiple	Facultative	NonHalophilic
	Bacteria	1.03	YP_001644615.1	NO_GENE DEOXYRIBOSE-PHOSPHATE ALDOLASE	0.06	Mesophilic	Terrestrial	Aerobic	NonHalophilic
	Bacteria	1.03	YP_748843.1	NO_GENE DNA-DIRECTED RNA POLYMERASE SUBUNIT BETA'	0.06	Mesophilic	Multiple	Facultative	Unknown
	Bacteria	1.03	YP_001185272.1	NO_GENE DNA-DIRECTED RNA POLYMERASE, BETA SUBUNIT	0.06	Mesophilic	Multiple	Facultative	Unknown
	Bacteria	1.03	YP_001500041.1	NO_GENE DNA-DIRECTED RNA POLYMERASE, BETA SUBUNIT	0.06	Mesophilic	Unknown	Facultative	Unknown
	Bacteria	1.03	NP_799448.1	NO_GENE F0F1 ATP SYNTHASE SUBUNIT BETA	0.06	Mesophilic	Aquatic	Facultative	Unknown
	Bacteria	1.03	YP_001501388.1	NO_GENE NUCLEOSIDE-TRIPHOSPHATE--ADENYLATE KINASE	0.06	Mesophilic	Unknown	Facultative	Unknown
	Bacteria	1.03	YP_001094947.1	NO_GENE POLYNUCLEOTIDE PHOSPHORYLASE/POLYADENYLASE	0.06	Mesophilic	Multiple	Facultative	Unknown
	Bacteria	1.03	YP_001503689.1	NO_GENE RIBONUCLEASE PH	0.06	Mesophilic	Unknown	Facultative	Unknown
	Bacteria	1.03	YP_001647378.1	NO_GENE S-ADENOSYLMETHIONINE SYNTHETASE	0.06	Mesophilic	Terrestrial	Aerobic	NonHalophilic
	Bacteria	1.03	YP_001444562.1	NO_GENE SUCCINYL-COA SYNTHETASE SUBUNIT ALPHA	0.06	Mesophilic	Aquatic	Facultative	ModerateHalophilic
	Bacteria	1.03	YP_002418066.1	NO_GENE TRANSLATION INITIATION FACTOR 2	0.06	Mesophilic	Aquatic	Facultative	Unknown
	Bacteria	1.03	YP_312900.1	RPOB DNA-DIRECTED RNA POLYMERASE SUBUNIT BETA	0.06	Mesophilic	Host_Associated	Facultative	NonHalophilic
	Bacteria	1.03	YP_312535.1	RPOZ DNA-DIRECTED RNA POLYMERASE SUBUNIT OMEGA	0.06	Mesophilic	Host_Associated	Facultative	NonHalophilic
	Bacteria	1.03	YP_309472.1	ADK ADENYLATE KINASE	0.07	Mesophilic	Host_Associated	Facultative	NonHalophilic
	Bacteria	1.03	NP_847211.1	METK S-ADENOSYLMETHIONINE SYNTHETASE	0.07	Mesophilic	Multiple	Facultative	Unknown
	Bacteria	1.03	YP_002418451.1	NO_GENE 6-PHOSPHOFRUCTOKINASE	0.07	Mesophilic	Aquatic	Facultative	Unknown
	Bacteria	1.03	YP_001552636.1	NO_GENE DNA-DIRECTED RNA POLYMERASE SUBUNIT BETA'	0.07	Mesophilic	Aquatic	Facultative	Unknown
	Bacteria	1.03	YP_867843.1	NO_GENE DNA-DIRECTED RNA POLYMERASE SUBUNIT BETA'	0.07	Mesophilic	Multiple	Facultative	Unknown
	Bacteria	1.03	YP_561184.1	NO_GENE DNA-DIRECTED RNA POLYMERASE SUBUNIT BETA'	0.07	Mesophilic	Aquatic	Facultative	Unknown
	Bacteria	1.03	YP_001676340.1	NO_GENE DNA-DIRECTED RNA POLYMERASE, BETA SUBUNIT	0.07	Psychrophilic	Unknown	Facultative	Unknown
	Bacteria	1.03	YP_001762927.1	NO_GENE DNA-DIRECTED RNA POLYMERASE, OMEGA SUBUNIT	0.07	Mesophilic	Multiple	Facultative	NonHalophilic
	Bacteria	1.03	YP_001504085.1	NO_GENE F0F1 ATP SYNTHASE SUBUNIT BETA	0.07	Mesophilic	Unknown	Facultative	Unknown
	Bacteria	1.03	YP_749686.1	NO_GENE POLYNUCLEOTIDE PHOSPHORYLASE/POLYADENYLASE	0.07	Mesophilic	Multiple	Facultative	Unknown
	Bacteria	1.03	NP_797118.1	NO_GENE RIBOSE-PHOSPHATE PYROPHOSPHOKINASE	0.07	Mesophilic	Aquatic	Facultative	Unknown
	Bacteria	1.03	YP_001673077.1	NO_GENE S-ADENOSYLMETHIONINE SYNTHETASE	0.07	Psychrophilic	Unknown	Facultative	Unknown
	Bacteria	1.03	YP_001674702.1	NO_GENE SUCCINYL-COA SYNTHETASE, ALPHA SUBUNIT	0.07	Psychrophilic	Unknown	Facultative	Unknown
	Bacteria	1.03	YP_002262118.1	NO_GENE TRANSLATION INITIATION FACTOR IF-2	0.07	Psychrophilic	Aquatic	Facultative	Unknown
	Bacteria	1.03	NP_710042.1	PURA ADENYLOSUCCINATE SYNTHETASE	0.07	Mesophilic	Host_Associated	Facultative	Unknown
	Bacteria	1.03	YP_002263561.1	PURB ADENYLOSUCCINATE LYASE (ADENYLOSUCCINASE)	0.07	Psychrophilic	Aquatic	Facultative	Unknown
	Bacteria	1.03	YP_002157186.1	PURH BIFUNCTIONAL PURINE BIOSYNTHESIS PROTEIN PURH	0.07	Mesophilic	Multiple	Facultative	NonHalophilic
	Bacteria	1.03	YP_857554.1	PYK-3 PYRUVATE KINASE	0.07	Mesophilic	Multiple	Facultative	Unknown
	Bacteria	1.03	YP_001143751.1	RPOA DNA-DIRECTED RNA POLYMERASE SUBUNIT ALPHA	0.07	Mesophilic	Aquatic	Facultative	Unknown
	Bacteria	1.03	YP_001882672.1	RPOB DNA-DIRECTED RNA POLYMERASE, BETA SUBUNIT	0.07	Mesophilic	Host_Associated	Facultative	NonHalophilic
	Bacteria	1.03	YP_338769.1	RPOC DNA-DIRECTED RNA POLYMERASE SUBUNIT BETA'	0.07	Psychrophilic	Aquatic	Aerobic	Unknown
	Bacteria	1.03	NP_715865.1	RPOC DNA-DIRECTED RNA POLYMERASE SUBUNIT BETA'	0.07	Mesophilic	Multiple	Facultative	Unknown
	Bacteria	1.03	NP_796539.1	RPOZ DNA-DIRECTED RNA POLYMERASE SUBUNIT OMEGA	0.07	Mesophilic	Aquatic	Facultative	Unknown
	Bacteria	1.03	YP_001095623.1	RPOZ DNA-DIRECTED RNA POLYMERASE SUBUNIT OMEGA	0.07	Mesophilic	Multiple	Facultative	Unknown
	Bacteria	1.03	YP_001879384.1	SUCD SUCCINATE-COA LIGASE, ALPHA SUBUNIT	0.07	Mesophilic	Host_Associated	Facultative	NonHalophilic
	Bacteria	1.03	YP_038622.1	THRS THREONYL-TRNA SYNTHETASE	0.07	Mesophilic	Multiple	Facultative	Unknown
	Bacteria	1.03	YP_001882569.1	TYPA GTP-BINDING PROTEIN TYPA	0.07	Mesophilic	Host_Associated	Facultative	NonHalophilic
	Bacteria	1.03	YP_562018.1	INFB TRANSLATION INITIATION FACTOR IF-2	0.08	Mesophilic	Aquatic	Facultative	Unknown
	Bacteria	1.03	NP_981207.1	METK S-ADENOSYLMETHIONINE SYNTHETASE	0.08	Mesophilic	Terrestrial	Aerobic	Unknown
	Bacteria	1.03	YP_001443376.1	NO_GENE ADENYLOSUCCINATE SYNTHETASE	0.08	Mesophilic	Aquatic	Facultative	ModerateHalophilic
	Bacteria	1.03	NP_933192.1	NO_GENE DNA-DIRECTED RNA POLYMERASE SUBUNIT ALPHA	0.08	Mesophilic	Aquatic	Facultative	Unknown
	Bacteria	1.03	YP_001185271.1	NO_GENE DNA-DIRECTED RNA POLYMERASE SUBUNIT BETA'	0.08	Mesophilic	Multiple	Facultative	Unknown
	Bacteria	1.03	YP_001500042.1	NO_GENE DNA-DIRECTED RNA POLYMERASE SUBUNIT BETA'	0.08	Mesophilic	Unknown	Facultative	Unknown
	Bacteria	1.03	YP_001552800.1	NO_GENE DNA-DIRECTED RNA POLYMERASE SUBUNIT OMEGA	0.08	Mesophilic	Aquatic	Facultative	Unknown
	Bacteria	1.03	YP_001476056.1	NO_GENE DNA-DIRECTED RNA POLYMERASE, BETA SUBUNIT	0.08	Psychrophilic	Aquatic	Facultative	Unknown
	Bacteria	1.03	YP_001763042.1	NO_GENE DNA-DIRECTED RNA POLYMERASE, BETA SUBUNIT	0.08	Mesophilic	Multiple	Facultative	NonHalophilic
	Bacteria	1.03	YP_076903.1	NO_GENE ELONGATION FACTOR TU	0.08	Thermophilic	Terrestrial	Microaerophilic	NonHalophilic
	Bacteria	1.03	YP_001556926.1	NO_GENE F0F1 ATP SYNTHASE SUBUNIT ALPHA	0.08	Mesophilic	Aquatic	Facultative	Unknown
	Bacteria	1.03	YP_001647433.1	NO_GENE HYPOXANTHINE PHOSPHORIBOSYLTRANSFERASE	0.08	Mesophilic	Terrestrial	Aerobic	NonHalophilic
	Bacteria	1.03	YP_857790.1	NO_GENE POLYNUCLEOTIDE PHOSPHORYLASE/POLYADENYLASE	0.08	Mesophilic	Multiple	Facultative	Unknown
	Bacteria	1.03	YP_001555054.1	NO_GENE SUCCINYL-COA SYNTHETASE SUBUNIT BETA	0.08	Mesophilic	Aquatic	Facultative	Unknown
	Bacteria	1.03	YP_001501649.1	NO_GENE SUCCINYL-COA SYNTHETASE, ALPHA SUBUNIT	0.08	Mesophilic	Unknown	Facultative	Unknown
	Bacteria	1.03	YP_697182.1	PUNA PURINE NUCLEOSIDE PHOSPHORYLASE	0.08	Mesophilic	Multiple	Anaerobic	NonHalophilic
	Bacteria	1.03	YP_696886.1	PYRG CTP SYNTHETASE	0.08	Mesophilic	Multiple	Anaerobic	NonHalophilic
	Bacteria	1.03	NP_715864.1	RPOB DNA-DIRECTED RNA POLYMERASE, BETA SUBUNIT	0.08	Mesophilic	Multiple	Facultative	Unknown
	Bacteria	1.03	YP_001140220.1	RPOC DNA-DIRECTED RNA POLYMERASE, BETA PRIME SUBUNIT	0.08	Mesophilic	Aquatic	Facultative	Unknown
	Bacteria	1.03	YP_564432.1	RPOZ DNA-DIRECTED RNA POLYMERASE SUBUNIT OMEGA	0.08	Mesophilic	Aquatic	Facultative	Unknown
	Bacteria	1.03	YP_001973787.1	ATPD PUTATIVE ATP SYNTHASE BETA CHAIN	0.09	Mesophilic	Multiple	Aerobic	Unknown
	Bacteria	1.03	YP_749696.1	DEOD PURINE NUCLEOSIDE PHOSPHORYLASE	0.09	Mesophilic	Multiple	Facultative	Unknown
	Bacteria	1.03	YP_868685.1	DEOD PURINE NUCLEOSIDE PHOSPHORYLASE	0.09	Mesophilic	Multiple	Facultative	Unknown
	Bacteria	1.03	NP_978291.1	DRA DEOXYRIBOSE-PHOSPHATE ALDOLASE	0.09	Mesophilic	Terrestrial	Aerobic	Unknown
	Bacteria	1.03	YP_002418488.1	NO_GENE BIFUNCTIONAL PURINE BIOSYNTHESIS PROTEIN PURH	0.09	Mesophilic	Aquatic	Facultative	Unknown
	Bacteria	1.03	NP_796501.1	NO_GENE BIPA PROTEIN	0.09	Mesophilic	Aquatic	Facultative	Unknown
	Bacteria	1.03	YP_002416119.1	NO_GENE CARBAMOYL-PHOSPHATE SYNTHASE LARGE CHAIN	0.09	Mesophilic	Aquatic	Facultative	Unknown
	Bacteria	1.03	YP_001676339.1	NO_GENE DNA-DIRECTED RNA POLYMERASE SUBUNIT BETA'	0.09	Psychrophilic	Unknown	Facultative	Unknown
	Bacteria	1.03	NP_935950.1	NO_GENE DNA-DIRECTED RNA POLYMERASE SUBUNIT BETA'	0.09	Mesophilic	Aquatic	Facultative	Unknown
	Bacteria	1.03	YP_748842.1	NO_GENE DNA-DIRECTED RNA POLYMERASE, BETA SUBUNIT	0.09	Mesophilic	Multiple	Facultative	Unknown
	Bacteria	1.03	YP_561183.1	NO_GENE DNA-DIRECTED RNA POLYMERASE, BETA SUBUNIT	0.09	Mesophilic	Aquatic	Facultative	Unknown
	Bacteria	1.03	YP_001763041.1	NO_GENE DNA-DIRECTED RNA POLYMERASE, BETA' SUBUNIT	0.09	Mesophilic	Multiple	Facultative	NonHalophilic
	Bacteria	1.03	YP_752709.1	NO_GENE F0F1 ATP SYNTHASE SUBUNIT BETA	0.09	Mesophilic	Multiple	Facultative	Unknown
	Bacteria	1.03	YP_001502912.1	NO_GENE TRANSLATION INITIATION FACTOR IF-2	0.09	Mesophilic	Unknown	Facultative	Unknown
	Bacteria	1.03	YP_001882609.1	PFKA 6-PHOSPHOFRUCTOKINASE	0.09	Mesophilic	Host_Associated	Facultative	NonHalophilic
	Bacteria	1.03	YP_312835.1	PFKA 6-PHOSPHOFRUCTOKINASE	0.09	Mesophilic	Host_Associated	Facultative	NonHalophilic
	Bacteria	1.03	YP_858456.1	RPOB DNA-DIRECTED RNA POLYMERASE, BETA SUBUNIT	0.09	Mesophilic	Multiple	Facultative	Unknown
	Bacteria	1.03	YP_002261752.1	RPOZ DNA-DIRECTED RNA POLYMERASE, OMEGA CHAIN	0.09	Psychrophilic	Aquatic	Facultative	Unknown
	Bacteria	1.03	YP_001973451.1	SUCC SUCCINYL-COA SYNTHETASE BETA CHAIN	0.09	Mesophilic	Multiple	Aerobic	Unknown
	Bacteria	1.03	YP_563186.1	SUCC SUCCINYL-COA SYNTHETASE SUBUNIT BETA	0.09	Mesophilic	Aquatic	Facultative	Unknown
	Bacteria	1.03	YP_309672.1	SUCD SUCCINYL-COA SYNTHETASE SUBUNIT ALPHA	0.09	Mesophilic	Host_Associated	Facultative	NonHalophilic
	Bacteria	1.03	NP_706367.2	ADK ADENYLATE KINASE	0.1	Mesophilic	Host_Associated	Facultative	Unknown
	Bacteria	1.03	YP_313238.1	DEOD PURINE NUCLEOSIDE PHOSPHORYLASE	0.1	Mesophilic	Host_Associated	Facultative	NonHalophilic
	Bacteria	1.03	YP_001883048.1	DEOD PURINE NUCLEOSIDE PHOSPHORYLASE	0.1	Mesophilic	Host_Associated	Facultative	NonHalophilic
	Bacteria	1.03	YP_926087.1	NO_GENE DNA-DIRECTED RNA POLYMERASE	0.1	Mesophilic	Multiple	Facultative	Unknown
	Bacteria	1.03	YP_001185462.1	NO_GENE F0F1 ATP SYNTHASE SUBUNIT ALPHA	0.1	Mesophilic	Multiple	Facultative	Unknown
	Bacteria	1.03	NP_799453.1	NO_GENE F0F1 ATP SYNTHASE SUBUNIT C	0.1	Mesophilic	Aquatic	Facultative	Unknown
	Bacteria	1.03	YP_001504090.1	NO_GENE F0F1 ATP SYNTHASE SUBUNIT C	0.1	Mesophilic	Unknown	Facultative	Unknown
	Bacteria	1.03	YP_002416272.1	NO_GENE GMP SYNTHASE	0.1	Mesophilic	Aquatic	Facultative	Unknown
	Bacteria	1.03	YP_001472034.1	NO_GENE GTP-BINDING PROTEIN TYPA	0.1	Psychrophilic	Aquatic	Facultative	Unknown
	Bacteria	1.03	YP_001672869.1	NO_GENE HYPOTHETICAL PROTEIN	0.1	Psychrophilic	Unknown	Facultative	Unknown
	Bacteria	1.03	NP_797229.1	NO_GENE SUCCINYL-COA SYNTHETASE SUBUNIT ALPHA	0.1	Mesophilic	Aquatic	Facultative	Unknown
	Bacteria	1.03	YP_001183786.1	NO_GENE SUCCINYL-COA SYNTHETASE, ALPHA SUBUNIT	0.1	Mesophilic	Multiple	Facultative	Unknown
	Bacteria	1.03	YP_001307741.1	PGK PHOSPHOGLYCERATE KINASE	0.1	Mesophilic	Unknown	Unknown	NonHalophilic
	Bacteria	1.03	NP_903830.1	RPOA DNA-DIRECTED RNA POLYMERASE SUBUNIT ALPHA	0.1	Mesophilic	Multiple	Facultative	Unknown
	Bacteria	1.03	YP_858455.1	RPOC DNA-DIRECTED RNA POLYMERASE, BETA' SUBUNIT	0.1	Mesophilic	Multiple	Facultative	Unknown
	Bacteria	1.03	YP_338714.1	TYPA GTP-BINDING PROTEIN	0.1	Psychrophilic	Aquatic	Aerobic	Unknown
	Bacteria	1.03	YP_854806.1	TYPA GTP-BINDING PROTEIN TYPA	0.1	Mesophilic	Multiple	Facultative	Unknown
	Bacteria	1.03	YP_312795.1	YIHK PUTATIVE GTP-BINDING FACTOR	0.1	Mesophilic	Host_Associated	Facultative	NonHalophilic
	Bacteria	1.03	NP_847707.1	ATPA F0F1 ATP SYNTHASE SUBUNIT ALPHA	0.11	Mesophilic	Multiple	Facultative	Unknown
	Bacteria	1.03	YP_001882431.1	ATPD ATP SYNTHASE F1, BETA SUBUNIT	0.11	Mesophilic	Host_Associated	Facultative	NonHalophilic
	Bacteria	1.03	YP_312661.1	ATPD F0F1 ATP SYNTHASE SUBUNIT BETA	0.11	Mesophilic	Host_Associated	Facultative	NonHalophilic
	Bacteria	1.03	YP_002264379.1	ATPE ATP SYNTHASE C CHAIN	0.11	Psychrophilic	Aquatic	Facultative	Unknown
	Bacteria	1.03	YP_696871.1	ATPE F0F1 ATP SYNTHASE SUBUNIT C	0.11	Mesophilic	Multiple	Anaerobic	NonHalophilic
	Bacteria	1.03	YP_926853.1	DEOD PURINE NUCLEOSIDE PHOSPHORYLASE	0.11	Mesophilic	Multiple	Facultative	Unknown
	Bacteria	1.03	NP_710124.2	DEOD PURINE NUCLEOSIDE PHOSPHORYLASE	0.11	Mesophilic	Host_Associated	Facultative	Unknown
	Bacteria	1.03	YP_001971863.1	NDK PUTATIVE NUCLEOSIDE DIPHOSPHATE KINASE	0.11	Mesophilic	Multiple	Aerobic	Unknown
	Bacteria	1.03	YP_001763242.1	NO_GENE ATP SYNTHASE F1, BETA SUBUNIT	0.11	Mesophilic	Multiple	Facultative	NonHalophilic
	Bacteria	1.03	YP_749025.1	NO_GENE GTP-BINDING PROTEIN TYPA	0.11	Mesophilic	Multiple	Facultative	Unknown
	Bacteria	1.03	YP_002416372.1	NO_GENE RIBOSE-PHOSPHATE PYROPHOSPHOKINASE	0.11	Mesophilic	Aquatic	Facultative	Unknown
	Bacteria	1.03	NP_903439.1	RPOZ DNA-DIRECTED RNA POLYMERASE OMEGA CHAIN	0.11	Mesophilic	Multiple	Facultative	Unknown
	Bacteria	1.03	YP_751025.1	SUCC SUCCINYL-COA SYNTHETASE SUBUNIT BETA	0.11	Mesophilic	Multiple	Facultative	Unknown
	Bacteria	1.03	NP_717540.1	SUCD SUCCINYL-COA SYNTHASE, ALPHA SUBUNIT	0.11	Mesophilic	Multiple	Facultative	Unknown
	Bacteria	1.03	YP_001143807.1	TYPA GTP-BINDING PROTEIN TYPA	0.11	Mesophilic	Aquatic	Facultative	Unknown
	Bacteria	1.03	NP_933795.1	ADK ADENYLATE KINASE	0.12	Mesophilic	Aquatic	Facultative	Unknown
	Bacteria	1.03	YP_001879183.1	ADK ADENYLATE KINASE	0.12	Mesophilic	Host_Associated	Facultative	NonHalophilic
	Bacteria	1.03	YP_039299.1	ATPA F0F1 ATP SYNTHASE SUBUNIT ALPHA	0.12	Mesophilic	Multiple	Facultative	Unknown
	Bacteria	1.03	YP_858681.1	ATPA F0F1 ATP SYNTHASE SUBUNIT ALPHA	0.12	Mesophilic	Multiple	Facultative	Unknown
	Bacteria	1.03	NP_981724.1	ATPA F0F1 ATP SYNTHASE SUBUNIT ALPHA	0.12	Mesophilic	Terrestrial	Aerobic	Unknown
	Bacteria	1.03	YP_001970786.1	FUSA PUTATIVE ELONGATION FACTOR G	0.12	Mesophilic	Multiple	Aerobic	Unknown
	Bacteria	1.03	NP_903212.1	NDK NUCLEOSIDE-DIPHOSPHATE KINASE	0.12	Mesophilic	Multiple	Facultative	Unknown
	Bacteria	1.03	YP_001647879.1	NO_GENE F0F1 ATP SYNTHASE SUBUNIT ALPHA	0.12	Mesophilic	Terrestrial	Aerobic	NonHalophilic
	Bacteria	1.03	YP_002415808.1	NO_GENE GTP-BINDING PROTEIN TYPA/BIPA	0.12	Mesophilic	Aquatic	Facultative	Unknown
	Bacteria	1.03	YP_001475116.1	NO_GENE POLYNUCLEOTIDE PHOSPHORYLASE/POLYADENYLASE	0.12	Psychrophilic	Aquatic	Facultative	Unknown
	Bacteria	1.03	YP_868676.1	NO_GENE POLYNUCLEOTIDE PHOSPHORYLASE/POLYADENYLASE	0.12	Mesophilic	Multiple	Facultative	Unknown
	Bacteria	1.03	YP_926843.1	NO_GENE POLYNUCLEOTIDE PHOSPHORYLASE/POLYADENYLASE	0.12	Mesophilic	Multiple	Facultative	Unknown
	Bacteria	1.03	YP_002264267.1	NO_GENE PUTATIVE ELONGATION FACTOR TU, GTP BINDING DOMAIN	0.12	Psychrophilic	Aquatic	Facultative	Unknown
	Bacteria	1.03	YP_001311913.1	NO_GENE PYRUVATE KINASE	0.12	Mesophilic	Unknown	Unknown	NonHalophilic
	Bacteria	1.03	NP_798985.1	NO_GENE S-ADENOSYLMETHIONINE SYNTHETASE	0.12	Mesophilic	Aquatic	Facultative	Unknown
	Bacteria	1.03	YP_001760219.1	NO_GENE SUCCINYL-COA SYNTHETASE, ALPHA SUBUNIT	0.12	Mesophilic	Multiple	Facultative	NonHalophilic
	Bacteria	1.03	YP_694807.1	PFKA 6-PHOSPHOFRUCTOKINASE	0.12	Mesophilic	Multiple	Anaerobic	NonHalophilic
	Bacteria	1.03	NP_716000.1	RPOZ DNA-DIRECTED RNA POLYMERASE SUBUNIT OMEGA	0.12	Mesophilic	Multiple	Facultative	Unknown
	Bacteria	1.03	YP_001185138.1	RPOZ DNA-DIRECTED RNA POLYMERASE SUBUNIT OMEGA	0.12	Mesophilic	Multiple	Facultative	Unknown
	Bacteria	1.03	YP_869351.1	SUCC SUCCINYL-COA SYNTHETASE SUBUNIT BETA	0.12	Mesophilic	Multiple	Facultative	Unknown
	Bacteria	1.03	YP_001973450.1	SUCD PUTATIVE SUCCINYL-COA SYNTHETASE ALPHA CHAIN	0.12	Mesophilic	Multiple	Aerobic	Unknown
	Bacteria	1.03	YP_001970787.1	TUF PUTATIVE ELONGATION FACTOR TU	0.12	Mesophilic	Multiple	Aerobic	Unknown
	Bacteria	1.03	YP_001094260.1	USHA BIFUNCTIONAL UDP-SUGAR HYDROLASE/5'-NUCLEOTIDASE PERIPLASMIC PRECURSOR	0.12	Mesophilic	Multiple	Facultative	Unknown
	Bacteria	1.03	NP_720265.1	ATPA F0F1 ATP SYNTHASE SUBUNIT ALPHA	0.13	Mesophilic	Multiple	Facultative	Unknown
	Bacteria	1.03	NP_903859.1	FUSA ELONGATION FACTOR G	0.13	Mesophilic	Multiple	Facultative	Unknown
	Bacteria	1.03	YP_002155554.1	NO_GENE ADENYLATE KINASE (ATP-AMP TRANSPHOSPHORYLASE)	0.13	Mesophilic	Multiple	Facultative	NonHalophilic
	Bacteria	1.03	YP_564748.1	NO_GENE F0F1 ATP SYNTHASE SUBUNIT BETA	0.13	Mesophilic	Aquatic	Facultative	Unknown
	Bacteria	1.03	YP_001185460.1	NO_GENE F0F1 ATP SYNTHASE SUBUNIT BETA	0.13	Mesophilic	Multiple	Facultative	Unknown
	Bacteria	1.03	YP_001552753.1	NO_GENE GTP-BINDING PROTEIN TYPA	0.13	Mesophilic	Aquatic	Facultative	Unknown
	Bacteria	1.03	YP_867950.1	NO_GENE GTP-BINDING PROTEIN TYPA	0.13	Mesophilic	Multiple	Facultative	Unknown
	Bacteria	1.03	YP_001503760.1	NO_GENE GTP-BINDING PROTEIN TYPA	0.13	Mesophilic	Unknown	Facultative	Unknown
	Bacteria	1.03	YP_562030.1	NO_GENE POLYNUCLEOTIDE PHOSPHORYLASE/POLYADENYLASE	0.13	Mesophilic	Aquatic	Facultative	Unknown
	Bacteria	1.03	YP_001555834.1	NO_GENE POLYNUCLEOTIDE PHOSPHORYLASE/POLYADENYLASE	0.13	Mesophilic	Aquatic	Facultative	Unknown
	Bacteria	1.03	YP_001761915.1	NO_GENE POLYRIBONUCLEOTIDE NUCLEOTIDYLTRANSFERASE	0.13	Mesophilic	Multiple	Facultative	NonHalophilic
	Bacteria	1.03	YP_001444452.1	NO_GENE RIBOSE-PHOSPHATE PYROPHOSPHOKINASE	0.13	Mesophilic	Aquatic	Facultative	ModerateHalophilic
	Bacteria	1.03	YP_001500649.1	NO_GENE S-ADENOSYLMETHIONINE SYNTHETASE	0.13	Mesophilic	Unknown	Facultative	Unknown
	Bacteria	1.03	YP_563185.1	NO_GENE SUCCINYL-COA SYNTHETASE, ALPHA SUBUNIT	0.13	Mesophilic	Aquatic	Facultative	Unknown
	Bacteria	1.03	YP_002155245.1	PNP POLYRIBONUCLEOTIDE NUCLEOTIDYLTRANSFERASE	0.13	Mesophilic	Multiple	Facultative	NonHalophilic
	Bacteria	1.03	YP_697097.1	FUSA ELONGATION FACTOR G	0.14	Mesophilic	Multiple	Anaerobic	NonHalophilic
	Bacteria	1.03	YP_002417635.1	NO_GENE ADENYLOSUCCINATE LYASE	0.14	Mesophilic	Aquatic	Facultative	Unknown
	Bacteria	1.03	YP_001307282.1	NO_GENE ELONGATION FACTOR TU	0.14	Mesophilic	Unknown	Unknown	NonHalophilic
	Bacteria	1.03	YP_001672589.1	NO_GENE GTP-BINDING PROTEIN TYPA	0.14	Psychrophilic	Unknown	Facultative	Unknown
	Bacteria	1.03	YP_001647215.1	NO_GENE PYRUVATE KINASE	0.14	Mesophilic	Terrestrial	Aerobic	NonHalophilic
	Bacteria	1.03	YP_002418223.1	NO_GENE S-ADENOSYLMETHIONINE SYNTHETASE	0.14	Mesophilic	Aquatic	Facultative	Unknown
	Bacteria	1.03	YP_131248.1	PGK PHOSPHOGLYCERATE KINASE	0.14	Psychrophilic	Multiple	Facultative	NonHalophilic
	Bacteria	1.03	YP_001973103.1	PNP PUTATIVE POLYRIBONUCLEOTIDE PHOSPHORYLASE	0.14	Mesophilic	Multiple	Aerobic	Unknown
	Bacteria	1.03	YP_854565.1	RPOZ DNA-DIRECTED RNA POLYMERASE, OMEGA SUBUNIT	0.14	Mesophilic	Multiple	Facultative	Unknown
	Bacteria	1.03	YP_927306.1	SUCC SUCCINYL-COA SYNTHETASE SUBUNIT BETA	0.14	Mesophilic	Multiple	Facultative	Unknown
	Bacteria	1.03	NP_903858.1	TUFA ELONGATION FACTOR TU	0.14	Mesophilic	Multiple	Facultative	Unknown
	Bacteria	1.03	YP_001094937.1	DEOD PURINE NUCLEOSIDE PHOSPHORYLASE	0.15	Mesophilic	Multiple	Facultative	Unknown
	Bacteria	1.03	YP_002415949.1	NO_GENE ADENYLOSUCCINATE SYNTHETASE	0.15	Mesophilic	Aquatic	Facultative	Unknown
	Bacteria	1.03	YP_929518.1	NO_GENE F0F1 ATP SYNTHASE SUBUNIT ALPHA	0.15	Mesophilic	Multiple	Facultative	Unknown
	Bacteria	1.03	YP_001556924.1	NO_GENE F0F1 ATP SYNTHASE SUBUNIT BETA	0.15	Mesophilic	Aquatic	Facultative	Unknown
	Bacteria	1.03	NP_936044.1	NO_GENE F0F1 ATP SYNTHASE SUBUNIT BETA	0.15	Mesophilic	Aquatic	Facultative	Unknown
	Bacteria	1.03	YP_001762987.1	NO_GENE GTP-BINDING PROTEIN TYPA	0.15	Mesophilic	Multiple	Facultative	NonHalophilic
	Bacteria	1.03	YP_751100.1	NO_GENE NUCLEOSIDE-DIPHOSPHATE KINASE	0.15	Mesophilic	Multiple	Facultative	Unknown
	Bacteria	1.03	NP_935490.1	NO_GENE POLYNUCLEOTIDE PHOSPHORYLASE/POLYADENYLASE	0.15	Mesophilic	Aquatic	Facultative	Unknown
	Bacteria	1.03	YP_001555785.1	NO_GENE PURINE NUCLEOSIDE PHOSPHORYLASE	0.15	Mesophilic	Aquatic	Facultative	Unknown
	Bacteria	1.03	YP_001675339.1	NO_GENE PURINE NUCLEOSIDE PHOSPHORYLASE	0.15	Psychrophilic	Unknown	Facultative	Unknown
	Bacteria	1.03	YP_002417829.1	NO_GENE SUCCINYL-COA SYNTHETASE ALPHA CHAIN	0.15	Mesophilic	Aquatic	Facultative	Unknown
	Bacteria	1.03	YP_001881919.1	PNP POLYRIBONUCLEOTIDE NUCLEOTIDYLTRANSFERASE	0.15	Mesophilic	Host_Associated	Facultative	NonHalophilic
	Bacteria	1.03	YP_001882673.1	RPOC DNA-DIRECTED RNA POLYMERASE, BETA' SUBUNIT	0.15	Mesophilic	Host_Associated	Facultative	NonHalophilic
	Bacteria	1.03	YP_001882429.1	ATPA ATP SYNTHASE F1, ALPHA SUBUNIT	0.16	Mesophilic	Host_Associated	Facultative	NonHalophilic
	Bacteria	1.03	YP_312659.1	ATPA F0F1 ATP SYNTHASE SUBUNIT ALPHA	0.16	Mesophilic	Host_Associated	Facultative	NonHalophilic
	Bacteria	1.03	YP_858679.1	ATPD F0F1 ATP SYNTHASE SUBUNIT BETA	0.16	Mesophilic	Multiple	Facultative	Unknown
	Bacteria	1.03	YP_002262156.1	CSRA CARBON STORAGE REGULATOR	0.16	Psychrophilic	Aquatic	Facultative	Unknown
	Bacteria	1.03	YP_001763247.1	NO_GENE ATP SYNTHASE F0, C SUBUNIT	0.16	Mesophilic	Multiple	Facultative	NonHalophilic
	Bacteria	1.03	YP_001472076.1	NO_GENE DNA-DIRECTED RNA POLYMERASE SUBUNIT OMEGA	0.16	Psychrophilic	Aquatic	Facultative	Unknown
	Bacteria	1.03	YP_001642999.1	NO_GENE ELONGATION FACTOR G	0.16	Mesophilic	Terrestrial	Aerobic	NonHalophilic
	Bacteria	1.03	YP_001095969.1	NO_GENE F0F1 ATP SYNTHASE SUBUNIT ALPHA	0.16	Mesophilic	Multiple	Facultative	Unknown
	Bacteria	1.03	YP_871755.1	NO_GENE F0F1 ATP SYNTHASE SUBUNIT ALPHA	0.16	Mesophilic	Multiple	Facultative	Unknown
	Bacteria	1.03	YP_001676498.1	NO_GENE F0F1 ATP SYNTHASE SUBUNIT C	0.16	Psychrophilic	Unknown	Facultative	Unknown
	Bacteria	1.03	YP_001185465.1	NO_GENE F0F1 ATP SYNTHASE SUBUNIT C	0.16	Mesophilic	Multiple	Facultative	Unknown
	Bacteria	1.03	YP_001555053.1	NO_GENE SUCCINYL-COA SYNTHETASE, ALPHA SUBUNIT	0.16	Mesophilic	Aquatic	Facultative	Unknown
	Bacteria	1.03	YP_855323.1	PGK PHOSPHOGLYCERATE KINASE	0.16	Mesophilic	Multiple	Facultative	Unknown
	Bacteria	1.03	YP_310418.1	PYKF PYRUVATE KINASE	0.16	Mesophilic	Host_Associated	Facultative	NonHalophilic
	Bacteria	1.03	YP_312901.1	RPOC DNA-DIRECTED RNA POLYMERASE SUBUNIT BETA'	0.16	Mesophilic	Host_Associated	Facultative	NonHalophilic
	Bacteria	1.03	NP_709783.1	RPOC DNA-DIRECTED RNA POLYMERASE SUBUNIT BETA'	0.16	Mesophilic	Host_Associated	Facultative	Unknown
	Bacteria	1.03	YP_871435.1	RPOZ DNA-DIRECTED RNA POLYMERASE SUBUNIT OMEGA	0.16	Mesophilic	Multiple	Facultative	Unknown
	Bacteria	1.03	YP_001647882.1	NO_GENE F0F1 ATP SYNTHASE SUBUNIT C	0.17	Mesophilic	Terrestrial	Aerobic	NonHalophilic
	Bacteria	1.03	YP_001647706.1	NO_GENE PHOSPHOGLYCERATE KINASE	0.17	Mesophilic	Terrestrial	Aerobic	NonHalophilic
	Bacteria	1.03	NP_798831.1	NO_GENE POLYNUCLEOTIDE PHOSPHORYLASE/POLYADENYLASE	0.17	Mesophilic	Aquatic	Facultative	Unknown
	Bacteria	1.03	YP_001675348.1	NO_GENE POLYNUCLEOTIDE PHOSPHORYLASE/POLYADENYLASE	0.17	Psychrophilic	Unknown	Facultative	Unknown
	Bacteria	1.03	YP_001502897.1	NO_GENE PURINE NUCLEOSIDE PHOSPHORYLASE	0.17	Mesophilic	Unknown	Facultative	Unknown
	Bacteria	1.03	YP_854867.1	RPOA DNA-DIRECTED RNA POLYMERASE SUBUNIT ALPHA	0.17	Mesophilic	Multiple	Facultative	Unknown
	Bacteria	1.03	YP_039302.1	ATPE F0F1 ATP SYNTHASE SUBUNIT C	0.18	Mesophilic	Multiple	Facultative	Unknown
	Bacteria	1.03	NP_981727.1	ATPE F0F1 ATP SYNTHASE SUBUNIT C	0.18	Mesophilic	Terrestrial	Aerobic	Unknown
	Bacteria	1.03	YP_858160.1	CSRA CARBON STORAGE REGULATOR	0.18	Mesophilic	Multiple	Facultative	Unknown
	Bacteria	1.03	YP_002415844.1	NO_GENE DNA-DIRECTED RNA POLYMERASE OMEGA CHAIN	0.18	Mesophilic	Aquatic	Facultative	Unknown
	Bacteria	1.03	YP_129447.1	NO_GENE ELONGATION FACTOR G	0.18	Psychrophilic	Multiple	Facultative	NonHalophilic
	Bacteria	1.03	YP_001502907.1	NO_GENE POLYNUCLEOTIDE PHOSPHORYLASE/POLYADENYLASE	0.18	Mesophilic	Unknown	Facultative	Unknown
	Bacteria	1.03	YP_001475107.1	NO_GENE PURINE NUCLEOSIDE PHOSPHORYLASE	0.18	Psychrophilic	Aquatic	Facultative	Unknown
	Bacteria	1.03	YP_038642.1	PYKA PYRUVATE KINASE	0.18	Mesophilic	Multiple	Facultative	Unknown
	Bacteria	1.03	YP_001880437.1	PYKF PYRUVATE KINASE I	0.18	Mesophilic	Host_Associated	Facultative	NonHalophilic
	Bacteria	1.03	YP_001093783.1	SUCC SUCCINYL-COA SYNTHETASE SUBUNIT BETA	0.18	Mesophilic	Multiple	Facultative	Unknown
	Bacteria	1.03	YP_002154868.1	TYPA GTP-BINDING PROTEIN TYPA/BIPA	0.18	Mesophilic	Multiple	Facultative	NonHalophilic
	Bacteria	1.03	NP_720263.1	ATPD F0F1 ATP SYNTHASE SUBUNIT BETA	0.19	Mesophilic	Multiple	Facultative	Unknown
	Bacteria	1.03	YP_341479.1	ATPD F0F1 ATP SYNTHASE SUBUNIT BETA	0.19	Psychrophilic	Aquatic	Aerobic	Unknown
	Bacteria	1.03	NP_799191.1	NO_GENE ADENYLOSUCCINATE SYNTHETASE	0.19	Mesophilic	Aquatic	Facultative	Unknown
	Bacteria	1.03	YP_001095967.1	NO_GENE F0F1 ATP SYNTHASE SUBUNIT BETA	0.19	Mesophilic	Multiple	Facultative	Unknown
	Bacteria	1.03	YP_871753.1	NO_GENE F0F1 ATP SYNTHASE SUBUNIT BETA	0.19	Mesophilic	Multiple	Facultative	Unknown
	Bacteria	1.03	YP_564453.1	NO_GENE GTP-BINDING PROTEIN TYPA	0.19	Mesophilic	Aquatic	Facultative	Unknown
	Bacteria	1.03	YP_002262077.1	PGK PHOSPHOGLYCERATE KINASE	0.19	Psychrophilic	Aquatic	Facultative	Unknown
	Bacteria	1.03	YP_339522.1	PNP POLYNUCLEOTIDE PHOSPHORYLASE/POLYADENYLASE	0.19	Psychrophilic	Aquatic	Aerobic	Unknown
	Bacteria	1.03	NP_981022.1	PYKA PYRUVATE KINASE	0.19	Mesophilic	Terrestrial	Aerobic	Unknown
	Bacteria	1.03	NP_707575.2	PYKF PYRUVATE KINASE	0.19	Mesophilic	Host_Associated	Facultative	Unknown
	Bacteria	1.03	NP_797201.1	ADK ADENYLATE KINASE	0.2	Mesophilic	Aquatic	Facultative	Unknown
	Bacteria	1.03	YP_341481.1	ATPA F0F1 ATP SYNTHASE SUBUNIT ALPHA	0.2	Psychrophilic	Aquatic	Aerobic	Unknown
	Bacteria	1.03	YP_001144018.1	ATPE F0F1 ATP SYNTHASE SUBUNIT C	0.2	Mesophilic	Aquatic	Facultative	Unknown
	Bacteria	1.03	YP_002417856.1	NO_GENE ADENYLATE KINASE	0.2	Mesophilic	Aquatic	Facultative	Unknown
	Bacteria	1.03	YP_001093347.1	NO_GENE CARBON STORAGE REGULATOR, CSRA	0.2	Mesophilic	Multiple	Facultative	Unknown
	Bacteria	1.03	YP_002418038.1	NO_GENE ELONGATION FACTOR EF-G	0.2	Mesophilic	Aquatic	Facultative	Unknown
	Bacteria	1.03	YP_001322211.1	NO_GENE ELONGATION FACTOR TU	0.2	Mesophilic	Unknown	Unknown	ModerateHalophilic
	Bacteria	1.03	YP_929516.1	NO_GENE F0F1 ATP SYNTHASE SUBUNIT BETA	0.2	Mesophilic	Multiple	Facultative	Unknown
	Bacteria	1.03	YP_128839.1	NO_GENE POLYNUCLEOTIDE PHOSPHORYLASE/POLYADENYLASE	0.2	Psychrophilic	Multiple	Facultative	NonHalophilic
	Bacteria	1.03	YP_039126.1	PGK PHOSPHOGLYCERATE KINASE	0.2	Mesophilic	Multiple	Facultative	Unknown
	Bacteria	1.03	YP_131525.2	TUF ELONGATION FACTOR TU	0.2	Psychrophilic	Multiple	Facultative	NonHalophilic
	Bacteria	1.03	YP_858683.1	ATPF F0F1 ATP SYNTHASE SUBUNIT B	0.21	Mesophilic	Multiple	Facultative	Unknown
	Bacteria	1.03	NP_976435.1	FUSA ELONGATION FACTOR G	0.21	Mesophilic	Terrestrial	Aerobic	Unknown
	Bacteria	1.03	YP_001140228.1	FUSA TRANSLATION ELONGATION FACTOR G	0.21	Mesophilic	Aquatic	Facultative	Unknown
	Bacteria	1.03	YP_002418508.1	NO_GENE ELONGATION FACTOR TU	0.21	Mesophilic	Aquatic	Facultative	Unknown
	Bacteria	1.03	YP_001322225.1	NO_GENE ELONGATION FACTOR TU	0.21	Mesophilic	Unknown	Unknown	ModerateHalophilic
	Bacteria	1.03	YP_001673805.1	NO_GENE NUCLEOSIDE-DIPHOSPHATE KINASE	0.21	Psychrophilic	Unknown	Facultative	Unknown
	Bacteria	1.03	YP_001761905.1	NO_GENE PURINE NUCLEOSIDE PHOSPHORYLASE	0.21	Mesophilic	Multiple	Facultative	NonHalophilic
	Bacteria	1.03	NP_981534.1	PGK PHOSPHOGLYCERATE KINASE	0.21	Mesophilic	Terrestrial	Aerobic	Unknown
	Bacteria	1.03	YP_002262122.1	PNP POLYRIBONUCLEOTIDE NUCLEOTIDYLTRANSFERASE	0.21	Psychrophilic	Aquatic	Facultative	Unknown
	Bacteria	1.03	YP_002264038.1	PYKF PYRUVATE KINASE I	0.21	Psychrophilic	Aquatic	Facultative	Unknown
	Bacteria	1.03	YP_340161.1	SUCC SUCCINYL-COA SYNTHETASE SUBUNIT BETA	0.21	Psychrophilic	Aquatic	Aerobic	Unknown
	Bacteria	1.03	YP_001444532.1	NO_GENE ADENYLATE KINASE	0.22	Mesophilic	Aquatic	Facultative	ModerateHalophilic
	Bacteria	1.03	YP_695953.1	PGK PHOSPHOGLYCERATE KINASE	0.22	Mesophilic	Multiple	Anaerobic	NonHalophilic
	Bacteria	1.03	YP_034459.1	FUSA ELONGATION FACTOR G	0.23	Mesophilic	Multiple	Facultative	Unknown
	Bacteria	1.03	YP_002262146.1	FUSA ELONGATION FACTOR G (EF-G)	0.23	Psychrophilic	Aquatic	Facultative	Unknown
	Bacteria	1.03	YP_001882013.1	FUSA TRANSLATION ELONGATION FACTOR G	0.23	Mesophilic	Host_Associated	Facultative	NonHalophilic
	Bacteria	1.03	YP_001446543.1	NO_GENE ELONGATION FACTOR G	0.23	Mesophilic	Aquatic	Facultative	ModerateHalophilic
	Bacteria	1.03	YP_748835.1	NO_GENE ELONGATION FACTOR TU	0.23	Mesophilic	Multiple	Facultative	Unknown
	Bacteria	1.03	YP_001446567.1	NO_GENE POLYNUCLEOTIDE PHOSPHORYLASE/POLYADENYLASE	0.23	Mesophilic	Aquatic	Facultative	ModerateHalophilic
	Bacteria	1.03	NP_933293.1	NO_GENE PYRUVATE KINASE	0.23	Mesophilic	Aquatic	Facultative	Unknown
	Bacteria	1.03	YP_002155198.1	PGK PHOSPHOGLYCERATE KINASE	0.23	Mesophilic	Multiple	Facultative	NonHalophilic
	Bacteria	1.03	YP_312265.1	FUSA ELONGATION FACTOR G	0.24	Mesophilic	Host_Associated	Facultative	NonHalophilic
	Bacteria	1.03	YP_749249.1	NO_GENE ELONGATION FACTOR G	0.24	Mesophilic	Multiple	Facultative	Unknown
	Bacteria	1.03	YP_001184665.1	NO_GENE ELONGATION FACTOR G	0.24	Mesophilic	Multiple	Facultative	Unknown
	Bacteria	1.03	YP_748847.1	NO_GENE ELONGATION FACTOR TU	0.24	Mesophilic	Multiple	Facultative	Unknown
	Bacteria	1.03	YP_001501358.1	NO_GENE NUCLEOSIDE-DIPHOSPHATE KINASE	0.24	Mesophilic	Unknown	Facultative	Unknown
	Bacteria	1.03	YP_001760162.1	NO_GENE NUCLEOSIDE-DIPHOSPHATE KINASE	0.24	Mesophilic	Multiple	Facultative	NonHalophilic
	Bacteria	1.03	YP_751024.1	NO_GENE SUCCINYL-COA SYNTHETASE, ALPHA SUBUNIT	0.24	Mesophilic	Multiple	Facultative	Unknown
	Bacteria	1.03	YP_311901.1	PGK PHOSPHOGLYCERATE KINASE	0.24	Mesophilic	Host_Associated	Facultative	NonHalophilic
	Bacteria	1.03	YP_694808.1	PYK PYRUVATE KINASE	0.24	Mesophilic	Multiple	Anaerobic	NonHalophilic
	Bacteria	1.03	YP_002261847.1	TUF ELONGATION FACTOR TU	0.24	Psychrophilic	Aquatic	Facultative	Unknown
	Bacteria	1.03	YP_341417.1	NO_GENE ELONGATION FACTOR G	0.25	Psychrophilic	Aquatic	Aerobic	Unknown
	Bacteria	1.03	YP_001556929.1	NO_GENE F0F1 ATP SYNTHASE SUBUNIT C	0.25	Mesophilic	Aquatic	Facultative	Unknown
	Bacteria	1.03	YP_869352.1	NO_GENE SUCCINYL-COA SYNTHETASE (ADP-FORMING) ALPHA SUBUNIT	0.25	Mesophilic	Multiple	Facultative	Unknown
	Bacteria	1.03	YP_001881695.1	PGK PHOSPHOGLYCERATE KINASE	0.25	Mesophilic	Host_Associated	Facultative	NonHalophilic
	Bacteria	1.03	YP_340160.1	SUCD SUCCINYL-COA SYNTHETASE, ALPHA SUBUNIT, NAD(P)-BINDING	0.25	Psychrophilic	Aquatic	Aerobic	Unknown
	Bacteria	1.03	YP_001140212.1	TUFB ELONGATION FACTOR TU	0.25	Mesophilic	Aquatic	Facultative	Unknown
	Bacteria	1.03	NP_720268.1	ATPE F0F1 ATP SYNTHASE SUBUNIT C	0.26	Mesophilic	Multiple	Facultative	Unknown
	Bacteria	1.03	YP_002155285.1	FUSA_1 TRANSLATION ELONGATION FACTOR G	0.26	Mesophilic	Multiple	Facultative	NonHalophilic
	Bacteria	1.03	YP_002418062.1	NO_GENE POLYRIBONUCLEOTIDE NUCLEOTIDYLTRANSFERASE	0.26	Mesophilic	Aquatic	Facultative	Unknown
	Bacteria	1.03	YP_002418372.1	NO_GENE ELONGATION FACTOR TU	0.27	Mesophilic	Aquatic	Facultative	Unknown
	Bacteria	1.03	YP_564753.1	NO_GENE F0F1 ATP SYNTHASE SUBUNIT C	0.27	Mesophilic	Aquatic	Facultative	Unknown
	Bacteria	1.03	NP_935651.1	PGK PHOSPHOGLYCERATE KINASE	0.27	Mesophilic	Aquatic	Facultative	Unknown
	Bacteria	1.03	YP_858447.1	FUSA TRANSLATION ELONGATION FACTOR G	0.28	Mesophilic	Multiple	Facultative	Unknown
	Bacteria	1.03	NP_935461.1	NO_GENE ELONGATION FACTOR G	0.28	Mesophilic	Aquatic	Facultative	Unknown
	Bacteria	1.03	YP_001185279.1	NO_GENE ELONGATION FACTOR TU	0.28	Mesophilic	Multiple	Facultative	Unknown
	Bacteria	1.03	YP_002416051.1	NO_GENE PYRUVATE KINASE I	0.28	Mesophilic	Aquatic	Facultative	Unknown
	Bacteria	1.03	YP_002157053.1	PYK_1 PYRUVATE KINASE	0.28	Mesophilic	Multiple	Facultative	NonHalophilic
	Bacteria	1.03	YP_128557.1	TUF ELONGATION FACTOR TU	0.28	Psychrophilic	Multiple	Facultative	NonHalophilic
	Bacteria	1.03	YP_002154994.1	TUF_2 TRANSLATION ELONGATION FACTOR TU	0.28	Mesophilic	Multiple	Facultative	NonHalophilic
	Bacteria	1.03	YP_001676335.1	NO_GENE ELONGATION FACTOR TU	0.29	Psychrophilic	Unknown	Facultative	Unknown
	Bacteria	1.03	YP_001474597.1	NO_GENE NUCLEOSIDE-DIPHOSPHATE KINASE	0.29	Psychrophilic	Aquatic	Facultative	Unknown
	Bacteria	1.03	YP_128662.1	NO_GENE PYRUVATE KINASE	0.29	Psychrophilic	Multiple	Facultative	NonHalophilic
	Bacteria	1.03	YP_812639.1	PGK PHOSPHOGLYCERATE KINASE	0.29	Mesophilic	Multiple	Facultative	Unknown
	Bacteria	1.03	YP_341484.1	ATPE MEMBRANE-BOUND ATP SYNTHASE, F0 SECTOR, SUBUNIT C	0.3	Psychrophilic	Aquatic	Aerobic	Unknown
	Bacteria	1.03	YP_001474146.1	NO_GENE ELONGATION FACTOR G	0.3	Psychrophilic	Aquatic	Facultative	Unknown
	Bacteria	1.03	YP_812443.1	NO_GENE ELONGATION FACTOR G	0.3	Mesophilic	Multiple	Facultative	Unknown
	Bacteria	1.03	NP_798807.1	NO_GENE ELONGATION FACTOR G	0.3	Mesophilic	Aquatic	Facultative	Unknown
	Bacteria	1.03	YP_001476221.1	NO_GENE F0F1 ATP SYNTHASE SUBUNIT C	0.3	Psychrophilic	Aquatic	Facultative	Unknown
	Bacteria	1.03	YP_929521.1	NO_GENE F0F1 ATP SYNTHASE SUBUNIT C	0.3	Mesophilic	Multiple	Facultative	Unknown
	Bacteria	1.03	YP_001444057.1	NO_GENE PYRUVATE KINASE	0.3	Mesophilic	Aquatic	Facultative	ModerateHalophilic
	Bacteria	1.03	NP_716473.1	FUSA-2 ELONGATION FACTOR G	0.31	Mesophilic	Multiple	Facultative	Unknown
	Bacteria	1.03	YP_001552628.1	NO_GENE ELONGATION FACTOR TU	0.31	Mesophilic	Aquatic	Facultative	Unknown
	Bacteria	1.03	YP_927307.1	NO_GENE SUCCINYL-COA SYNTHETASE ALPHA CHAIN	0.31	Mesophilic	Multiple	Facultative	Unknown
	Bacteria	1.03	YP_001093784.1	NO_GENE SUCCINYL-COA SYNTHETASE, ALPHA SUBUNIT	0.31	Mesophilic	Multiple	Facultative	Unknown
	Bacteria	1.03	YP_858684.1	ATPE F0F1 ATP SYNTHASE SUBUNIT C	0.32	Mesophilic	Multiple	Facultative	Unknown
	Bacteria	1.03	YP_001674695.1	NO_GENE ELONGATION FACTOR G	0.32	Psychrophilic	Unknown	Facultative	Unknown
	Bacteria	1.03	YP_926462.1	NO_GENE ELONGATION FACTOR G	0.32	Mesophilic	Multiple	Facultative	Unknown
	Bacteria	1.03	YP_001553292.1	NO_GENE ELONGATION FACTOR G	0.32	Mesophilic	Aquatic	Facultative	Unknown
	Bacteria	1.03	YP_001552640.1	NO_GENE ELONGATION FACTOR TU	0.32	Mesophilic	Aquatic	Facultative	Unknown
	Bacteria	1.03	YP_001183661.1	NO_GENE NUCLEOSIDE-DIPHOSPHATE KINASE	0.32	Mesophilic	Multiple	Facultative	Unknown
	Bacteria	1.03	YP_812812.1	NO_GENE PYRUVATE KINASE	0.32	Mesophilic	Multiple	Facultative	Unknown
	Bacteria	1.03	YP_001760575.1	NO_GENE TRANSLATION ELONGATION FACTOR G	0.32	Mesophilic	Multiple	Facultative	NonHalophilic
	Bacteria	1.03	YP_001443341.1	NO_GENE ELONGATION FACTOR TU	0.33	Mesophilic	Aquatic	Facultative	ModerateHalophilic
	Bacteria	1.03	YP_001554921.1	NO_GENE NUCLEOSIDE-DIPHOSPHATE KINASE	0.33	Mesophilic	Aquatic	Facultative	Unknown
	Bacteria	1.03	YP_858446.1	TUF-1 ELONGATION FACTOR TU	0.33	Mesophilic	Multiple	Facultative	Unknown
	Bacteria	1.03	YP_001882665.1	TUF1 TRANSLATION ELONGATION FACTOR TU	0.33	Mesophilic	Host_Associated	Facultative	NonHalophilic
	Bacteria	1.03	YP_563959.1	NO_GENE ELONGATION FACTOR G	0.34	Mesophilic	Aquatic	Facultative	Unknown
	Bacteria	1.03	YP_001476051.1	NO_GENE ELONGATION FACTOR TU	0.34	Psychrophilic	Aquatic	Facultative	Unknown
	Bacteria	1.03	YP_001763037.1	NO_GENE TRANSLATION ELONGATION FACTOR TU	0.34	Mesophilic	Multiple	Facultative	NonHalophilic
	Bacteria	1.03	NP_709775.1	TUF ELONGATION FACTOR TU	0.34	Mesophilic	Host_Associated	Facultative	Unknown
	Bacteria	1.03	NP_799309.1	TUF ELONGATION FACTOR TU	0.34	Mesophilic	Aquatic	Facultative	Unknown
	Bacteria	1.03	NP_715869.1	TUFA ELONGATION FACTOR TU	0.34	Mesophilic	Multiple	Facultative	Unknown
	Bacteria	1.03	NP_715857.1	TUFB ELONGATION FACTOR TU	0.34	Mesophilic	Multiple	Facultative	Unknown
	Bacteria	1.03	YP_001500046.1	NO_GENE ELONGATION FACTOR TU	0.35	Mesophilic	Unknown	Facultative	Unknown
	Bacteria	1.03	YP_001763049.1	NO_GENE TRANSLATION ELONGATION FACTOR TU	0.35	Mesophilic	Multiple	Facultative	NonHalophilic
	Bacteria	1.03	YP_341388.1	TUFB ELONGATION FACTOR TU	0.35	Psychrophilic	Aquatic	Aerobic	Unknown
	Bacteria	1.03	YP_312893.1	TUFB ELONGATION FACTOR TU	0.35	Mesophilic	Host_Associated	Facultative	NonHalophilic
	Bacteria	1.03	YP_001501657.1	NO_GENE ELONGATION FACTOR G	0.36	Mesophilic	Unknown	Facultative	Unknown
	Bacteria	1.03	YP_871758.1	NO_GENE F0F1 ATP SYNTHASE SUBUNIT C	0.36	Mesophilic	Multiple	Facultative	Unknown
	Bacteria	1.03	YP_563393.1	NO_GENE NUCLEOSIDE-DIPHOSPHATE KINASE	0.36	Mesophilic	Aquatic	Facultative	Unknown
	Bacteria	1.03	YP_001446727.1	NO_GENE PHOSPHOGLYCERATE KINASE	0.37	Mesophilic	Aquatic	Facultative	ModerateHalophilic
	Bacteria	1.03	YP_697096.1	TUF ELONGATION FACTOR TU	0.37	Mesophilic	Multiple	Anaerobic	NonHalophilic
	Bacteria	1.03	YP_001882012.1	TUF2 TRANSLATION ELONGATION FACTOR TU	0.37	Mesophilic	Host_Associated	Facultative	NonHalophilic
	Bacteria	1.03	YP_338773.1	TUFA ELONGATION FACTOR TU	0.37	Psychrophilic	Aquatic	Aerobic	Unknown
	Bacteria	1.03	YP_312264.1	TUFA ELONGATION FACTOR TU	0.37	Mesophilic	Host_Associated	Facultative	NonHalophilic
	Bacteria	1.03	YP_926092.1	NO_GENE ELONGATION FACTOR TU	0.38	Mesophilic	Multiple	Facultative	Unknown
	Bacteria	1.03	YP_561188.1	NO_GENE ELONGATION FACTOR TU	0.38	Mesophilic	Aquatic	Facultative	Unknown
	Bacteria	1.03	NP_798979.1	PGK PHOSPHOGLYCERATE KINASE	0.38	Mesophilic	Aquatic	Facultative	Unknown
	Bacteria	1.03	NP_796735.1	NO_GENE PYRUVATE KINASE	0.39	Mesophilic	Aquatic	Facultative	Unknown
	Bacteria	1.03	NP_717870.1	NDK NUCLEOSIDE DIPHOSPHATE KINASE	0.4	Mesophilic	Multiple	Facultative	Unknown
	Bacteria	1.03	YP_871065.1	NO_GENE ELONGATION FACTOR G	0.4	Mesophilic	Multiple	Facultative	Unknown
	Bacteria	1.03	YP_867835.1	NO_GENE ELONGATION FACTOR TU	0.4	Mesophilic	Multiple	Facultative	Unknown
	Bacteria	1.03	YP_001093997.1	NO_GENE ELONGATION FACTOR G	0.41	Mesophilic	Multiple	Facultative	Unknown
	Bacteria	1.03	YP_001643000.1	NO_GENE ELONGATION FACTOR TU	0.41	Mesophilic	Terrestrial	Aerobic	NonHalophilic
	Bacteria	1.03	YP_927178.1	NO_GENE NUCLEOSIDE-DIPHOSPHATE KINASE	0.44	Mesophilic	Multiple	Facultative	Unknown
	Bacteria	1.03	NP_935822.1	TUF ELONGATION FACTOR TU	0.44	Mesophilic	Aquatic	Facultative	Unknown
	Bacteria	1.03	NP_976436.1	TUF ELONGATION FACTOR TU	0.45	Mesophilic	Terrestrial	Aerobic	Unknown
	Bacteria	1.03	YP_034460.1	TUF ELONGATION FACTOR TU	0.45	Mesophilic	Multiple	Facultative	Unknown
	Bacteria	1.03	YP_869907.1	NO_GENE NUCLEOSIDE DIPHOSPHATE KINASE	0.46	Mesophilic	Multiple	Facultative	Unknown
	Bacteria	1.03	NP_935959.2	TUF ELONGATION FACTOR TU	0.47	Mesophilic	Aquatic	Facultative	Unknown
	Bacteria	1.03	YP_001095972.1	NO_GENE F0F1 ATP SYNTHASE SUBUNIT C	0.48	Mesophilic	Multiple	Facultative	Unknown
	Bacteria	1.03	YP_812773.1	NO_GENE ELONGATION FACTOR TU	0.49	Mesophilic	Multiple	Facultative	Unknown
	Bacteria	1.03	YP_001094435.1	NO_GENE NUCLEOSIDE-DIPHOSPHATE KINASE	0.49	Mesophilic	Multiple	Facultative	Unknown
	Bacteria	1.03	YP_001092275.1	NO_GENE ELONGATION FACTOR TU	0.57	Mesophilic	Multiple	Facultative	Unknown
	Bacteria	1.03	YP_001092287.1	NO_GENE ELONGATION FACTOR TU	0.58	Mesophilic	Multiple	Facultative	Unknown

## Sheet: 02.01
	Superkingdom	Funcat	AnnotationID	Annotation	GCB	Temperature Range	Habitat	Oxygen requirement	Salinity
	Bacteria	2.01	YP_001140347.1	ACEF PYRUVATE DEHYDROGENASE E2 COMPONENT	0	Mesophilic	Aquatic	Facultative	Unknown
	Bacteria	2.01	YP_001673081.1	NO_GENE FRUCTOSE-1,6-BISPHOSPHATE ALDOLASE	0	Psychrophilic	Unknown	Facultative	Unknown
	Bacteria	2.01	YP_927683.1	NO_GENE GLYCERALDEHYDE-3-PHOSPHATE DEHYDROGENASE (PHOSPHORYLATING)	0	Mesophilic	Multiple	Facultative	Unknown
	Bacteria	2.01	YP_001183411.1	NO_GENE GLYCERALDEHYDE-3-PHOSPHATE DEHYDROGENASE, TYPE I	0	Mesophilic	Multiple	Facultative	Unknown
	Bacteria	2.01	YP_926550.1	NO_GENE MALATE DEHYDROGENASE	0	Mesophilic	Multiple	Facultative	Unknown
	Bacteria	2.01	YP_001473805.1	NO_GENE PYRUVATE KINASE	0	Psychrophilic	Aquatic	Facultative	Unknown
	Bacteria	2.01	YP_338774.1	PCK PHOSPHOENOLPYRUVATE CARBOXYKINASE	0	Psychrophilic	Aquatic	Aerobic	Unknown
	Bacteria	2.01	YP_001142172.1	PYK PYRUVATE KINASE	0	Mesophilic	Aquatic	Facultative	Unknown
	Bacteria	2.01	NP_706069.1	ACEF DIHYDROLIPOAMIDE ACETYLTRANSFERASE	0.01	Mesophilic	Host_Associated	Facultative	Unknown
	Bacteria	2.01	YP_001971543.1	ENO PUTATIVE ENOLASE	0.01	Mesophilic	Multiple	Aerobic	Unknown
	Bacteria	2.01	YP_001647498.1	NO_GENE GLUCOSE-6-PHOSPHATE ISOMERASE	0.01	Mesophilic	Terrestrial	Aerobic	NonHalophilic
	Bacteria	2.01	YP_869760.1	NO_GENE GLYCERALDEHYDE-3-PHOSPHATE DEHYDROGENASE	0.01	Mesophilic	Multiple	Facultative	Unknown
	Bacteria	2.01	YP_001473965.1	NO_GENE GLYCERALDEHYDE-3-PHOSPHATE DEHYDROGENASE (PHOSPHORYLATING)	0.01	Psychrophilic	Aquatic	Facultative	Unknown
	Bacteria	2.01	YP_001502404.1	NO_GENE PHOSPHOENOLPYRUVATE SYNTHASE	0.01	Mesophilic	Unknown	Facultative	Unknown
	Bacteria	2.01	YP_001184275.1	NO_GENE PHOSPHOPYRUVATE HYDRATASE	0.01	Mesophilic	Multiple	Facultative	Unknown
	Bacteria	2.01	YP_858301.1	ACEF PYRUVATE DEHYDROGENASE COMPLEX DIHYDROLIPOAMIDE ACETYLTRANSFERASE	0.02	Mesophilic	Multiple	Facultative	Unknown
	Bacteria	2.01	YP_339268.1	ENO PHOSPHOPYRUVATE HYDRATASE	0.02	Psychrophilic	Aquatic	Aerobic	Unknown
	Bacteria	2.01	YP_076372.1	NO_GENE MALATE DEHYDROGENASE	0.02	Thermophilic	Terrestrial	Microaerophilic	NonHalophilic
	Bacteria	2.01	YP_001673930.1	NO_GENE PHOSPHOENOLPYRUVATE SYNTHASE	0.02	Psychrophilic	Unknown	Facultative	Unknown
	Bacteria	2.01	YP_001501047.1	NO_GENE PHOSPHOPYRUVATE HYDRATASE	0.02	Mesophilic	Unknown	Facultative	Unknown
	Bacteria	2.01	YP_001973498.1	GAP PUTATIVE GLYCERALDEHYDE 3-PHOSPHATE DEHYDROGENASE	0.03	Mesophilic	Multiple	Aerobic	Unknown
	Bacteria	2.01	YP_001970823.1	MDH PUTATIVE MALATE DEHYDROGENASE	0.03	Mesophilic	Multiple	Aerobic	Unknown
	Bacteria	2.01	YP_870980.1	NO_GENE FRUCTOSE-1,6-BISPHOSPHATE ALDOLASE	0.03	Mesophilic	Multiple	Facultative	Unknown
	Bacteria	2.01	YP_001554632.1	NO_GENE GLYCERALDEHYDE-3-PHOSPHATE DEHYDROGENASE, TYPE I	0.03	Mesophilic	Aquatic	Facultative	Unknown
	Bacteria	2.01	YP_001973492.1	ALF1 PUTATIVE FRUCTOSE-BISPHOSPHATE ALDOLASE, CYTOPLASMIC ISOZYME 1	0.04	Mesophilic	Multiple	Aerobic	Unknown
	Bacteria	2.01	NP_798896.1	NO_GENE DIHYDROLIPOAMIDE DEHYDROGENASE	0.05	Mesophilic	Aquatic	Facultative	Unknown
	Bacteria	2.01	YP_001143221.1	PGK PHOSPHOGLYCERATE KINASE	0.05	Mesophilic	Aquatic	Facultative	Unknown
	Bacteria	2.01	NP_977263.1	GAPN GLYCERALDEHYDE-3-PHOSPHATE DEHYDROGENASE, NADP-DEPENDENT	0.06	Mesophilic	Terrestrial	Aerobic	Unknown
	Bacteria	2.01	YP_695951.1	GPMI PHOSPHOGLYCEROMUTASE	0.06	Mesophilic	Multiple	Anaerobic	NonHalophilic
	Bacteria	2.01	YP_001555701.1	NO_GENE PHOSPHOPYRUVATE HYDRATASE	0.06	Mesophilic	Aquatic	Facultative	Unknown
	Bacteria	2.01	YP_002418451.1	NO_GENE 6-PHOSPHOFRUCTOKINASE	0.07	Mesophilic	Aquatic	Facultative	Unknown
	Bacteria	2.01	YP_002415962.1	NO_GENE GLUCOSE-6-PHOSPHATE ISOMERASE	0.07	Mesophilic	Aquatic	Facultative	Unknown
	Bacteria	2.01	YP_001761714.1	NO_GENE PHOSPHOPYRUVATE HYDRATASE	0.07	Mesophilic	Multiple	Facultative	NonHalophilic
	Bacteria	2.01	YP_001093334.1	NO_GENE PHOSPHOPYRUVATE HYDRATASE	0.07	Mesophilic	Multiple	Facultative	Unknown
	Bacteria	2.01	YP_812692.1	PGI GLUCOSE-6-PHOSPHATE ISOMERASE	0.07	Mesophilic	Multiple	Facultative	Unknown
	Bacteria	2.01	YP_857554.1	PYK-3 PYRUVATE KINASE	0.07	Mesophilic	Multiple	Facultative	Unknown
	Bacteria	2.01	YP_001500653.1	NO_GENE FRUCTOSE-1,6-BISPHOSPHATE ALDOLASE	0.08	Mesophilic	Unknown	Facultative	Unknown
	Bacteria	2.01	YP_001142040.1	TPIA TRIOSEPHOSPHATE ISOMERASE	0.08	Mesophilic	Aquatic	Facultative	Unknown
	Bacteria	2.01	YP_749743.1	ENO PHOSPHOPYRUVATE HYDRATASE	0.09	Mesophilic	Multiple	Facultative	Unknown
	Bacteria	2.01	YP_341148.1	MDH MALATE DEHYDROGENASE	0.09	Psychrophilic	Aquatic	Aerobic	Unknown
	Bacteria	2.01	YP_075474.1	NO_GENE GLYCERALDEHYDE-3-PHOSPHATE DEHYDROGENASE	0.09	Thermophilic	Terrestrial	Microaerophilic	NonHalophilic
	Bacteria	2.01	YP_001882609.1	PFKA 6-PHOSPHOFRUCTOKINASE	0.09	Mesophilic	Host_Associated	Facultative	NonHalophilic
	Bacteria	2.01	YP_312835.1	PFKA 6-PHOSPHOFRUCTOKINASE	0.09	Mesophilic	Host_Associated	Facultative	NonHalophilic
	Bacteria	2.01	YP_131303.2	ACEF DIHYDROLIPOAMIDE ACETYLTRANSFERASE	0.1	Psychrophilic	Multiple	Facultative	NonHalophilic
	Bacteria	2.01	NP_798897.1	ACEF DIHYDROLIPOAMIDE ACETYLTRANSFERASE	0.1	Mesophilic	Aquatic	Facultative	Unknown
	Bacteria	2.01	YP_035101.1	GAPN GLYCERALDEHYDE-3-PHOSPHATE DEHYDROGENASE (NADP+)	0.1	Mesophilic	Multiple	Facultative	Unknown
	Bacteria	2.01	YP_001556229.1	NO_GENE MALATE DEHYDROGENASE	0.1	Mesophilic	Aquatic	Facultative	Unknown
	Bacteria	2.01	YP_001184730.1	NO_GENE MALATE DEHYDROGENASE	0.1	Mesophilic	Multiple	Facultative	Unknown
	Bacteria	2.01	YP_001307741.1	PGK PHOSPHOGLYCERATE KINASE	0.1	Mesophilic	Unknown	Unknown	NonHalophilic
	Bacteria	2.01	YP_001307742.1	TPIA TRIOSEPHOSPHATE ISOMERASE	0.1	Mesophilic	Unknown	Unknown	NonHalophilic
	Bacteria	2.01	NP_716401.1	MDH MALATE DEHYDROGENASE	0.11	Mesophilic	Multiple	Facultative	Unknown
	Bacteria	2.01	YP_001092998.1	NO_GENE MALATE DEHYDROGENASE	0.11	Mesophilic	Multiple	Facultative	Unknown
	Bacteria	2.01	YP_001673450.1	NO_GENE PHOSPHOPYRUVATE HYDRATASE	0.11	Psychrophilic	Unknown	Facultative	Unknown
	Bacteria	2.01	YP_001446635.1	NO_GENE DIHYDROLIPOAMIDE ACETYLTRANSFERASE	0.12	Mesophilic	Aquatic	Facultative	ModerateHalophilic
	Bacteria	2.01	YP_001311913.1	NO_GENE PYRUVATE KINASE	0.12	Mesophilic	Unknown	Unknown	NonHalophilic
	Bacteria	2.01	YP_694807.1	PFKA 6-PHOSPHOFRUCTOKINASE	0.12	Mesophilic	Multiple	Anaerobic	NonHalophilic
	Bacteria	2.01	YP_001094127.1	NO_GENE GLYCERALDEHYDE-3-PHOSPHATE DEHYDROGENASE, TYPE I	0.13	Mesophilic	Multiple	Facultative	Unknown
	Bacteria	2.01	YP_750624.1	NO_GENE GLYCERALDEHYDE-3-PHOSPHATE DEHYDROGENASE, TYPE I	0.13	Mesophilic	Multiple	Facultative	Unknown
	Bacteria	2.01	NP_799208.1	NO_GENE PHOSPHOGLYCEROMUTASE	0.13	Mesophilic	Aquatic	Facultative	Unknown
	Bacteria	2.01	YP_001473029.1	NO_GENE PHOSPHOPYRUVATE HYDRATASE	0.13	Psychrophilic	Aquatic	Facultative	Unknown
	Bacteria	2.01	YP_696939.1	PGI GLUCOSE-6-PHOSPHATE ISOMERASE	0.13	Mesophilic	Multiple	Anaerobic	NonHalophilic
	Bacteria	2.01	YP_002264367.1	GPMI 2,3-BISPHOSPHOGLYCERATE-INDEPENDENT PHOSPHOGLYCERATE MUTASE	0.14	Psychrophilic	Aquatic	Facultative	Unknown
	Bacteria	2.01	YP_002418123.1	NO_GENE DIHYDROLIPOYLLYSINE-RESIDUE ACETYLTRANSFERASE COMPONENT OF PYRUVATEDEHYDROGENASE COMPLEX	0.14	Mesophilic	Aquatic	Facultative	Unknown
	Bacteria	2.01	YP_751848.1	NO_GENE MALATE DEHYDROGENASE	0.14	Mesophilic	Multiple	Facultative	Unknown
	Bacteria	2.01	YP_001646596.1	NO_GENE PYRUVATE DEHYDROGENASE (ACETYL-TRANSFERRING)	0.14	Mesophilic	Terrestrial	Aerobic	NonHalophilic
	Bacteria	2.01	YP_001647215.1	NO_GENE PYRUVATE KINASE	0.14	Mesophilic	Terrestrial	Aerobic	NonHalophilic
	Bacteria	2.01	NP_846421.1	PDHA PYRUVATE DEHYDROGENASE COMPLEX E1 COMPONENT, ALPHA SUBUNIT	0.14	Mesophilic	Multiple	Facultative	Unknown
	Bacteria	2.01	YP_131248.1	PGK PHOSPHOGLYCERATE KINASE	0.14	Psychrophilic	Multiple	Facultative	NonHalophilic
	Bacteria	2.01	YP_039125.1	TPIA TRIOSEPHOSPHATE ISOMERASE	0.14	Mesophilic	Multiple	Facultative	Unknown
	Bacteria	2.01	NP_980315.1	PDHA PYRUVATE DEHYDROGENASE COMPLEX E1 COMPONENT, ALPHA SUBUNIT	0.15	Mesophilic	Terrestrial	Aerobic	Unknown
	Bacteria	2.01	YP_038034.1	PDHA PYRUVATE DEHYDROGENASE COMPLEX E1 COMPONENT, ALPHA SUBUNIT	0.15	Mesophilic	Multiple	Facultative	Unknown
	Bacteria	2.01	YP_855323.1	PGK PHOSPHOGLYCERATE KINASE	0.16	Mesophilic	Multiple	Facultative	Unknown
	Bacteria	2.01	YP_310418.1	PYKF PYRUVATE KINASE	0.16	Mesophilic	Host_Associated	Facultative	NonHalophilic
	Bacteria	2.01	YP_001647706.1	NO_GENE PHOSPHOGLYCERATE KINASE	0.17	Mesophilic	Terrestrial	Aerobic	NonHalophilic
	Bacteria	2.01	YP_001443396.1	NO_GENE PHOSPHOGLYCEROMUTASE	0.17	Mesophilic	Aquatic	Facultative	ModerateHalophilic
	Bacteria	2.01	YP_856905.1	TPIA-1 TRIOSEPHOSPHATE ISOMERASE	0.17	Mesophilic	Multiple	Facultative	Unknown
	Bacteria	2.01	NP_718993.1	ENO ENOLASE	0.18	Mesophilic	Multiple	Facultative	Unknown
	Bacteria	2.01	YP_855324.1	FBAA FRUCTOSE-BISPHOSPHATE ALDOLASE	0.18	Mesophilic	Multiple	Facultative	Unknown
	Bacteria	2.01	YP_001309030.1	NO_GENE FRUCTOSE-1,6-BISPHOSPHATE ALDOLASE, CLASS II	0.18	Mesophilic	Unknown	Unknown	NonHalophilic
	Bacteria	2.01	YP_001647492.1	NO_GENE L-LACTATE DEHYDROGENASE	0.18	Mesophilic	Terrestrial	Aerobic	NonHalophilic
	Bacteria	2.01	YP_001647705.1	NO_GENE TRIOSEPHOSPHATE ISOMERASE	0.18	Mesophilic	Terrestrial	Aerobic	NonHalophilic
	Bacteria	2.01	YP_038642.1	PYKA PYRUVATE KINASE	0.18	Mesophilic	Multiple	Facultative	Unknown
	Bacteria	2.01	YP_001880437.1	PYKF PYRUVATE KINASE I	0.18	Mesophilic	Host_Associated	Facultative	NonHalophilic
	Bacteria	2.01	YP_038912.1	LDH L-LACTATE DEHYDROGENASE	0.19	Mesophilic	Multiple	Facultative	Unknown
	Bacteria	2.01	YP_002262077.1	PGK PHOSPHOGLYCERATE KINASE	0.19	Psychrophilic	Aquatic	Facultative	Unknown
	Bacteria	2.01	NP_981022.1	PYKA PYRUVATE KINASE	0.19	Mesophilic	Terrestrial	Aerobic	Unknown
	Bacteria	2.01	NP_707575.2	PYKF PYRUVATE KINASE	0.19	Mesophilic	Host_Associated	Facultative	Unknown
	Bacteria	2.01	NP_981533.1	TPIA TRIOSEPHOSPHATE ISOMERASE	0.19	Mesophilic	Terrestrial	Aerobic	Unknown
	Bacteria	2.01	YP_926913.1	NO_GENE PHOSPHOPYRUVATE HYDRATASE	0.2	Mesophilic	Multiple	Facultative	Unknown
	Bacteria	2.01	YP_039126.1	PGK PHOSPHOGLYCERATE KINASE	0.2	Mesophilic	Multiple	Facultative	Unknown
	Bacteria	2.01	YP_001143220.1	FBAA FRUCTOSE-BISPHOSPHATE ALDOLASE	0.21	Mesophilic	Aquatic	Facultative	Unknown
	Bacteria	2.01	NP_981325.1	LDH L-LACTATE DEHYDROGENASE	0.21	Mesophilic	Terrestrial	Aerobic	Unknown
	Bacteria	2.01	YP_871138.1	NO_GENE MALATE DEHYDROGENASE	0.21	Mesophilic	Multiple	Facultative	Unknown
	Bacteria	2.01	NP_981534.1	PGK PHOSPHOGLYCERATE KINASE	0.21	Mesophilic	Terrestrial	Aerobic	Unknown
	Bacteria	2.01	YP_002264038.1	PYKF PYRUVATE KINASE I	0.21	Psychrophilic	Aquatic	Facultative	Unknown
	Bacteria	2.01	YP_868757.1	NO_GENE ENOLASE	0.22	Mesophilic	Multiple	Facultative	Unknown
	Bacteria	2.01	YP_695953.1	PGK PHOSPHOGLYCERATE KINASE	0.22	Mesophilic	Multiple	Anaerobic	NonHalophilic
	Bacteria	2.01	NP_935818.1	TPIA TRIOSEPHOSPHATE ISOMERASE	0.22	Mesophilic	Aquatic	Facultative	Unknown
	Bacteria	2.01	YP_812640.1	TPIA TRIOSEPHOSPHATE ISOMERASE	0.22	Mesophilic	Multiple	Facultative	Unknown
	Bacteria	2.01	YP_002416551.1	NO_GENE GLYCERALDEHYDE-3-PHOSPHATE DEHYDROGENASE A	0.23	Mesophilic	Aquatic	Facultative	Unknown
	Bacteria	2.01	NP_933293.1	NO_GENE PYRUVATE KINASE	0.23	Mesophilic	Aquatic	Facultative	Unknown
	Bacteria	2.01	YP_002155198.1	PGK PHOSPHOGLYCERATE KINASE	0.23	Mesophilic	Multiple	Facultative	NonHalophilic
	Bacteria	2.01	YP_001143191.1	ENO PHOSPHOPYRUVATE HYDRATASE	0.24	Mesophilic	Aquatic	Facultative	Unknown
	Bacteria	2.01	YP_311901.1	PGK PHOSPHOGLYCERATE KINASE	0.24	Mesophilic	Host_Associated	Facultative	NonHalophilic
	Bacteria	2.01	YP_694808.1	PYK PYRUVATE KINASE	0.24	Mesophilic	Multiple	Anaerobic	NonHalophilic
	Bacteria	2.01	YP_001881695.1	PGK PHOSPHOGLYCERATE KINASE	0.25	Mesophilic	Host_Associated	Facultative	NonHalophilic
	Bacteria	2.01	YP_128476.1	TPIA TRIOSEPHOSPHATE ISOMERASE	0.25	Psychrophilic	Multiple	Facultative	NonHalophilic
	Bacteria	2.01	YP_002154964.1	GPMI 2,3-BISPHOSPHOGLYCERATE-INDEPENDENT PHOSPHOGLYCERATE MUTASE	0.26	Mesophilic	Multiple	Facultative	NonHalophilic
	Bacteria	2.01	NP_935651.1	PGK PHOSPHOGLYCERATE KINASE	0.27	Mesophilic	Aquatic	Facultative	Unknown
	Bacteria	2.01	YP_312838.1	TPIA TRIOSEPHOSPHATE ISOMERASE	0.27	Mesophilic	Host_Associated	Facultative	NonHalophilic
	Bacteria	2.01	YP_855364.1	ENO PHOSPHOPYRUVATE HYDRATASE	0.28	Mesophilic	Multiple	Facultative	Unknown
	Bacteria	2.01	YP_001307740.1	NO_GENE GLYCERALDEHYDE-3-PHOSPHATE DEHYDROGENASE, TYPE I	0.28	Mesophilic	Unknown	Unknown	NonHalophilic
	Bacteria	2.01	YP_002416051.1	NO_GENE PYRUVATE KINASE I	0.28	Mesophilic	Aquatic	Facultative	Unknown
	Bacteria	2.01	YP_002157053.1	PYK_1 PYRUVATE KINASE	0.28	Mesophilic	Multiple	Facultative	NonHalophilic
	Bacteria	2.01	YP_695952.1	TPIA TRIOSEPHOSPHATE ISOMERASE	0.28	Mesophilic	Multiple	Anaerobic	NonHalophilic
	Bacteria	2.01	YP_001882612.1	TPIA TRIOSEPHOSPHATE ISOMERASE	0.28	Mesophilic	Host_Associated	Facultative	NonHalophilic
	Bacteria	2.01	YP_696000.1	FBA FRUCTOSE-1,6-BISPHOSPHATE ALDOLASE, CLASS II	0.29	Mesophilic	Multiple	Anaerobic	NonHalophilic
	Bacteria	2.01	YP_311900.1	FBA FRUCTOSE-BISPHOSPHATE ALDOLASE	0.29	Mesophilic	Host_Associated	Facultative	NonHalophilic
	Bacteria	2.01	YP_128662.1	NO_GENE PYRUVATE KINASE	0.29	Psychrophilic	Multiple	Facultative	NonHalophilic
	Bacteria	2.01	YP_812639.1	PGK PHOSPHOGLYCERATE KINASE	0.29	Mesophilic	Multiple	Facultative	Unknown
	Bacteria	2.01	YP_001881694.1	FBAA FRUCTOSE-BISPHOSPHATE ALDOLASE	0.3	Mesophilic	Host_Associated	Facultative	NonHalophilic
	Bacteria	2.01	YP_002418179.1	NO_GENE ENOLASE	0.3	Mesophilic	Aquatic	Facultative	Unknown
	Bacteria	2.01	YP_002418215.1	NO_GENE FRUCTOSE/TAGATOSE BISPHOSPHATE ALDOLASE	0.3	Mesophilic	Aquatic	Facultative	Unknown
	Bacteria	2.01	YP_001444057.1	NO_GENE PYRUVATE KINASE	0.3	Mesophilic	Aquatic	Facultative	ModerateHalophilic
	Bacteria	2.01	NP_708685.2	FBA FRUCTOSE-BISPHOSPHATE ALDOLASE	0.31	Mesophilic	Host_Associated	Facultative	Unknown
	Bacteria	2.01	YP_002262078.1	FBAA FRUCTOSE-BISPHOSPHATE ALDOLASE CLASS II	0.31	Psychrophilic	Aquatic	Facultative	Unknown
	Bacteria	2.01	YP_001647907.1	NO_GENE FRUCTOSE-BISPHOSPHATE ALDOLASE	0.32	Mesophilic	Terrestrial	Aerobic	NonHalophilic
	Bacteria	2.01	YP_131247.1	NO_GENE FRUCTOSE-BISPHOSPHATE ALDOLASE	0.32	Psychrophilic	Multiple	Facultative	NonHalophilic
	Bacteria	2.01	YP_812812.1	NO_GENE PYRUVATE KINASE	0.32	Mesophilic	Multiple	Facultative	Unknown
	Bacteria	2.01	YP_002261818.1	TPIA TRIOSEPHOSPHATE ISOMERASE	0.32	Psychrophilic	Aquatic	Facultative	Unknown
	Bacteria	2.01	YP_001140661.1	GAP GLYCERALDEHYDE-3-PHOSPHATE DEHYDROGENASE	0.33	Mesophilic	Aquatic	Facultative	Unknown
	Bacteria	2.01	YP_039127.1	GAP GLYCERALDEHYDE-3-PHOSPHATE DEHYDROGENASE	0.35	Mesophilic	Multiple	Facultative	Unknown
	Bacteria	2.01	YP_002418450.1	NO_GENE TRIOSEPHOSPHATE ISOMERASE	0.35	Mesophilic	Aquatic	Facultative	Unknown
	Bacteria	2.01	YP_131197.1	ENO PHOSPHOPYRUVATE HYDRATASE	0.36	Psychrophilic	Multiple	Facultative	NonHalophilic
	Bacteria	2.01	YP_695954.1	GAP GLYCERALDEHYDE-3-PHOSPHATE DEHYDROGENASE, TYPE I	0.36	Mesophilic	Multiple	Anaerobic	NonHalophilic
	Bacteria	2.01	YP_001446726.1	NO_GENE FRUCTOSE-BISPHOSPHATE ALDOLASE	0.36	Mesophilic	Aquatic	Facultative	ModerateHalophilic
	Bacteria	2.01	NP_796618.1	TPIA TRIOSEPHOSPHATE ISOMERASE	0.36	Mesophilic	Aquatic	Facultative	Unknown
	Bacteria	2.01	NP_981757.1	FBA FRUCTOSE-BISPHOSPHATE ALDOLASE	0.37	Mesophilic	Terrestrial	Aerobic	Unknown
	Bacteria	2.01	NP_981535.1	GAP GLYCERALDEHYDE-3-PHOSPHATE DEHYDROGENASE	0.37	Mesophilic	Terrestrial	Aerobic	Unknown
	Bacteria	2.01	YP_001647707.1	NO_GENE GLYCERALDEHYDE-3-PHOSPHATE DEHYDROGENASE, TYPE I	0.37	Mesophilic	Terrestrial	Aerobic	NonHalophilic
	Bacteria	2.01	YP_001446727.1	NO_GENE PHOSPHOGLYCERATE KINASE	0.37	Mesophilic	Aquatic	Facultative	ModerateHalophilic
	Bacteria	2.01	YP_001443937.1	NO_GENE TRIOSEPHOSPHATE ISOMERASE	0.37	Mesophilic	Aquatic	Facultative	ModerateHalophilic
	Bacteria	2.01	YP_002263862.1	ENO ENOLASE	0.38	Psychrophilic	Aquatic	Facultative	Unknown
	Bacteria	2.01	YP_039328.1	NO_GENE FRUCTOSE-BISPHOSPHATE ALDOLASE	0.38	Mesophilic	Multiple	Facultative	Unknown
	Bacteria	2.01	YP_813380.1	NO_GENE FRUCTOSE/TAGATOSE BISPHOSPHATE ALDOLASE	0.38	Mesophilic	Multiple	Facultative	Unknown
	Bacteria	2.01	NP_798979.1	PGK PHOSPHOGLYCERATE KINASE	0.38	Mesophilic	Aquatic	Facultative	Unknown
	Bacteria	2.01	YP_812317.1	NO_GENE PHOSPHOGLYCERATE MUTASE 1	0.39	Mesophilic	Multiple	Facultative	Unknown
	Bacteria	2.01	NP_796735.1	NO_GENE PYRUVATE KINASE	0.39	Mesophilic	Aquatic	Facultative	Unknown
	Bacteria	2.01	YP_002154968.1	TPIA TRIOSE-PHOSPHATE ISOMERASE	0.39	Mesophilic	Multiple	Facultative	NonHalophilic
	Bacteria	2.01	YP_002263245.1	GAP GLYCERALDEHYDES-3-PHOSPHATE DEHYDROGENASE	0.4	Psychrophilic	Aquatic	Facultative	Unknown
	Bacteria	2.01	NP_798978.1	NO_GENE FRUCTOSE-BISPHOSPHATE ALDOLASE	0.4	Mesophilic	Aquatic	Facultative	Unknown
	Bacteria	2.01	NP_935611.1	ENO PHOSPHOPYRUVATE HYDRATASE	0.41	Mesophilic	Aquatic	Facultative	Unknown
	Bacteria	2.01	YP_311770.1	ENO PHOSPHOPYRUVATE HYDRATASE	0.41	Mesophilic	Host_Associated	Facultative	NonHalophilic
	Bacteria	2.01	YP_002155199.1	FBAA FRUCTOSE-BISPHOSPHATE ALDOLASE, CLASS II	0.41	Mesophilic	Multiple	Facultative	NonHalophilic
	Bacteria	2.01	YP_130783.2	NO_GENE GLYCERALDEHYDE-3-PHOSPHATE DEHYDROGENASE	0.41	Psychrophilic	Multiple	Facultative	NonHalophilic
	Bacteria	2.01	YP_001881480.1	ENO PHOSPHOPYRUVATE HYDRATASE	0.42	Mesophilic	Host_Associated	Facultative	NonHalophilic
	Bacteria	2.01	YP_858088.1	GAP-2 GLYCERALDEHYDE-3-PHOSPHATE DEHYDROGENASE, TYPE I	0.42	Mesophilic	Multiple	Facultative	Unknown
	Bacteria	2.01	YP_001880568.1	GAPA GIYCERALDEHYDE-3-PHOSPHATE DEHYDROGENASE (PHOSPHORYLATING)	0.42	Mesophilic	Host_Associated	Facultative	NonHalophilic
	Bacteria	2.01	YP_002155675.1	GAP_1 GLYCERALDEHYDE-3-PHOSPHATE DEHYDROGENASE, TYPE I	0.42	Mesophilic	Multiple	Facultative	NonHalophilic
	Bacteria	2.01	YP_001446226.1	NO_GENE GLYCERALDEHYDE 3-PHOSPHATE DEHYDROGENASE	0.42	Mesophilic	Aquatic	Facultative	ModerateHalophilic
	Bacteria	2.01	YP_002156875.1	ENO PHOSPHOPYRUVATE HYDRATASE	0.43	Mesophilic	Multiple	Facultative	NonHalophilic
	Bacteria	2.01	YP_310330.1	GAPA GLYCERALDEHYDE-3-PHOSPHATE DEHYDROGENASE A	0.43	Mesophilic	Host_Associated	Facultative	NonHalophilic
	Bacteria	2.01	NP_847538.1	ENO PHOSPHOPYRUVATE HYDRATASE	0.44	Mesophilic	Multiple	Facultative	Unknown
	Bacteria	2.01	YP_812638.1	NO_GENE GLYCERALDEHYDE-3-PHOSPHATE DEHYDROGENASE	0.44	Mesophilic	Multiple	Facultative	Unknown
	Bacteria	2.01	NP_798536.1	NO_GENE GLYCERALDEHYDE-3-PHOSPHATE DEHYDROGENASE	0.44	Mesophilic	Aquatic	Facultative	Unknown
	Bacteria	2.01	YP_001446688.1	NO_GENE PHOSPHOPYRUVATE HYDRATASE	0.44	Mesophilic	Aquatic	Facultative	ModerateHalophilic
	Bacteria	2.01	YP_813177.1	ENO PHOSPHOPYRUVATE HYDRATASE	0.45	Mesophilic	Multiple	Facultative	Unknown
	Bacteria	2.01	NP_935650.1	NO_GENE FRUCTOSE-BISPHOSPHATE ALDOLASE	0.45	Mesophilic	Aquatic	Facultative	Unknown
	Bacteria	2.01	YP_039123.1	ENO PHOSPHOPYRUVATE HYDRATASE	0.46	Mesophilic	Multiple	Facultative	Unknown
	Bacteria	2.01	NP_798940.1	ENO PHOSPHOPYRUVATE HYDRATASE	0.46	Mesophilic	Aquatic	Facultative	Unknown
	Bacteria	2.01	YP_001647703.1	NO_GENE PHOSPHOPYRUVATE HYDRATASE	0.46	Mesophilic	Terrestrial	Aerobic	NonHalophilic
	Bacteria	2.01	NP_981531.1	ENO PHOSPHOPYRUVATE HYDRATASE	0.48	Mesophilic	Terrestrial	Aerobic	Unknown
	Bacteria	2.01	NP_933940.2	NO_GENE GLYCERALDEHYDE-3-PHOSPHATE DEHYDROGENASE	0.56	Mesophilic	Aquatic	Facultative	Unknown

## Sheet: 02.07
	Superkingdom	Funcat	AnnotationID	Annotation	GCB	Temperature Range	Habitat	Oxygen requirement	Salinity
	Bacteria	2.07	YP_001675342.1	NO_GENE DEOXYRIBOSE-PHOSPHATE ALDOLASE	0	Psychrophilic	Unknown	Facultative	Unknown
	Bacteria	2.07	YP_001502900.1	NO_GENE DEOXYRIBOSE-PHOSPHATE ALDOLASE	0	Mesophilic	Unknown	Facultative	Unknown
	Bacteria	2.07	YP_036064.1	DEOC DEOXYRIBOSE-PHOSPHATE ALDOLASE	0.01	Mesophilic	Multiple	Facultative	Unknown
	Bacteria	2.07	NP_844303.1	DRA DEOXYRIBOSE-PHOSPHATE ALDOLASE	0.01	Mesophilic	Multiple	Facultative	Unknown
	Bacteria	2.07	YP_002418047.1	NO_GENE DEOXYRIBOSE-PHOSPHATE ALDOLASE	0.01	Mesophilic	Aquatic	Facultative	Unknown
	Bacteria	2.07	YP_128853.1	NO_GENE DEOXYRIBOSE-PHOSPHATE ALDOLASE	0.02	Psychrophilic	Multiple	Facultative	NonHalophilic
	Bacteria	2.07	YP_002262296.1	PRS RIBOSE-PHOSPHATE PYROPHOSPHOKINASE	0.02	Psychrophilic	Aquatic	Facultative	Unknown
	Bacteria	2.07	YP_001502981.1	NO_GENE RIBOSE-PHOSPHATE PYROPHOSPHOKINASE	0.04	Mesophilic	Unknown	Facultative	Unknown
	Bacteria	2.07	YP_001675421.1	NO_GENE RIBOSE-PHOSPHATE PYROPHOSPHOKINASE	0.05	Psychrophilic	Unknown	Facultative	Unknown
	Bacteria	2.07	YP_750764.1	NO_GENE 6-PHOSPHOGLUCONATE DEHYDROGENASE, NAD-BINDING	0.06	Mesophilic	Multiple	Facultative	Unknown
	Bacteria	2.07	YP_001644615.1	NO_GENE DEOXYRIBOSE-PHOSPHATE ALDOLASE	0.06	Mesophilic	Terrestrial	Aerobic	NonHalophilic
	Bacteria	2.07	NP_797118.1	NO_GENE RIBOSE-PHOSPHATE PYROPHOSPHOKINASE	0.07	Mesophilic	Aquatic	Facultative	Unknown
	Bacteria	2.07	YP_001142040.1	TPIA TRIOSEPHOSPHATE ISOMERASE	0.08	Mesophilic	Aquatic	Facultative	Unknown
	Bacteria	2.07	NP_978291.1	DRA DEOXYRIBOSE-PHOSPHATE ALDOLASE	0.09	Mesophilic	Terrestrial	Aerobic	Unknown
	Bacteria	2.07	YP_001307742.1	TPIA TRIOSEPHOSPHATE ISOMERASE	0.1	Mesophilic	Unknown	Unknown	NonHalophilic
	Bacteria	2.07	YP_002416372.1	NO_GENE RIBOSE-PHOSPHATE PYROPHOSPHOKINASE	0.11	Mesophilic	Aquatic	Facultative	Unknown
	Bacteria	2.07	YP_002416862.1	NO_GENE 2-HYDROXY-3-OXOPROPIONATE REDUCTASE	0.12	Mesophilic	Aquatic	Facultative	Unknown
	Bacteria	2.07	YP_001444452.1	NO_GENE RIBOSE-PHOSPHATE PYROPHOSPHOKINASE	0.13	Mesophilic	Aquatic	Facultative	ModerateHalophilic
	Bacteria	2.07	NP_798087.1	NO_GENE 6-PHOSPHOGLUCONATE DEHYDROGENASE	0.14	Mesophilic	Aquatic	Facultative	Unknown
	Bacteria	2.07	YP_039125.1	TPIA TRIOSEPHOSPHATE ISOMERASE	0.14	Mesophilic	Multiple	Facultative	Unknown
	Bacteria	2.07	YP_856905.1	TPIA-1 TRIOSEPHOSPHATE ISOMERASE	0.17	Mesophilic	Multiple	Facultative	Unknown
	Bacteria	2.07	YP_001647705.1	NO_GENE TRIOSEPHOSPHATE ISOMERASE	0.18	Mesophilic	Terrestrial	Aerobic	NonHalophilic
	Bacteria	2.07	NP_981533.1	TPIA TRIOSEPHOSPHATE ISOMERASE	0.19	Mesophilic	Terrestrial	Aerobic	Unknown
	Bacteria	2.07	YP_001445616.1	NO_GENE 6-PHOSPHOGLUCONATE DEHYDROGENASE	0.2	Mesophilic	Aquatic	Facultative	ModerateHalophilic
	Bacteria	2.07	NP_935818.1	TPIA TRIOSEPHOSPHATE ISOMERASE	0.22	Mesophilic	Aquatic	Facultative	Unknown
	Bacteria	2.07	YP_812640.1	TPIA TRIOSEPHOSPHATE ISOMERASE	0.22	Mesophilic	Multiple	Facultative	Unknown
	Bacteria	2.07	YP_128476.1	TPIA TRIOSEPHOSPHATE ISOMERASE	0.25	Psychrophilic	Multiple	Facultative	NonHalophilic
	Bacteria	2.07	YP_002416918.1	NO_GENE 6-PHOSPHOGLUCONATE DEHYDROGENASE	0.26	Mesophilic	Aquatic	Facultative	Unknown
	Bacteria	2.07	YP_312838.1	TPIA TRIOSEPHOSPHATE ISOMERASE	0.27	Mesophilic	Host_Associated	Facultative	NonHalophilic
	Bacteria	2.07	YP_695952.1	TPIA TRIOSEPHOSPHATE ISOMERASE	0.28	Mesophilic	Multiple	Anaerobic	NonHalophilic
	Bacteria	2.07	YP_001882612.1	TPIA TRIOSEPHOSPHATE ISOMERASE	0.28	Mesophilic	Host_Associated	Facultative	NonHalophilic
	Bacteria	2.07	YP_002261818.1	TPIA TRIOSEPHOSPHATE ISOMERASE	0.32	Psychrophilic	Aquatic	Facultative	Unknown
	Bacteria	2.07	YP_002418450.1	NO_GENE TRIOSEPHOSPHATE ISOMERASE	0.35	Mesophilic	Aquatic	Facultative	Unknown
	Bacteria	2.07	NP_796618.1	TPIA TRIOSEPHOSPHATE ISOMERASE	0.36	Mesophilic	Aquatic	Facultative	Unknown
	Bacteria	2.07	YP_001443937.1	NO_GENE TRIOSEPHOSPHATE ISOMERASE	0.37	Mesophilic	Aquatic	Facultative	ModerateHalophilic
	Bacteria	2.07	YP_002154968.1	TPIA TRIOSE-PHOSPHATE ISOMERASE	0.39	Mesophilic	Multiple	Facultative	NonHalophilic

## Sheet: 02.08
	Superkingdom	Funcat	AnnotationID	Annotation	GCB	Temperature Range	Habitat	Oxygen requirement	Salinity
	Bacteria	2.08	YP_001140347.1	ACEF PYRUVATE DEHYDROGENASE E2 COMPONENT	0	Mesophilic	Aquatic	Facultative	Unknown
	Bacteria	2.08	YP_001556474.1	NO_GENE PYRUVATE DEHYDROGENASE SUBUNIT E1	0	Mesophilic	Aquatic	Facultative	Unknown
	Bacteria	2.08	YP_001184926.1	ACEE PYRUVATE DEHYDROGENASE SUBUNIT E1	0.01	Mesophilic	Multiple	Facultative	Unknown
	Bacteria	2.08	NP_706069.1	ACEF DIHYDROLIPOAMIDE ACETYLTRANSFERASE	0.01	Mesophilic	Host_Associated	Facultative	Unknown
	Bacteria	2.08	YP_858301.1	ACEF PYRUVATE DEHYDROGENASE COMPLEX DIHYDROLIPOAMIDE ACETYLTRANSFERASE	0.02	Mesophilic	Multiple	Facultative	Unknown
	Bacteria	2.08	YP_858302.1	ACEE PYRUVATE DEHYDROGENASE SUBUNIT E1	0.06	Mesophilic	Multiple	Facultative	Unknown
	Bacteria	2.08	YP_001878922.1	ACEE PYRUVATE DEHYDROGENASE (ACETYL-TRANSFERRING), HOMODIMERIC TYPE	0.08	Mesophilic	Host_Associated	Facultative	NonHalophilic
	Bacteria	2.08	YP_002156978.1	ACEE PYRUVATE DEHYDROGENASE (ACETYL-TRANSFERRING), HOMODIMERIC TYPE	0.08	Mesophilic	Multiple	Facultative	NonHalophilic
	Bacteria	2.08	YP_002263964.1	ACEE PYRUVATE DEHYDROGENASE E1 COMPONENT	0.09	Psychrophilic	Aquatic	Facultative	Unknown
	Bacteria	2.08	NP_798897.1	ACEF DIHYDROLIPOAMIDE ACETYLTRANSFERASE	0.1	Mesophilic	Aquatic	Facultative	Unknown
	Bacteria	2.08	YP_131303.2	ACEF DIHYDROLIPOAMIDE ACETYLTRANSFERASE	0.1	Psychrophilic	Multiple	Facultative	NonHalophilic
	Bacteria	2.08	YP_001446635.1	NO_GENE DIHYDROLIPOAMIDE ACETYLTRANSFERASE	0.12	Mesophilic	Aquatic	Facultative	ModerateHalophilic
	Bacteria	2.08	YP_002418123.1	NO_GENE DIHYDROLIPOYLLYSINE-RESIDUE ACETYLTRANSFERASE COMPONENT OF PYRUVATEDEHYDROGENASE COMPLEX	0.14	Mesophilic	Aquatic	Facultative	Unknown
	Bacteria	2.08	YP_001646596.1	NO_GENE PYRUVATE DEHYDROGENASE (ACETYL-TRANSFERRING)	0.14	Mesophilic	Terrestrial	Aerobic	NonHalophilic
	Bacteria	2.08	NP_846421.1	PDHA PYRUVATE DEHYDROGENASE COMPLEX E1 COMPONENT, ALPHA SUBUNIT	0.14	Mesophilic	Multiple	Facultative	Unknown
	Bacteria	2.08	NP_980315.1	PDHA PYRUVATE DEHYDROGENASE COMPLEX E1 COMPONENT, ALPHA SUBUNIT	0.15	Mesophilic	Terrestrial	Aerobic	Unknown
	Bacteria	2.08	YP_038034.1	PDHA PYRUVATE DEHYDROGENASE COMPLEX E1 COMPONENT, ALPHA SUBUNIT	0.15	Mesophilic	Multiple	Facultative	Unknown
	Bacteria	2.08	YP_038032.1	PDHC BRANCHED-CHAIN ALPHA-KETO ACID DEHYDROGENASE SUBUNIT E2	0.15	Mesophilic	Multiple	Facultative	Unknown
	Bacteria	2.08	NP_846419.1	PDHC BRANCHED-CHAIN ALPHA-KETO ACID DEHYDROGENASE SUBUNIT E2	0.15	Mesophilic	Multiple	Facultative	Unknown
	Bacteria	2.08	NP_980313.1	PDHC BRANCHED-CHAIN ALPHA-KETO ACID DEHYDROGENASE SUBUNIT E2	0.15	Mesophilic	Terrestrial	Aerobic	Unknown
	Bacteria	2.08	YP_038033.1	PDHB PYRUVATE DEHYDROGENASE COMPLEX E1 COMPONENT, BETA SUBUNIT	0.25	Mesophilic	Multiple	Facultative	Unknown
	Bacteria	2.08	NP_980314.1	PDHB PYRUVATE DEHYDROGENASE COMPLEX E1 COMPONENT, BETA SUBUNIT	0.28	Mesophilic	Terrestrial	Aerobic	Unknown

## Sheet: 02.10
	Superkingdom	Funcat	AnnotationID	Annotation	GCB	Temperature Range	Habitat	Oxygen requirement	Salinity
	Bacteria	2.1	YP_001973529.1	GLTA PUTATIVE CITRATE SYNTHASE	0	Mesophilic	Multiple	Aerobic	Unknown
	Bacteria	2.1	YP_001973944.1	ICD PUTATIVE ISOCITRATE DEHYDROGENASE [NADP]	0	Mesophilic	Multiple	Aerobic	Unknown
	Bacteria	2.1	YP_869350.1	NO_GENE 2-OXOGLUTARATE DEHYDROGENASE E2 COMPONENT	0	Mesophilic	Multiple	Facultative	Unknown
	Bacteria	2.1	YP_001093782.1	NO_GENE 2-OXOGLUTARATE DEHYDROGENASE, E2 SUBUNIT, DIHYDROLIPOAMIDE SUCCINYLTRANSFERASE	0	Mesophilic	Multiple	Facultative	Unknown
	Bacteria	2.1	YP_926263.1	NO_GENE BIFUNCTIONAL ACONITATE HYDRATASE 2/2-METHYLISOCITRATE DEHYDRATASE	0	Mesophilic	Multiple	Facultative	Unknown
	Bacteria	2.1	YP_564376.1	NO_GENE BIFUNCTIONAL ACONITATE HYDRATASE 2/2-METHYLISOCITRATE DEHYDRATASE	0	Mesophilic	Aquatic	Facultative	Unknown
	Bacteria	2.1	YP_926550.1	NO_GENE MALATE DEHYDROGENASE	0	Mesophilic	Multiple	Facultative	Unknown
	Bacteria	2.1	YP_076469.1	NO_GENE SUCCINATE DEHYDROGENASE IRON-SULFUR PROTEIN	0	Thermophilic	Terrestrial	Microaerophilic	NonHalophilic
	Bacteria	2.1	YP_751029.1	SDHA SUCCINATE DEHYDROGENASE FLAVOPROTEIN SUBUNIT	0	Mesophilic	Multiple	Facultative	Unknown
	Bacteria	2.1	YP_001555055.1	NO_GENE 2-OXOGLUTARATE DEHYDROGENASE, E2 SUBUNIT, DIHYDROLIPOAMIDE SUCCINYLTRANSFERASE	0.01	Mesophilic	Aquatic	Facultative	Unknown
	Bacteria	2.1	YP_076373.1	NO_GENE ISOCITRATE DEHYDROGENASE	0.01	Thermophilic	Terrestrial	Microaerophilic	NonHalophilic
	Bacteria	2.1	YP_001555058.1	NO_GENE SUCCINATE DEHYDROGENASE FLAVOPROTEIN SUBUNIT	0.01	Mesophilic	Aquatic	Facultative	Unknown
	Bacteria	2.1	YP_076361.1	NO_GENE SUCCINYL-COA SYNTHETASE ALPHA SUBUNIT	0.01	Thermophilic	Terrestrial	Microaerophilic	NonHalophilic
	Bacteria	2.1	YP_077000.1	SDHB SUCCINATE DEHYDROGENASE IRON-SULFUR SUBUNIT	0.01	Thermophilic	Terrestrial	Microaerophilic	NonHalophilic
	Bacteria	2.1	NP_799242.1	ASPA ASPARTATE AMMONIA-LYASE	0.02	Mesophilic	Aquatic	Facultative	Unknown
	Bacteria	2.1	YP_313046.1	ASPA ASPARTATE AMMONIA-LYASE	0.02	Mesophilic	Host_Associated	Facultative	NonHalophilic
	Bacteria	2.1	YP_076372.1	NO_GENE MALATE DEHYDROGENASE	0.02	Thermophilic	Terrestrial	Microaerophilic	NonHalophilic
	Bacteria	2.1	YP_076362.1	NO_GENE SUCCINYL-COA SYNTHETASE BETA SUBUNIT	0.02	Thermophilic	Terrestrial	Microaerophilic	NonHalophilic
	Bacteria	2.1	NP_717535.1	SDHA SUCCINATE DEHYDROGENASE FLAVOPROTEIN SUBUNIT	0.02	Mesophilic	Multiple	Facultative	Unknown
	Bacteria	2.1	NP_717538.1	SUCB 2-OXOGLUTARATE DEHYDROGENASE, E2 COMPONENT, DIHYDROLIPOAMIDE SUCCINYLTRANSFERASE	0.02	Mesophilic	Multiple	Facultative	Unknown
	Bacteria	2.1	YP_001183787.1	SUCC SUCCINYL-COA SYNTHETASE SUBUNIT BETA	0.02	Mesophilic	Multiple	Facultative	Unknown
	Bacteria	2.1	NP_706505.1	SUCD SUCCINYL-COA SYNTHETASE SUBUNIT ALPHA	0.02	Mesophilic	Host_Associated	Facultative	Unknown
	Bacteria	2.1	NP_716069.1	ACNB BIFUNCTIONAL ACONITATE HYDRATASE 2/2-METHYLISOCITRATE DEHYDRATASE	0.03	Mesophilic	Multiple	Facultative	Unknown
	Bacteria	2.1	YP_001972042.1	ACNB PUTATIVE ACONITATE HYDRATASE 2	0.03	Mesophilic	Multiple	Aerobic	Unknown
	Bacteria	2.1	YP_001970823.1	MDH PUTATIVE MALATE DEHYDROGENASE	0.03	Mesophilic	Multiple	Aerobic	Unknown
	Bacteria	2.1	YP_002417830.1	NO_GENE SUCCINYL-COA SYNTHETASE BETA CHAIN	0.03	Mesophilic	Aquatic	Facultative	Unknown
	Bacteria	2.1	YP_001760218.1	NO_GENE SUCCINYL-COA SYNTHETASE, BETA SUBUNIT	0.03	Mesophilic	Multiple	Facultative	NonHalophilic
	Bacteria	2.1	YP_340242.1	NO_GENE ISOCITRATE DEHYDROGENASE	0.04	Psychrophilic	Aquatic	Aerobic	Unknown
	Bacteria	2.1	YP_869347.1	SDHA SUCCINATE DEHYDROGENASE FLAVOPROTEIN SUBUNIT	0.04	Mesophilic	Multiple	Facultative	Unknown
	Bacteria	2.1	NP_717539.1	SUCC SUCCINYL-COA SYNTHETASE SUBUNIT BETA	0.04	Mesophilic	Multiple	Facultative	Unknown
	Bacteria	2.1	YP_001882830.1	ASPA ASPARTATE AMMONIA-LYASE	0.05	Mesophilic	Host_Associated	Facultative	NonHalophilic
	Bacteria	2.1	YP_129264.1	NO_GENE SUCCINYL-COA SYNTHETASE SUBUNIT ALPHA	0.05	Psychrophilic	Multiple	Facultative	NonHalophilic
	Bacteria	2.1	YP_001474546.1	NO_GENE SUCCINYL-COA SYNTHETASE, ALPHA SUBUNIT	0.05	Psychrophilic	Aquatic	Facultative	Unknown
	Bacteria	2.1	NP_977700.1	ODHB DIHYDROLIPOAMIDE ACETYLTRANSFERASE	0.05	Mesophilic	Terrestrial	Aerobic	Unknown
	Bacteria	2.1	YP_752437.1	NO_GENE BIFUNCTIONAL ACONITATE HYDRATASE 2/2-METHYLISOCITRATE DEHYDRATASE	0.06	Mesophilic	Multiple	Facultative	Unknown
	Bacteria	2.1	YP_001444562.1	NO_GENE SUCCINYL-COA SYNTHETASE SUBUNIT ALPHA	0.06	Mesophilic	Aquatic	Facultative	ModerateHalophilic
	Bacteria	2.1	YP_002264142.1	ASPA ASPARTATE AMMONIA-LYASE(ASPARTASE)	0.07	Psychrophilic	Aquatic	Facultative	Unknown
	Bacteria	2.1	YP_001556466.1	NO_GENE BIFUNCTIONAL ACONITATE HYDRATASE 2/2-METHYLISOCITRATE DEHYDRATASE	0.07	Mesophilic	Aquatic	Facultative	Unknown
	Bacteria	2.1	YP_001674702.1	NO_GENE SUCCINYL-COA SYNTHETASE, ALPHA SUBUNIT	0.07	Psychrophilic	Unknown	Facultative	Unknown
	Bacteria	2.1	YP_035492.1	ODHB DIHYDROLIPOAMIDE ACETYLTRANSFERASE	0.07	Mesophilic	Multiple	Facultative	Unknown
	Bacteria	2.1	YP_001879384.1	SUCD SUCCINATE-COA LIGASE, ALPHA SUBUNIT	0.07	Mesophilic	Host_Associated	Facultative	NonHalophilic
	Bacteria	2.1	YP_340169.1	GLTA CITRATE SYNTHASE	0.08	Psychrophilic	Aquatic	Aerobic	Unknown
	Bacteria	2.1	YP_001555054.1	NO_GENE SUCCINYL-COA SYNTHETASE SUBUNIT BETA	0.08	Mesophilic	Aquatic	Facultative	Unknown
	Bacteria	2.1	YP_001501649.1	NO_GENE SUCCINYL-COA SYNTHETASE, ALPHA SUBUNIT	0.08	Mesophilic	Unknown	Facultative	Unknown
	Bacteria	2.1	YP_340165.1	SDHA SUCCINATE DEHYDROGENASE FLAVOPROTEIN SUBUNIT	0.08	Psychrophilic	Aquatic	Aerobic	Unknown
	Bacteria	2.1	YP_340162.1	SUCB DIHYDROLIPOYLTRANSSUCCINATE TRANSFERASE, COMPONENT OF THE 2-OXOGLUTARATE DEHYDROGENASE COMPLEX	0.08	Psychrophilic	Aquatic	Aerobic	Unknown
	Bacteria	2.1	YP_338730.2	ACNB BIFUNCTIONAL ACONITATE HYDRATASE 2/2-METHYLISOCITRATE DEHYDRATASE	0.09	Psychrophilic	Aquatic	Aerobic	Unknown
	Bacteria	2.1	YP_341148.1	MDH MALATE DEHYDROGENASE	0.09	Psychrophilic	Aquatic	Aerobic	Unknown
	Bacteria	2.1	YP_927305.1	NO_GENE 2-OXOGLUTARATE DEHYDROGENASE E2 COMPONENT (DIHYDROLIPOAMIDE SUCCINYLTRANSFERASE)	0.09	Mesophilic	Multiple	Facultative	Unknown
	Bacteria	2.1	YP_868082.1	NO_GENE BIFUNCTIONAL ACONITATE HYDRATASE 2/2-METHYLISOCITRATE DEHYDRATASE	0.09	Mesophilic	Multiple	Facultative	Unknown
	Bacteria	2.1	YP_927302.1	SDHA SUCCINATE DEHYDROGENASE FLAVOPROTEIN SUBUNIT	0.09	Mesophilic	Multiple	Facultative	Unknown
	Bacteria	2.1	YP_001973451.1	SUCC SUCCINYL-COA SYNTHETASE BETA CHAIN	0.09	Mesophilic	Multiple	Aerobic	Unknown
	Bacteria	2.1	YP_563186.1	SUCC SUCCINYL-COA SYNTHETASE SUBUNIT BETA	0.09	Mesophilic	Aquatic	Facultative	Unknown
	Bacteria	2.1	YP_309672.1	SUCD SUCCINYL-COA SYNTHETASE SUBUNIT ALPHA	0.09	Mesophilic	Host_Associated	Facultative	NonHalophilic
	Bacteria	2.1	YP_001184730.1	NO_GENE MALATE DEHYDROGENASE	0.1	Mesophilic	Multiple	Facultative	Unknown
	Bacteria	2.1	YP_001556229.1	NO_GENE MALATE DEHYDROGENASE	0.1	Mesophilic	Aquatic	Facultative	Unknown
	Bacteria	2.1	NP_797229.1	NO_GENE SUCCINYL-COA SYNTHETASE SUBUNIT ALPHA	0.1	Mesophilic	Aquatic	Facultative	Unknown
	Bacteria	2.1	YP_001183786.1	NO_GENE SUCCINYL-COA SYNTHETASE, ALPHA SUBUNIT	0.1	Mesophilic	Multiple	Facultative	Unknown
	Bacteria	2.1	YP_002157148.1	ASPA ASPARTATE AMMONIA-LYASE	0.11	Mesophilic	Multiple	Facultative	NonHalophilic
	Bacteria	2.1	NP_716401.1	MDH MALATE DEHYDROGENASE	0.11	Mesophilic	Multiple	Facultative	Unknown
	Bacteria	2.1	YP_001092998.1	NO_GENE MALATE DEHYDROGENASE	0.11	Mesophilic	Multiple	Facultative	Unknown
	Bacteria	2.1	YP_001972930.1	SUCB PUTATIVE DIHYDROLIPOAMIDE SUCCINYLTRANSFERASE E2 COMPONENT	0.11	Mesophilic	Multiple	Aerobic	Unknown
	Bacteria	2.1	YP_751025.1	SUCC SUCCINYL-COA SYNTHETASE SUBUNIT BETA	0.11	Mesophilic	Multiple	Facultative	Unknown
	Bacteria	2.1	NP_717540.1	SUCD SUCCINYL-COA SYNTHASE, ALPHA SUBUNIT	0.11	Mesophilic	Multiple	Facultative	Unknown
	Bacteria	2.1	YP_001760219.1	NO_GENE SUCCINYL-COA SYNTHETASE, ALPHA SUBUNIT	0.12	Mesophilic	Multiple	Facultative	NonHalophilic
	Bacteria	2.1	YP_869351.1	SUCC SUCCINYL-COA SYNTHETASE SUBUNIT BETA	0.12	Mesophilic	Multiple	Facultative	Unknown
	Bacteria	2.1	YP_001973450.1	SUCD PUTATIVE SUCCINYL-COA SYNTHETASE ALPHA CHAIN	0.12	Mesophilic	Multiple	Aerobic	Unknown
	Bacteria	2.1	YP_563185.1	NO_GENE SUCCINYL-COA SYNTHETASE, ALPHA SUBUNIT	0.13	Mesophilic	Aquatic	Facultative	Unknown
	Bacteria	2.1	YP_751848.1	NO_GENE MALATE DEHYDROGENASE	0.14	Mesophilic	Multiple	Facultative	Unknown
	Bacteria	2.1	YP_927306.1	SUCC SUCCINYL-COA SYNTHETASE SUBUNIT BETA	0.14	Mesophilic	Multiple	Facultative	Unknown
	Bacteria	2.1	YP_002417829.1	NO_GENE SUCCINYL-COA SYNTHETASE ALPHA CHAIN	0.15	Mesophilic	Aquatic	Facultative	Unknown
	Bacteria	2.1	YP_001555053.1	NO_GENE SUCCINYL-COA SYNTHETASE, ALPHA SUBUNIT	0.16	Mesophilic	Aquatic	Facultative	Unknown
	Bacteria	2.1	YP_001093783.1	SUCC SUCCINYL-COA SYNTHETASE SUBUNIT BETA	0.18	Mesophilic	Multiple	Facultative	Unknown
	Bacteria	2.1	YP_131478.1	ASPA ASPARTATE AMMONIA-LYASE	0.19	Psychrophilic	Multiple	Facultative	NonHalophilic
	Bacteria	2.1	YP_813765.1	FUMC FUMARATE HYDRATASE	0.21	Mesophilic	Multiple	Facultative	Unknown
	Bacteria	2.1	YP_871138.1	NO_GENE MALATE DEHYDROGENASE	0.21	Mesophilic	Multiple	Facultative	Unknown
	Bacteria	2.1	YP_340161.1	SUCC SUCCINYL-COA SYNTHETASE SUBUNIT BETA	0.21	Psychrophilic	Aquatic	Aerobic	Unknown
	Bacteria	2.1	YP_751024.1	NO_GENE SUCCINYL-COA SYNTHETASE, ALPHA SUBUNIT	0.24	Mesophilic	Multiple	Facultative	Unknown
	Bacteria	2.1	YP_869352.1	NO_GENE SUCCINYL-COA SYNTHETASE (ADP-FORMING) ALPHA SUBUNIT	0.25	Mesophilic	Multiple	Facultative	Unknown
	Bacteria	2.1	YP_340160.1	SUCD SUCCINYL-COA SYNTHETASE, ALPHA SUBUNIT, NAD(P)-BINDING	0.25	Psychrophilic	Aquatic	Aerobic	Unknown
	Bacteria	2.1	YP_927307.1	NO_GENE SUCCINYL-COA SYNTHETASE ALPHA CHAIN	0.31	Mesophilic	Multiple	Facultative	Unknown
	Bacteria	2.1	YP_001093784.1	NO_GENE SUCCINYL-COA SYNTHETASE, ALPHA SUBUNIT	0.31	Mesophilic	Multiple	Facultative	Unknown

## Sheet: 02.11
	Superkingdom	Funcat	AnnotationID	Annotation	GCB	Temperature Range	Habitat	Oxygen requirement	Salinity
	Bacteria	2.11	NP_981722.1	ATPD F0F1 ATP SYNTHASE SUBUNIT BETA	0	Mesophilic	Terrestrial	Aerobic	Unknown
	Bacteria	2.11	YP_312656.1	ATPE F0F1 ATP SYNTHASE SUBUNIT C	0	Mesophilic	Host_Associated	Facultative	NonHalophilic
	Bacteria	2.11	YP_002418646.1	NO_GENE ATP SYNTHASE ALPHA CHAIN	0	Mesophilic	Aquatic	Facultative	Unknown
	Bacteria	2.11	NP_936048.1	NO_GENE F0F1 ATP SYNTHASE SUBUNIT B	0	Mesophilic	Aquatic	Facultative	Unknown
	Bacteria	2.11	YP_696323.1	NO_GENE V-TYPE ATP SYNTHASE SUBUNIT A	0	Mesophilic	Multiple	Anaerobic	NonHalophilic
	Bacteria	2.11	YP_001973936.1	RHO PUTATIVE TRANSCRIPTION TERMINATION FACTOR	0	Mesophilic	Multiple	Aerobic	Unknown
	Bacteria	2.11	YP_751029.1	SDHA SUCCINATE DEHYDROGENASE FLAVOPROTEIN SUBUNIT	0	Mesophilic	Multiple	Facultative	Unknown
	Bacteria	2.11	YP_039296.1	ATPD F0F1 ATP SYNTHASE SUBUNIT BETA	0.01	Mesophilic	Multiple	Facultative	Unknown
	Bacteria	2.11	NP_900338.1	ATPF ATP SYNTHASE F0, B SUBUNIT	0.01	Mesophilic	Multiple	Facultative	Unknown
	Bacteria	2.11	YP_001094110.1	NO_GENE CYTOCHROME C OXIDASE, CBB3-TYPE, SUBUNIT I	0.01	Mesophilic	Multiple	Facultative	Unknown
	Bacteria	2.11	YP_001758904.1	NO_GENE TRANSCRIPTION TERMINATION FACTOR RHO	0.01	Mesophilic	Multiple	Facultative	NonHalophilic
	Bacteria	2.11	YP_075416.1	NUOB1 NADH DEHYDROGENASE I SUBUNIT B	0.01	Thermophilic	Terrestrial	Microaerophilic	NonHalophilic
	Bacteria	2.11	NP_709550.1	ATPE F0F1 ATP SYNTHASE SUBUNIT C	0.02	Mesophilic	Host_Associated	Facultative	Unknown
	Bacteria	2.11	YP_752711.1	NO_GENE F0F1 ATP SYNTHASE SUBUNIT ALPHA	0.02	Mesophilic	Multiple	Facultative	Unknown
	Bacteria	2.11	YP_001476218.1	NO_GENE F0F1 ATP SYNTHASE SUBUNIT ALPHA	0.02	Psychrophilic	Aquatic	Facultative	Unknown
	Bacteria	2.11	YP_001647877.1	NO_GENE F0F1 ATP SYNTHASE SUBUNIT BETA	0.02	Mesophilic	Terrestrial	Aerobic	NonHalophilic
	Bacteria	2.11	YP_001443669.1	NO_GENE F0F1 ATP SYNTHASE SUBUNIT C	0.02	Mesophilic	Aquatic	Facultative	ModerateHalophilic
	Bacteria	2.11	YP_696322.1	NO_GENE V-TYPE ATP SYNTHASE SUBUNIT B	0.02	Mesophilic	Multiple	Anaerobic	NonHalophilic
	Bacteria	2.11	YP_075422.1	NUOH1 NADH DEHYDROGENASE I SUBUNIT H	0.02	Thermophilic	Terrestrial	Microaerophilic	NonHalophilic
	Bacteria	2.11	YP_073915.1	NO_GENE ATP SYNTHASE C SUBUNIT	0.03	Thermophilic	Terrestrial	Microaerophilic	NonHalophilic
	Bacteria	2.11	YP_001763244.1	NO_GENE ATP SYNTHASE F1, ALPHA SUBUNIT	0.03	Mesophilic	Multiple	Facultative	NonHalophilic
	Bacteria	2.11	YP_564750.1	NO_GENE F0F1 ATP SYNTHASE SUBUNIT ALPHA	0.03	Mesophilic	Aquatic	Facultative	Unknown
	Bacteria	2.11	YP_001443663.1	NO_GENE F0F1 ATP SYNTHASE SUBUNIT BETA	0.03	Mesophilic	Aquatic	Facultative	ModerateHalophilic
	Bacteria	2.11	YP_001144017.1	ATPF F0F1 ATP SYNTHASE SUBUNIT B	0.04	Mesophilic	Aquatic	Facultative	Unknown
	Bacteria	2.11	YP_858682.1	ATPH F0F1 ATP SYNTHASE SUBUNIT DELTA	0.04	Mesophilic	Multiple	Facultative	Unknown
	Bacteria	2.11	YP_002418644.1	NO_GENE ATP SYNTHASE BETA CHAIN	0.04	Mesophilic	Aquatic	Facultative	Unknown
	Bacteria	2.11	YP_001476216.1	NO_GENE F0F1 ATP SYNTHASE SUBUNIT BETA	0.04	Psychrophilic	Aquatic	Facultative	Unknown
	Bacteria	2.11	YP_869347.1	SDHA SUCCINATE DEHYDROGENASE FLAVOPROTEIN SUBUNIT	0.04	Mesophilic	Multiple	Facultative	Unknown
	Bacteria	2.11	NP_900342.1	ATPD F0F1 ATP SYNTHASE SUBUNIT BETA	0.05	Mesophilic	Multiple	Facultative	Unknown
	Bacteria	2.11	YP_073921.1	NO_GENE ATP SYNTHASE EPSILON SUBUNIT	0.05	Thermophilic	Terrestrial	Microaerophilic	NonHalophilic
	Bacteria	2.11	YP_073918.1	NO_GENE F0F1 ATP SYNTHASE SUBUNIT ALPHA	0.05	Thermophilic	Terrestrial	Microaerophilic	NonHalophilic
	Bacteria	2.11	YP_073920.1	NO_GENE F0F1 ATP SYNTHASE SUBUNIT BETA	0.05	Thermophilic	Terrestrial	Microaerophilic	NonHalophilic
	Bacteria	2.11	YP_001318237.1	NO_GENE F0F1 ATP SYNTHASE SUBUNIT C	0.05	Mesophilic	Unknown	Unknown	ModerateHalophilic
	Bacteria	2.11	YP_131667.1	NO_GENE F0F1 ATP SYNTHASE SUBUNIT C	0.05	Psychrophilic	Multiple	Facultative	NonHalophilic
	Bacteria	2.11	YP_001676093.1	NO_GENE TRANSCRIPTION TERMINATION FACTOR RHO	0.05	Psychrophilic	Unknown	Facultative	Unknown
	Bacteria	2.11	YP_696327.1	NO_GENE V-TYPE ATP SYNTHASE SUBUNIT K	0.05	Mesophilic	Multiple	Anaerobic	NonHalophilic
	Bacteria	2.11	YP_001144015.1	ATPA F0F1 ATP SYNTHASE SUBUNIT ALPHA	0.06	Mesophilic	Aquatic	Facultative	Unknown
	Bacteria	2.11	NP_900340.1	ATPA F0F1 ATP SYNTHASE SUBUNIT ALPHA	0.06	Mesophilic	Multiple	Facultative	Unknown
	Bacteria	2.11	YP_001973789.1	ATPA PUTATIVE ATP SYNTHASE ALPHA CHAIN	0.06	Mesophilic	Multiple	Aerobic	Unknown
	Bacteria	2.11	YP_341478.1	ATPC MEMBRANE-BOUND ATP SYNTHASE, F1 SECTOR, EPSILON-SUBUNIT	0.06	Psychrophilic	Aquatic	Aerobic	Unknown
	Bacteria	2.11	YP_001144013.1	ATPD F0F1 ATP SYNTHASE SUBUNIT BETA	0.06	Mesophilic	Aquatic	Facultative	Unknown
	Bacteria	2.11	NP_799448.1	NO_GENE F0F1 ATP SYNTHASE SUBUNIT BETA	0.06	Mesophilic	Aquatic	Facultative	Unknown
	Bacteria	2.11	YP_927666.1	NO_GENE CYTOCHROME C OXIDASE, CBB3-TYPE, SUBUNIT I	0.07	Mesophilic	Multiple	Facultative	Unknown
	Bacteria	2.11	YP_001504085.1	NO_GENE F0F1 ATP SYNTHASE SUBUNIT BETA	0.07	Mesophilic	Unknown	Facultative	Unknown
	Bacteria	2.11	YP_001556926.1	NO_GENE F0F1 ATP SYNTHASE SUBUNIT ALPHA	0.08	Mesophilic	Aquatic	Facultative	Unknown
	Bacteria	2.11	YP_001973787.1	ATPD PUTATIVE ATP SYNTHASE BETA CHAIN	0.09	Mesophilic	Multiple	Aerobic	Unknown
	Bacteria	2.11	YP_752709.1	NO_GENE F0F1 ATP SYNTHASE SUBUNIT BETA	0.09	Mesophilic	Multiple	Facultative	Unknown
	Bacteria	2.11	YP_927302.1	SDHA SUCCINATE DEHYDROGENASE FLAVOPROTEIN SUBUNIT	0.09	Mesophilic	Multiple	Facultative	Unknown
	Bacteria	2.11	YP_001185462.1	NO_GENE F0F1 ATP SYNTHASE SUBUNIT ALPHA	0.1	Mesophilic	Multiple	Facultative	Unknown
	Bacteria	2.11	NP_799453.1	NO_GENE F0F1 ATP SYNTHASE SUBUNIT C	0.1	Mesophilic	Aquatic	Facultative	Unknown
	Bacteria	2.11	YP_001504090.1	NO_GENE F0F1 ATP SYNTHASE SUBUNIT C	0.1	Mesophilic	Unknown	Facultative	Unknown
	Bacteria	2.11	NP_847707.1	ATPA F0F1 ATP SYNTHASE SUBUNIT ALPHA	0.11	Mesophilic	Multiple	Facultative	Unknown
	Bacteria	2.11	YP_001882431.1	ATPD ATP SYNTHASE F1, BETA SUBUNIT	0.11	Mesophilic	Host_Associated	Facultative	NonHalophilic
	Bacteria	2.11	YP_312661.1	ATPD F0F1 ATP SYNTHASE SUBUNIT BETA	0.11	Mesophilic	Host_Associated	Facultative	NonHalophilic
	Bacteria	2.11	YP_002264379.1	ATPE ATP SYNTHASE C CHAIN	0.11	Psychrophilic	Aquatic	Facultative	Unknown
	Bacteria	2.11	YP_696871.1	ATPE F0F1 ATP SYNTHASE SUBUNIT C	0.11	Mesophilic	Multiple	Anaerobic	NonHalophilic
	Bacteria	2.11	YP_002418649.1	NO_GENE ATP SYNTHASE C CHAIN	0.11	Mesophilic	Aquatic	Facultative	Unknown
	Bacteria	2.11	YP_001763242.1	NO_GENE ATP SYNTHASE F1, BETA SUBUNIT	0.11	Mesophilic	Multiple	Facultative	NonHalophilic
	Bacteria	2.11	YP_039299.1	ATPA F0F1 ATP SYNTHASE SUBUNIT ALPHA	0.12	Mesophilic	Multiple	Facultative	Unknown
	Bacteria	2.11	YP_858681.1	ATPA F0F1 ATP SYNTHASE SUBUNIT ALPHA	0.12	Mesophilic	Multiple	Facultative	Unknown
	Bacteria	2.11	NP_981724.1	ATPA F0F1 ATP SYNTHASE SUBUNIT ALPHA	0.12	Mesophilic	Terrestrial	Aerobic	Unknown
	Bacteria	2.11	YP_001647879.1	NO_GENE F0F1 ATP SYNTHASE SUBUNIT ALPHA	0.12	Mesophilic	Terrestrial	Aerobic	NonHalophilic
	Bacteria	2.11	NP_720265.1	ATPA F0F1 ATP SYNTHASE SUBUNIT ALPHA	0.13	Mesophilic	Multiple	Facultative	Unknown
	Bacteria	2.11	YP_564748.1	NO_GENE F0F1 ATP SYNTHASE SUBUNIT BETA	0.13	Mesophilic	Aquatic	Facultative	Unknown
	Bacteria	2.11	YP_001185460.1	NO_GENE F0F1 ATP SYNTHASE SUBUNIT BETA	0.13	Mesophilic	Multiple	Facultative	Unknown
	Bacteria	2.11	YP_929518.1	NO_GENE F0F1 ATP SYNTHASE SUBUNIT ALPHA	0.15	Mesophilic	Multiple	Facultative	Unknown
	Bacteria	2.11	NP_936044.1	NO_GENE F0F1 ATP SYNTHASE SUBUNIT BETA	0.15	Mesophilic	Aquatic	Facultative	Unknown
	Bacteria	2.11	YP_001556924.1	NO_GENE F0F1 ATP SYNTHASE SUBUNIT BETA	0.15	Mesophilic	Aquatic	Facultative	Unknown
	Bacteria	2.11	YP_001882429.1	ATPA ATP SYNTHASE F1, ALPHA SUBUNIT	0.16	Mesophilic	Host_Associated	Facultative	NonHalophilic
	Bacteria	2.11	YP_312659.1	ATPA F0F1 ATP SYNTHASE SUBUNIT ALPHA	0.16	Mesophilic	Host_Associated	Facultative	NonHalophilic
	Bacteria	2.11	YP_858679.1	ATPD F0F1 ATP SYNTHASE SUBUNIT BETA	0.16	Mesophilic	Multiple	Facultative	Unknown
	Bacteria	2.11	YP_001763247.1	NO_GENE ATP SYNTHASE F0, C SUBUNIT	0.16	Mesophilic	Multiple	Facultative	NonHalophilic
	Bacteria	2.11	YP_871755.1	NO_GENE F0F1 ATP SYNTHASE SUBUNIT ALPHA	0.16	Mesophilic	Multiple	Facultative	Unknown
	Bacteria	2.11	YP_001095969.1	NO_GENE F0F1 ATP SYNTHASE SUBUNIT ALPHA	0.16	Mesophilic	Multiple	Facultative	Unknown
	Bacteria	2.11	YP_001676498.1	NO_GENE F0F1 ATP SYNTHASE SUBUNIT C	0.16	Psychrophilic	Unknown	Facultative	Unknown
	Bacteria	2.11	YP_001185465.1	NO_GENE F0F1 ATP SYNTHASE SUBUNIT C	0.16	Mesophilic	Multiple	Facultative	Unknown
	Bacteria	2.11	YP_001647882.1	NO_GENE F0F1 ATP SYNTHASE SUBUNIT C	0.17	Mesophilic	Terrestrial	Aerobic	NonHalophilic
	Bacteria	2.11	NP_981727.1	ATPE F0F1 ATP SYNTHASE SUBUNIT C	0.18	Mesophilic	Terrestrial	Aerobic	Unknown
	Bacteria	2.11	YP_039302.1	ATPE F0F1 ATP SYNTHASE SUBUNIT C	0.18	Mesophilic	Multiple	Facultative	Unknown
	Bacteria	2.11	YP_341479.1	ATPD F0F1 ATP SYNTHASE SUBUNIT BETA	0.19	Psychrophilic	Aquatic	Aerobic	Unknown
	Bacteria	2.11	NP_720263.1	ATPD F0F1 ATP SYNTHASE SUBUNIT BETA	0.19	Mesophilic	Multiple	Facultative	Unknown
	Bacteria	2.11	YP_871753.1	NO_GENE F0F1 ATP SYNTHASE SUBUNIT BETA	0.19	Mesophilic	Multiple	Facultative	Unknown
	Bacteria	2.11	YP_001095967.1	NO_GENE F0F1 ATP SYNTHASE SUBUNIT BETA	0.19	Mesophilic	Multiple	Facultative	Unknown
	Bacteria	2.11	YP_341481.1	ATPA F0F1 ATP SYNTHASE SUBUNIT ALPHA	0.2	Psychrophilic	Aquatic	Aerobic	Unknown
	Bacteria	2.11	YP_001973792.1	ATPC PUTATIVE ATP SYNTHASE C CHAIN	0.2	Mesophilic	Multiple	Aerobic	Unknown
	Bacteria	2.11	YP_001144018.1	ATPE F0F1 ATP SYNTHASE SUBUNIT C	0.2	Mesophilic	Aquatic	Facultative	Unknown
	Bacteria	2.11	YP_929516.1	NO_GENE F0F1 ATP SYNTHASE SUBUNIT BETA	0.2	Mesophilic	Multiple	Facultative	Unknown
	Bacteria	2.11	YP_858683.1	ATPF F0F1 ATP SYNTHASE SUBUNIT B	0.21	Mesophilic	Multiple	Facultative	Unknown
	Bacteria	2.11	YP_001556929.1	NO_GENE F0F1 ATP SYNTHASE SUBUNIT C	0.25	Mesophilic	Aquatic	Facultative	Unknown
	Bacteria	2.11	NP_720268.1	ATPE F0F1 ATP SYNTHASE SUBUNIT C	0.26	Mesophilic	Multiple	Facultative	Unknown
	Bacteria	2.11	YP_564753.1	NO_GENE F0F1 ATP SYNTHASE SUBUNIT C	0.27	Mesophilic	Aquatic	Facultative	Unknown
	Bacteria	2.11	YP_812702.1	NO_GENE F0F1 ATP SYNTHASE SUBUNIT C	0.27	Mesophilic	Multiple	Facultative	Unknown
	Bacteria	2.11	YP_341484.1	ATPE MEMBRANE-BOUND ATP SYNTHASE, F0 SECTOR, SUBUNIT C	0.3	Psychrophilic	Aquatic	Aerobic	Unknown
	Bacteria	2.11	YP_001476221.1	NO_GENE F0F1 ATP SYNTHASE SUBUNIT C	0.3	Psychrophilic	Aquatic	Facultative	Unknown
	Bacteria	2.11	YP_929521.1	NO_GENE F0F1 ATP SYNTHASE SUBUNIT C	0.3	Mesophilic	Multiple	Facultative	Unknown
	Bacteria	2.11	YP_858684.1	ATPE F0F1 ATP SYNTHASE SUBUNIT C	0.32	Mesophilic	Multiple	Facultative	Unknown
	Bacteria	2.11	YP_871758.1	NO_GENE F0F1 ATP SYNTHASE SUBUNIT C	0.36	Mesophilic	Multiple	Facultative	Unknown
	Bacteria	2.11	NP_900337.1	ATPE ATP SYNTHASE F0, C SUBUNIT	0.4	Mesophilic	Multiple	Facultative	Unknown
	Bacteria	2.11	NP_936049.2	NO_GENE F0F1 ATP SYNTHASE SUBUNIT C	0.43	Mesophilic	Aquatic	Facultative	Unknown
	Bacteria	2.11	YP_001095972.1	NO_GENE F0F1 ATP SYNTHASE SUBUNIT C	0.48	Mesophilic	Multiple	Facultative	Unknown

## Sheet: 02.45
	Superkingdom	Funcat	AnnotationID	Annotation	GCB	Temperature Range	Habitat	Oxygen requirement	Salinity
	Bacteria	2.45	NP_981722.1	ATPD F0F1 ATP SYNTHASE SUBUNIT BETA	0	Mesophilic	Terrestrial	Aerobic	Unknown
	Bacteria	2.45	YP_312656.1	ATPE F0F1 ATP SYNTHASE SUBUNIT C	0	Mesophilic	Host_Associated	Facultative	NonHalophilic
	Bacteria	2.45	YP_002418646.1	NO_GENE ATP SYNTHASE ALPHA CHAIN	0	Mesophilic	Aquatic	Facultative	Unknown
	Bacteria	2.45	NP_936048.1	NO_GENE F0F1 ATP SYNTHASE SUBUNIT B	0	Mesophilic	Aquatic	Facultative	Unknown
	Bacteria	2.45	YP_696323.1	NO_GENE V-TYPE ATP SYNTHASE SUBUNIT A	0	Mesophilic	Multiple	Anaerobic	NonHalophilic
	Bacteria	2.45	YP_001973936.1	RHO PUTATIVE TRANSCRIPTION TERMINATION FACTOR	0	Mesophilic	Multiple	Aerobic	Unknown
	Bacteria	2.45	YP_039296.1	ATPD F0F1 ATP SYNTHASE SUBUNIT BETA	0.01	Mesophilic	Multiple	Facultative	Unknown
	Bacteria	2.45	NP_900338.1	ATPF ATP SYNTHASE F0, B SUBUNIT	0.01	Mesophilic	Multiple	Facultative	Unknown
	Bacteria	2.45	YP_001758904.1	NO_GENE TRANSCRIPTION TERMINATION FACTOR RHO	0.01	Mesophilic	Multiple	Facultative	NonHalophilic
	Bacteria	2.45	NP_709550.1	ATPE F0F1 ATP SYNTHASE SUBUNIT C	0.02	Mesophilic	Host_Associated	Facultative	Unknown
	Bacteria	2.45	YP_752711.1	NO_GENE F0F1 ATP SYNTHASE SUBUNIT ALPHA	0.02	Mesophilic	Multiple	Facultative	Unknown
	Bacteria	2.45	YP_001476218.1	NO_GENE F0F1 ATP SYNTHASE SUBUNIT ALPHA	0.02	Psychrophilic	Aquatic	Facultative	Unknown
	Bacteria	2.45	YP_001647877.1	NO_GENE F0F1 ATP SYNTHASE SUBUNIT BETA	0.02	Mesophilic	Terrestrial	Aerobic	NonHalophilic
	Bacteria	2.45	YP_001443669.1	NO_GENE F0F1 ATP SYNTHASE SUBUNIT C	0.02	Mesophilic	Aquatic	Facultative	ModerateHalophilic
	Bacteria	2.45	YP_696322.1	NO_GENE V-TYPE ATP SYNTHASE SUBUNIT B	0.02	Mesophilic	Multiple	Anaerobic	NonHalophilic
	Bacteria	2.45	YP_073915.1	NO_GENE ATP SYNTHASE C SUBUNIT	0.03	Thermophilic	Terrestrial	Microaerophilic	NonHalophilic
	Bacteria	2.45	YP_001763244.1	NO_GENE ATP SYNTHASE F1, ALPHA SUBUNIT	0.03	Mesophilic	Multiple	Facultative	NonHalophilic
	Bacteria	2.45	YP_564750.1	NO_GENE F0F1 ATP SYNTHASE SUBUNIT ALPHA	0.03	Mesophilic	Aquatic	Facultative	Unknown
	Bacteria	2.45	YP_001443663.1	NO_GENE F0F1 ATP SYNTHASE SUBUNIT BETA	0.03	Mesophilic	Aquatic	Facultative	ModerateHalophilic
	Bacteria	2.45	YP_001144017.1	ATPF F0F1 ATP SYNTHASE SUBUNIT B	0.04	Mesophilic	Aquatic	Facultative	Unknown
	Bacteria	2.45	YP_858682.1	ATPH F0F1 ATP SYNTHASE SUBUNIT DELTA	0.04	Mesophilic	Multiple	Facultative	Unknown
	Bacteria	2.45	YP_002418644.1	NO_GENE ATP SYNTHASE BETA CHAIN	0.04	Mesophilic	Aquatic	Facultative	Unknown
	Bacteria	2.45	YP_001476216.1	NO_GENE F0F1 ATP SYNTHASE SUBUNIT BETA	0.04	Psychrophilic	Aquatic	Facultative	Unknown
	Bacteria	2.45	NP_900342.1	ATPD F0F1 ATP SYNTHASE SUBUNIT BETA	0.05	Mesophilic	Multiple	Facultative	Unknown
	Bacteria	2.45	YP_073921.1	NO_GENE ATP SYNTHASE EPSILON SUBUNIT	0.05	Thermophilic	Terrestrial	Microaerophilic	NonHalophilic
	Bacteria	2.45	YP_073918.1	NO_GENE F0F1 ATP SYNTHASE SUBUNIT ALPHA	0.05	Thermophilic	Terrestrial	Microaerophilic	NonHalophilic
	Bacteria	2.45	YP_073920.1	NO_GENE F0F1 ATP SYNTHASE SUBUNIT BETA	0.05	Thermophilic	Terrestrial	Microaerophilic	NonHalophilic
	Bacteria	2.45	YP_001318237.1	NO_GENE F0F1 ATP SYNTHASE SUBUNIT C	0.05	Mesophilic	Unknown	Unknown	ModerateHalophilic
	Bacteria	2.45	YP_131667.1	NO_GENE F0F1 ATP SYNTHASE SUBUNIT C	0.05	Psychrophilic	Multiple	Facultative	NonHalophilic
	Bacteria	2.45	YP_001676093.1	NO_GENE TRANSCRIPTION TERMINATION FACTOR RHO	0.05	Psychrophilic	Unknown	Facultative	Unknown
	Bacteria	2.45	YP_696327.1	NO_GENE V-TYPE ATP SYNTHASE SUBUNIT K	0.05	Mesophilic	Multiple	Anaerobic	NonHalophilic
	Bacteria	2.45	YP_001144015.1	ATPA F0F1 ATP SYNTHASE SUBUNIT ALPHA	0.06	Mesophilic	Aquatic	Facultative	Unknown
	Bacteria	2.45	NP_900340.1	ATPA F0F1 ATP SYNTHASE SUBUNIT ALPHA	0.06	Mesophilic	Multiple	Facultative	Unknown
	Bacteria	2.45	YP_001973789.1	ATPA PUTATIVE ATP SYNTHASE ALPHA CHAIN	0.06	Mesophilic	Multiple	Aerobic	Unknown
	Bacteria	2.45	YP_341478.1	ATPC MEMBRANE-BOUND ATP SYNTHASE, F1 SECTOR, EPSILON-SUBUNIT	0.06	Psychrophilic	Aquatic	Aerobic	Unknown
	Bacteria	2.45	YP_001144013.1	ATPD F0F1 ATP SYNTHASE SUBUNIT BETA	0.06	Mesophilic	Aquatic	Facultative	Unknown
	Bacteria	2.45	NP_799448.1	NO_GENE F0F1 ATP SYNTHASE SUBUNIT BETA	0.06	Mesophilic	Aquatic	Facultative	Unknown
	Bacteria	2.45	YP_001504085.1	NO_GENE F0F1 ATP SYNTHASE SUBUNIT BETA	0.07	Mesophilic	Unknown	Facultative	Unknown
	Bacteria	2.45	YP_001556926.1	NO_GENE F0F1 ATP SYNTHASE SUBUNIT ALPHA	0.08	Mesophilic	Aquatic	Facultative	Unknown
	Bacteria	2.45	YP_001973787.1	ATPD PUTATIVE ATP SYNTHASE BETA CHAIN	0.09	Mesophilic	Multiple	Aerobic	Unknown
	Bacteria	2.45	YP_752709.1	NO_GENE F0F1 ATP SYNTHASE SUBUNIT BETA	0.09	Mesophilic	Multiple	Facultative	Unknown
	Bacteria	2.45	YP_001185462.1	NO_GENE F0F1 ATP SYNTHASE SUBUNIT ALPHA	0.1	Mesophilic	Multiple	Facultative	Unknown
	Bacteria	2.45	NP_799453.1	NO_GENE F0F1 ATP SYNTHASE SUBUNIT C	0.1	Mesophilic	Aquatic	Facultative	Unknown
	Bacteria	2.45	YP_001504090.1	NO_GENE F0F1 ATP SYNTHASE SUBUNIT C	0.1	Mesophilic	Unknown	Facultative	Unknown
	Bacteria	2.45	NP_847707.1	ATPA F0F1 ATP SYNTHASE SUBUNIT ALPHA	0.11	Mesophilic	Multiple	Facultative	Unknown
	Bacteria	2.45	YP_001882431.1	ATPD ATP SYNTHASE F1, BETA SUBUNIT	0.11	Mesophilic	Host_Associated	Facultative	NonHalophilic
	Bacteria	2.45	YP_312661.1	ATPD F0F1 ATP SYNTHASE SUBUNIT BETA	0.11	Mesophilic	Host_Associated	Facultative	NonHalophilic
	Bacteria	2.45	YP_002264379.1	ATPE ATP SYNTHASE C CHAIN	0.11	Psychrophilic	Aquatic	Facultative	Unknown
	Bacteria	2.45	YP_696871.1	ATPE F0F1 ATP SYNTHASE SUBUNIT C	0.11	Mesophilic	Multiple	Anaerobic	NonHalophilic
	Bacteria	2.45	YP_002418649.1	NO_GENE ATP SYNTHASE C CHAIN	0.11	Mesophilic	Aquatic	Facultative	Unknown
	Bacteria	2.45	YP_001763242.1	NO_GENE ATP SYNTHASE F1, BETA SUBUNIT	0.11	Mesophilic	Multiple	Facultative	NonHalophilic
	Bacteria	2.45	YP_039299.1	ATPA F0F1 ATP SYNTHASE SUBUNIT ALPHA	0.12	Mesophilic	Multiple	Facultative	Unknown
	Bacteria	2.45	YP_858681.1	ATPA F0F1 ATP SYNTHASE SUBUNIT ALPHA	0.12	Mesophilic	Multiple	Facultative	Unknown
	Bacteria	2.45	NP_981724.1	ATPA F0F1 ATP SYNTHASE SUBUNIT ALPHA	0.12	Mesophilic	Terrestrial	Aerobic	Unknown
	Bacteria	2.45	YP_001647879.1	NO_GENE F0F1 ATP SYNTHASE SUBUNIT ALPHA	0.12	Mesophilic	Terrestrial	Aerobic	NonHalophilic
	Bacteria	2.45	NP_720265.1	ATPA F0F1 ATP SYNTHASE SUBUNIT ALPHA	0.13	Mesophilic	Multiple	Facultative	Unknown
	Bacteria	2.45	YP_001185460.1	NO_GENE F0F1 ATP SYNTHASE SUBUNIT BETA	0.13	Mesophilic	Multiple	Facultative	Unknown
	Bacteria	2.45	YP_564748.1	NO_GENE F0F1 ATP SYNTHASE SUBUNIT BETA	0.13	Mesophilic	Aquatic	Facultative	Unknown
	Bacteria	2.45	YP_929518.1	NO_GENE F0F1 ATP SYNTHASE SUBUNIT ALPHA	0.15	Mesophilic	Multiple	Facultative	Unknown
	Bacteria	2.45	YP_001556924.1	NO_GENE F0F1 ATP SYNTHASE SUBUNIT BETA	0.15	Mesophilic	Aquatic	Facultative	Unknown
	Bacteria	2.45	NP_936044.1	NO_GENE F0F1 ATP SYNTHASE SUBUNIT BETA	0.15	Mesophilic	Aquatic	Facultative	Unknown
	Bacteria	2.45	YP_001882429.1	ATPA ATP SYNTHASE F1, ALPHA SUBUNIT	0.16	Mesophilic	Host_Associated	Facultative	NonHalophilic
	Bacteria	2.45	YP_312659.1	ATPA F0F1 ATP SYNTHASE SUBUNIT ALPHA	0.16	Mesophilic	Host_Associated	Facultative	NonHalophilic
	Bacteria	2.45	YP_858679.1	ATPD F0F1 ATP SYNTHASE SUBUNIT BETA	0.16	Mesophilic	Multiple	Facultative	Unknown
	Bacteria	2.45	YP_001763247.1	NO_GENE ATP SYNTHASE F0, C SUBUNIT	0.16	Mesophilic	Multiple	Facultative	NonHalophilic
	Bacteria	2.45	YP_871755.1	NO_GENE F0F1 ATP SYNTHASE SUBUNIT ALPHA	0.16	Mesophilic	Multiple	Facultative	Unknown
	Bacteria	2.45	YP_001095969.1	NO_GENE F0F1 ATP SYNTHASE SUBUNIT ALPHA	0.16	Mesophilic	Multiple	Facultative	Unknown
	Bacteria	2.45	YP_001185465.1	NO_GENE F0F1 ATP SYNTHASE SUBUNIT C	0.16	Mesophilic	Multiple	Facultative	Unknown
	Bacteria	2.45	YP_001676498.1	NO_GENE F0F1 ATP SYNTHASE SUBUNIT C	0.16	Psychrophilic	Unknown	Facultative	Unknown
	Bacteria	2.45	YP_001647882.1	NO_GENE F0F1 ATP SYNTHASE SUBUNIT C	0.17	Mesophilic	Terrestrial	Aerobic	NonHalophilic
	Bacteria	2.45	NP_981727.1	ATPE F0F1 ATP SYNTHASE SUBUNIT C	0.18	Mesophilic	Terrestrial	Aerobic	Unknown
	Bacteria	2.45	YP_039302.1	ATPE F0F1 ATP SYNTHASE SUBUNIT C	0.18	Mesophilic	Multiple	Facultative	Unknown
	Bacteria	2.45	YP_341479.1	ATPD F0F1 ATP SYNTHASE SUBUNIT BETA	0.19	Psychrophilic	Aquatic	Aerobic	Unknown
	Bacteria	2.45	NP_720263.1	ATPD F0F1 ATP SYNTHASE SUBUNIT BETA	0.19	Mesophilic	Multiple	Facultative	Unknown
	Bacteria	2.45	YP_871753.1	NO_GENE F0F1 ATP SYNTHASE SUBUNIT BETA	0.19	Mesophilic	Multiple	Facultative	Unknown
	Bacteria	2.45	YP_001095967.1	NO_GENE F0F1 ATP SYNTHASE SUBUNIT BETA	0.19	Mesophilic	Multiple	Facultative	Unknown
	Bacteria	2.45	YP_341481.1	ATPA F0F1 ATP SYNTHASE SUBUNIT ALPHA	0.2	Psychrophilic	Aquatic	Aerobic	Unknown
	Bacteria	2.45	YP_001973792.1	ATPC PUTATIVE ATP SYNTHASE C CHAIN	0.2	Mesophilic	Multiple	Aerobic	Unknown
	Bacteria	2.45	YP_001144018.1	ATPE F0F1 ATP SYNTHASE SUBUNIT C	0.2	Mesophilic	Aquatic	Facultative	Unknown
	Bacteria	2.45	YP_929516.1	NO_GENE F0F1 ATP SYNTHASE SUBUNIT BETA	0.2	Mesophilic	Multiple	Facultative	Unknown
	Bacteria	2.45	YP_858683.1	ATPF F0F1 ATP SYNTHASE SUBUNIT B	0.21	Mesophilic	Multiple	Facultative	Unknown
	Bacteria	2.45	YP_001556929.1	NO_GENE F0F1 ATP SYNTHASE SUBUNIT C	0.25	Mesophilic	Aquatic	Facultative	Unknown
	Bacteria	2.45	NP_720268.1	ATPE F0F1 ATP SYNTHASE SUBUNIT C	0.26	Mesophilic	Multiple	Facultative	Unknown
	Bacteria	2.45	YP_564753.1	NO_GENE F0F1 ATP SYNTHASE SUBUNIT C	0.27	Mesophilic	Aquatic	Facultative	Unknown
	Bacteria	2.45	YP_812702.1	NO_GENE F0F1 ATP SYNTHASE SUBUNIT C	0.27	Mesophilic	Multiple	Facultative	Unknown
	Bacteria	2.45	YP_341484.1	ATPE MEMBRANE-BOUND ATP SYNTHASE, F0 SECTOR, SUBUNIT C	0.3	Psychrophilic	Aquatic	Aerobic	Unknown
	Bacteria	2.45	YP_929521.1	NO_GENE F0F1 ATP SYNTHASE SUBUNIT C	0.3	Mesophilic	Multiple	Facultative	Unknown
	Bacteria	2.45	YP_001476221.1	NO_GENE F0F1 ATP SYNTHASE SUBUNIT C	0.3	Psychrophilic	Aquatic	Facultative	Unknown
	Bacteria	2.45	YP_858684.1	ATPE F0F1 ATP SYNTHASE SUBUNIT C	0.32	Mesophilic	Multiple	Facultative	Unknown
	Bacteria	2.45	YP_871758.1	NO_GENE F0F1 ATP SYNTHASE SUBUNIT C	0.36	Mesophilic	Multiple	Facultative	Unknown
	Bacteria	2.45	NP_900337.1	ATPE ATP SYNTHASE F0, C SUBUNIT	0.4	Mesophilic	Multiple	Facultative	Unknown
	Bacteria	2.45	NP_936049.2	NO_GENE F0F1 ATP SYNTHASE SUBUNIT C	0.43	Mesophilic	Aquatic	Facultative	Unknown
	Bacteria	2.45	YP_001095972.1	NO_GENE F0F1 ATP SYNTHASE SUBUNIT C	0.48	Mesophilic	Multiple	Facultative	Unknown

## Sheet: 12.01
	Superkingdom	Funcat	AnnotationID	Annotation	GCB	Temperature Range	Habitat	Oxygen requirement	Salinity
	Bacteria	12.01	YP_001643015.1	NO_GENE 30S RIBOSOMAL PROTEIN S14	0	Mesophilic	Terrestrial	Aerobic	NonHalophilic
	Bacteria	12.01	YP_001552665.1	NO_GENE 30S RIBOSOMAL PROTEIN S4	0	Mesophilic	Aquatic	Facultative	Unknown
	Bacteria	12.01	YP_001443981.1	NO_GENE 30S RIBOSOMAL PROTEIN S4	0	Mesophilic	Aquatic	Facultative	ModerateHalophilic
	Bacteria	12.01	YP_001676314.1	NO_GENE 50S RIBOSOMAL PROTEIN L15	0	Psychrophilic	Unknown	Facultative	Unknown
	Bacteria	12.01	YP_001646547.1	NO_GENE 50S RIBOSOMAL PROTEIN L32	0	Mesophilic	Terrestrial	Aerobic	NonHalophilic
	Bacteria	12.01	YP_001674242.1	NO_GENE 50S RIBOSOMAL PROTEIN L35	0	Psychrophilic	Unknown	Facultative	Unknown
	Bacteria	12.01	YP_001320479.1	NO_GENE RIBOSOMAL PROTEIN S15	0	Mesophilic	Unknown	Unknown	ModerateHalophilic
	Bacteria	12.01	YP_076915.1	RPLA 50S RIBOSOMAL PROTEIN L1	0	Thermophilic	Terrestrial	Microaerophilic	NonHalophilic
	Bacteria	12.01	YP_001970789.1	RPLC PUTATIVE 50S RIBOSOMAL PROTEIN L3	0	Mesophilic	Multiple	Aerobic	Unknown
	Bacteria	12.01	YP_076889.1	RPLE 50S RIBOSOMAL PROTEIN L5	0	Thermophilic	Terrestrial	Microaerophilic	NonHalophilic
	Bacteria	12.01	YP_001307309.1	RPLE 50S RIBOSOMAL PROTEIN L5	0	Mesophilic	Unknown	Unknown	NonHalophilic
	Bacteria	12.01	YP_001970801.1	RPLE PUTATIVE 50S RIBOSOMAL PROTEIN L5	0	Mesophilic	Multiple	Aerobic	Unknown
	Bacteria	12.01	YP_338766.1	RPLJ 50S RIBOSOMAL PROTEIN L10	0	Psychrophilic	Aquatic	Aerobic	Unknown
	Bacteria	12.01	YP_001307332.1	RPLM 50S RIBOSOMAL PROTEIN L13	0	Mesophilic	Unknown	Unknown	NonHalophilic
	Bacteria	12.01	NP_709101.1	RPLP 50S RIBOSOMAL PROTEIN L16	0	Mesophilic	Host_Associated	Facultative	Unknown
	Bacteria	12.01	YP_312251.1	RPLP 50S RIBOSOMAL PROTEIN L16	0	Mesophilic	Host_Associated	Facultative	NonHalophilic
	Bacteria	12.01	YP_001881997.1	RPLP RIBOSOMAL PROTEIN L16	0	Mesophilic	Host_Associated	Facultative	NonHalophilic
	Bacteria	12.01	YP_074258.1	RPLU 50S RIBOSOMAL PROTEIN L21	0	Thermophilic	Terrestrial	Microaerophilic	NonHalophilic
	Bacteria	12.01	YP_312247.1	RPLX 50S RIBOSOMAL PROTEIN L24	0	Mesophilic	Host_Associated	Facultative	NonHalophilic
	Bacteria	12.01	YP_926105.1	RPLX 50S RIBOSOMAL PROTEIN L24	0	Mesophilic	Multiple	Facultative	Unknown
	Bacteria	12.01	YP_074260.1	RPMA 50S RIBOSOMAL PROTEIN L27	0	Thermophilic	Terrestrial	Microaerophilic	NonHalophilic
	Bacteria	12.01	YP_001971142.1	RPMA PUTATIVE 50S RIBOSOMAL PROTEIN L27	0	Mesophilic	Multiple	Aerobic	Unknown
	Bacteria	12.01	NP_980264.2	RPMF 50S RIBOSOMAL PROTEIN L32	0	Mesophilic	Terrestrial	Aerobic	Unknown
	Bacteria	12.01	NP_847883.1	RPMH 50S RIBOSOMAL PROTEIN L34	0	Mesophilic	Multiple	Facultative	Unknown
	Bacteria	12.01	YP_697351.1	RPMH 50S RIBOSOMAL PROTEIN L34	0	Mesophilic	Multiple	Anaerobic	NonHalophilic
	Bacteria	12.01	YP_001974322.1	RPMH PUTATIVE 50S RIBOSOMAL PROTEIN L34	0	Mesophilic	Multiple	Aerobic	Unknown
	Bacteria	12.01	YP_001970795.1	RPSC PUTATIVE 30S RIBOSOMAL PROTEIN S3	0	Mesophilic	Multiple	Aerobic	Unknown
	Bacteria	12.01	YP_076884.1	RPSE 30S RIBOSOMAL PROTEIN S5	0	Thermophilic	Terrestrial	Microaerophilic	NonHalophilic
	Bacteria	12.01	YP_076902.1	RPSJ 30S RIBOSOMAL PROTEIN S10	0	Thermophilic	Terrestrial	Microaerophilic	NonHalophilic
	Bacteria	12.01	NP_715893.1	RPSM 30S RIBOSOMAL PROTEIN S13	0	Mesophilic	Multiple	Facultative	Unknown
	Bacteria	12.01	YP_128583.1	RPSM 30S RIBOSOMAL PROTEIN S13	0	Psychrophilic	Multiple	Facultative	NonHalophilic
	Bacteria	12.01	YP_748862.1	RPSN 30S RIBOSOMAL PROTEIN S14	0	Mesophilic	Multiple	Facultative	Unknown
	Bacteria	12.01	NP_980143.1	RPSO 30S RIBOSOMAL PROTEIN S15	0	Mesophilic	Terrestrial	Aerobic	Unknown
	Bacteria	12.01	NP_715875.1	RPSS 30S RIBOSOMAL PROTEIN S19	0	Mesophilic	Multiple	Facultative	Unknown
	Bacteria	12.01	YP_076897.1	RPSS 30S RIBOSOMAL PROTEIN S19	0	Thermophilic	Terrestrial	Microaerophilic	NonHalophilic
	Bacteria	12.01	YP_074305.1	RPST 30S RIBOSOMAL PROTEIN S20	0	Thermophilic	Terrestrial	Microaerophilic	NonHalophilic
	Bacteria	12.01	YP_867872.1	NO_GENE 30S RIBOSOMAL PROTEIN S11	0.01	Mesophilic	Multiple	Facultative	Unknown
	Bacteria	12.01	YP_001552650.1	NO_GENE 50S RIBOSOMAL PROTEIN L29	0.01	Mesophilic	Aquatic	Facultative	Unknown
	Bacteria	12.01	YP_001476040.1	NO_GENE RIBOSOMAL PROTEIN S17	0.01	Psychrophilic	Aquatic	Facultative	Unknown
	Bacteria	12.01	YP_001322203.1	NO_GENE RIBOSOMAL PROTEIN S3	0.01	Mesophilic	Unknown	Unknown	ModerateHalophilic
	Bacteria	12.01	YP_128564.1	RPLB 50S RIBOSOMAL PROTEIN L2	0.01	Psychrophilic	Multiple	Facultative	NonHalophilic
	Bacteria	12.01	YP_748852.1	RPLB 50S RIBOSOMAL PROTEIN L2	0.01	Mesophilic	Multiple	Facultative	Unknown
	Bacteria	12.01	YP_128561.1	RPLC 50S RIBOSOMAL PROTEIN L3	0.01	Psychrophilic	Multiple	Facultative	NonHalophilic
	Bacteria	12.01	YP_001307298.1	RPLD 50S RIBOSOMAL PROTEIN L4	0.01	Mesophilic	Unknown	Unknown	NonHalophilic
	Bacteria	12.01	YP_001970790.1	RPLD PUTATIVE 50S RIBOSOMAL PROTEIN L4	0.01	Mesophilic	Multiple	Aerobic	Unknown
	Bacteria	12.01	YP_001970778.1	RPLK PUTATIVE 50S RIBOSOMAL PROTEIN L11	0.01	Mesophilic	Multiple	Aerobic	Unknown
	Bacteria	12.01	YP_001970799.1	RPLN PUTATIVE 50S RIBOSOMAL PROTEIN L14	0.01	Mesophilic	Multiple	Aerobic	Unknown
	Bacteria	12.01	YP_128580.1	RPLO 50S RIBOSOMAL PROTEIN L15	0.01	Psychrophilic	Multiple	Facultative	NonHalophilic
	Bacteria	12.01	YP_748868.1	RPLO 50S RIBOSOMAL PROTEIN L15	0.01	Mesophilic	Multiple	Facultative	Unknown
	Bacteria	12.01	YP_697087.1	RPLP 50S RIBOSOMAL PROTEIN L16	0.01	Mesophilic	Multiple	Anaerobic	NonHalophilic
	Bacteria	12.01	YP_697064.1	RPLQ 50S RIBOSOMAL PROTEIN L17	0.01	Mesophilic	Multiple	Anaerobic	NonHalophilic
	Bacteria	12.01	YP_075300.1	RPLS 50S RIBOSOMAL PROTEIN L19	0.01	Thermophilic	Terrestrial	Microaerophilic	NonHalophilic
	Bacteria	12.01	YP_338696.1	RPLV 50S RIBOSOMAL PROTEIN L22	0.01	Psychrophilic	Aquatic	Aerobic	Unknown
	Bacteria	12.01	YP_076890.1	RPLX 50S RIBOSOMAL PROTEIN L24	0.01	Thermophilic	Terrestrial	Microaerophilic	NonHalophilic
	Bacteria	12.01	YP_001881993.1	RPLX RIBOSOMAL PROTEIN L24	0.01	Mesophilic	Host_Associated	Facultative	NonHalophilic
	Bacteria	12.01	YP_002263602.1	RPMF 50S RIBOSOMAL PROTEIN L32	0.01	Psychrophilic	Aquatic	Facultative	Unknown
	Bacteria	12.01	YP_001307283.1	RPMG 50S RIBOSOMAL PROTEIN L33	0.01	Mesophilic	Unknown	Unknown	NonHalophilic
	Bacteria	12.01	YP_075320.1	RPSB 30S RIBOSOMAL PROTEIN S2	0.01	Thermophilic	Terrestrial	Microaerophilic	NonHalophilic
	Bacteria	12.01	YP_561214.1	RPSD 30S RIBOSOMAL PROTEIN S4	0.01	Mesophilic	Aquatic	Facultative	Unknown
	Bacteria	12.01	NP_709091.1	RPSE 30S RIBOSOMAL PROTEIN S5	0.01	Mesophilic	Host_Associated	Facultative	Unknown
	Bacteria	12.01	YP_001307311.1	RPSH 30S RIBOSOMAL PROTEIN S8	0.01	Mesophilic	Unknown	Unknown	NonHalophilic
	Bacteria	12.01	YP_002154991.1	RPSL RIBOSOMAL PROTEIN S12	0.01	Mesophilic	Multiple	Facultative	NonHalophilic
	Bacteria	12.01	YP_037869.1	RPSO 30S RIBOSOMAL PROTEIN S15	0.01	Mesophilic	Multiple	Facultative	Unknown
	Bacteria	12.01	YP_001322205.1	RPSS 30S RIBOSOMAL PROTEIN S19	0.01	Mesophilic	Unknown	Unknown	ModerateHalophilic
	Bacteria	12.01	YP_074343.1	RPSU 30S RIBOSOMAL PROTEIN S21	0.01	Thermophilic	Terrestrial	Microaerophilic	NonHalophilic
	Bacteria	12.01	YP_748872.1	NO_GENE 30S RIBOSOMAL PROTEIN S11	0.02	Mesophilic	Multiple	Facultative	Unknown
	Bacteria	12.01	YP_001322182.1	NO_GENE 30S RIBOSOMAL PROTEIN S11	0.02	Mesophilic	Unknown	Unknown	ModerateHalophilic
	Bacteria	12.01	YP_001646429.1	NO_GENE 30S RIBOSOMAL PROTEIN S15	0.02	Mesophilic	Terrestrial	Aerobic	NonHalophilic
	Bacteria	12.01	YP_077146.1	NO_GENE 30S RIBOSOMAL PROTEIN S6	0.02	Thermophilic	Terrestrial	Microaerophilic	NonHalophilic
	Bacteria	12.01	YP_001473859.1	NO_GENE 50S RIBOSOMAL PROTEIN L35	0.02	Psychrophilic	Aquatic	Facultative	Unknown
	Bacteria	12.01	YP_001552657.1	NO_GENE 50S RIBOSOMAL PROTEIN L6	0.02	Mesophilic	Aquatic	Facultative	Unknown
	Bacteria	12.01	YP_001140883.1	NO_GENE HYPOTHETICAL PROTEIN	0.02	Mesophilic	Aquatic	Facultative	Unknown
	Bacteria	12.01	YP_002418505.1	NO_GENE RIBOSOMAL PROTEIN L11	0.02	Mesophilic	Aquatic	Facultative	Unknown
	Bacteria	12.01	YP_001322190.1	NO_GENE RIBOSOMAL PROTEIN L15	0.02	Mesophilic	Unknown	Unknown	ModerateHalophilic
	Bacteria	12.01	YP_001322196.1	NO_GENE RIBOSOMAL PROTEIN S14	0.02	Mesophilic	Unknown	Unknown	ModerateHalophilic
	Bacteria	12.01	YP_001322181.1	NO_GENE RIBOSOMAL PROTEIN S4	0.02	Mesophilic	Unknown	Unknown	ModerateHalophilic
	Bacteria	12.01	YP_076898.1	RPLB 50S RIBOSOMAL PROTEIN L2	0.02	Thermophilic	Terrestrial	Microaerophilic	NonHalophilic
	Bacteria	12.01	YP_128562.1	RPLD 50S RIBOSOMAL PROTEIN L4	0.02	Psychrophilic	Multiple	Facultative	NonHalophilic
	Bacteria	12.01	YP_001973970.1	RPLM PUTATIVE 50S RIBOSOMAL PROTEIN L13	0.02	Mesophilic	Multiple	Aerobic	Unknown
	Bacteria	12.01	NP_976454.1	RPLR 50S RIBOSOMAL PROTEIN L18	0.02	Mesophilic	Terrestrial	Aerobic	Unknown
	Bacteria	12.01	YP_341293.1	RPLR 50S RIBOSOMAL SUBUNIT PROTEIN L18	0.02	Psychrophilic	Aquatic	Aerobic	Unknown
	Bacteria	12.01	YP_076899.1	RPLW 50S RIBOSOMAL PROTEIN L23	0.02	Thermophilic	Terrestrial	Microaerophilic	NonHalophilic
	Bacteria	12.01	YP_001307303.1	RPSC 30S RIBOSOMAL PROTEIN S3	0.02	Mesophilic	Unknown	Unknown	NonHalophilic
	Bacteria	12.01	YP_001185241.1	RPSD 30S RIBOSOMAL PROTEIN S4	0.02	Mesophilic	Multiple	Facultative	Unknown
	Bacteria	12.01	YP_076874.1	RPSD 30S RIBOSOMAL PROTEIN S4	0.02	Thermophilic	Terrestrial	Microaerophilic	NonHalophilic
	Bacteria	12.01	NP_796660.1	RPSD 30S RIBOSOMAL PROTEIN S4	0.02	Mesophilic	Aquatic	Facultative	Unknown
	Bacteria	12.01	YP_867873.1	RPSD 30S RIBOSOMAL PROTEIN S4	0.02	Mesophilic	Multiple	Facultative	Unknown
	Bacteria	12.01	YP_312241.1	RPSE 30S RIBOSOMAL PROTEIN S5	0.02	Mesophilic	Host_Associated	Facultative	NonHalophilic
	Bacteria	12.01	YP_561207.1	RPSE 30S RIBOSOMAL PROTEIN S5	0.02	Mesophilic	Aquatic	Facultative	Unknown
	Bacteria	12.01	YP_001881987.1	RPSE RIBOSOMAL PROTEIN S5	0.02	Mesophilic	Host_Associated	Facultative	NonHalophilic
	Bacteria	12.01	YP_002155013.1	RPSE RIBOSOMAL PROTEIN S5	0.02	Mesophilic	Multiple	Facultative	NonHalophilic
	Bacteria	12.01	NP_715894.1	RPSK 30S RIBOSOMAL PROTEIN S11	0.02	Mesophilic	Multiple	Facultative	Unknown
	Bacteria	12.01	YP_001970784.1	RPSL PUTATIVE 30S RIBOSOMAL PROTEIN S12	0.02	Mesophilic	Multiple	Aerobic	Unknown
	Bacteria	12.01	NP_933189.1	RPSM 30S RIBOSOMAL PROTEIN S13	0.02	Mesophilic	Aquatic	Facultative	Unknown
	Bacteria	12.01	YP_001476033.1	NO_GENE 50S RIBOSOMAL PROTEIN L18	0.03	Psychrophilic	Aquatic	Facultative	Unknown
	Bacteria	12.01	YP_001092297.1	NO_GENE 50S RIBOSOMAL PROTEIN L29	0.03	Mesophilic	Multiple	Facultative	Unknown
	Bacteria	12.01	YP_926102.1	NO_GENE 50S RIBOSOMAL PROTEIN L29	0.03	Mesophilic	Multiple	Facultative	Unknown
	Bacteria	12.01	YP_001500048.1	NO_GENE 50S RIBOSOMAL PROTEIN L3	0.03	Mesophilic	Unknown	Facultative	Unknown
	Bacteria	12.01	NP_901130.1	NO_GENE HYPOTHETICAL PROTEIN	0.03	Mesophilic	Multiple	Facultative	Unknown
	Bacteria	12.01	YP_002418502.1	NO_GENE RIBOSOMAL PROTEIN L10	0.03	Mesophilic	Aquatic	Facultative	Unknown
	Bacteria	12.01	YP_001322193.1	NO_GENE RIBOSOMAL PROTEIN L18	0.03	Mesophilic	Unknown	Unknown	ModerateHalophilic
	Bacteria	12.01	YP_001322198.1	NO_GENE RIBOSOMAL PROTEIN L24	0.03	Mesophilic	Unknown	Unknown	ModerateHalophilic
	Bacteria	12.01	YP_001322527.1	NO_GENE RIBOSOMAL PROTEIN L34	0.03	Mesophilic	Unknown	Unknown	ModerateHalophilic
	Bacteria	12.01	YP_001322208.1	NO_GENE RIBOSOMAL PROTEIN L4/L1E	0.03	Mesophilic	Unknown	Unknown	ModerateHalophilic
	Bacteria	12.01	YP_001763026.1	NO_GENE RIBOSOMAL PROTEIN S17	0.03	Mesophilic	Multiple	Facultative	NonHalophilic
	Bacteria	12.01	YP_001643006.1	NO_GENE RIBOSOMAL PROTEIN S19	0.03	Mesophilic	Terrestrial	Aerobic	NonHalophilic
	Bacteria	12.01	YP_697093.1	RPLD 50S RIBOSOMAL PROTEIN L4	0.03	Mesophilic	Multiple	Anaerobic	NonHalophilic
	Bacteria	12.01	YP_312246.1	RPLE 50S RIBOSOMAL PROTEIN L5	0.03	Mesophilic	Host_Associated	Facultative	NonHalophilic
	Bacteria	12.01	YP_002261867.1	RPLF 50E RIBOSOMAL PROTEIN L6	0.03	Psychrophilic	Aquatic	Facultative	Unknown
	Bacteria	12.01	YP_312243.1	RPLF 50S RIBOSOMAL PROTEIN L6	0.03	Mesophilic	Host_Associated	Facultative	NonHalophilic
	Bacteria	12.01	YP_001307312.1	RPLF 50S RIBOSOMAL PROTEIN L6	0.03	Mesophilic	Unknown	Unknown	NonHalophilic
	Bacteria	12.01	YP_341299.1	RPLN 50S RIBOSOMAL SUBUNIT PROTEIN L14	0.03	Psychrophilic	Aquatic	Aerobic	Unknown
	Bacteria	12.01	YP_341284.1	RPLQ 50S RIBOSOMAL PROTEIN L17	0.03	Psychrophilic	Aquatic	Aerobic	Unknown
	Bacteria	12.01	NP_715887.1	RPLR 50S RIBOSOMAL PROTEIN L18	0.03	Mesophilic	Multiple	Facultative	Unknown
	Bacteria	12.01	NP_842694.1	RPLR 50S RIBOSOMAL PROTEIN L18	0.03	Mesophilic	Multiple	Facultative	Unknown
	Bacteria	12.01	YP_002155012.1	RPLR RIBOSOMAL PROTEIN L18	0.03	Mesophilic	Multiple	Facultative	NonHalophilic
	Bacteria	12.01	YP_926118.1	RPSD 30S RIBOSOMAL PROTEIN S4	0.03	Mesophilic	Multiple	Facultative	Unknown
	Bacteria	12.01	YP_867866.1	RPSE 30S RIBOSOMAL PROTEIN S5	0.03	Mesophilic	Multiple	Facultative	Unknown
	Bacteria	12.01	YP_001970806.1	RPSE PUTATIVE 30S RIBOSOMAL SUBUNIT PROTEIN S5	0.03	Mesophilic	Multiple	Aerobic	Unknown
	Bacteria	12.01	YP_812444.1	RPSJ 30S RIBOSOMAL PROTEIN S10	0.03	Mesophilic	Multiple	Facultative	Unknown
	Bacteria	12.01	YP_697099.1	RPSL 30S RIBOSOMAL PROTEIN S12	0.03	Mesophilic	Multiple	Anaerobic	NonHalophilic
	Bacteria	12.01	YP_076892.1	RPSQ 30S RIBOSOMAL PROTEIN S17	0.03	Thermophilic	Terrestrial	Microaerophilic	NonHalophilic
	Bacteria	12.01	YP_001307306.1	RPSQ 30S RIBOSOMAL PROTEIN S17	0.03	Mesophilic	Unknown	Unknown	NonHalophilic
	Bacteria	12.01	YP_338700.1	RPSQ 30S RIBOSOMAL SUBUNIT PROTEIN S17	0.03	Psychrophilic	Aquatic	Aerobic	Unknown
	Bacteria	12.01	YP_001971194.1	RPST PUTATIVE 30S RIBOSOMAL PROTEIN S20	0.03	Mesophilic	Multiple	Aerobic	Unknown
	Bacteria	12.01	YP_002155219.1	RPST RIBOSOMAL PROTEIN S20	0.03	Mesophilic	Multiple	Facultative	NonHalophilic
	Bacteria	12.01	YP_813144.1	RPSU 30S RIBOSOMAL PROTEIN S21	0.03	Mesophilic	Multiple	Facultative	Unknown
	Bacteria	12.01	YP_001476028.1	NO_GENE 30S RIBOSOMAL PROTEIN S11	0.04	Psychrophilic	Aquatic	Facultative	Unknown
	Bacteria	12.01	YP_001643011.1	NO_GENE 30S RIBOSOMAL PROTEIN S17	0.04	Mesophilic	Terrestrial	Aerobic	NonHalophilic
	Bacteria	12.01	YP_001552659.1	NO_GENE 30S RIBOSOMAL PROTEIN S5	0.04	Mesophilic	Aquatic	Facultative	Unknown
	Bacteria	12.01	YP_002418363.1	NO_GENE 50S RIBOSOMAL PROTEIN L16	0.04	Mesophilic	Aquatic	Facultative	Unknown
	Bacteria	12.01	YP_001643009.1	NO_GENE 50S RIBOSOMAL PROTEIN L16	0.04	Mesophilic	Terrestrial	Aerobic	NonHalophilic
	Bacteria	12.01	YP_001552667.1	NO_GENE 50S RIBOSOMAL PROTEIN L17	0.04	Mesophilic	Aquatic	Facultative	Unknown
	Bacteria	12.01	YP_001443974.1	NO_GENE 50S RIBOSOMAL PROTEIN L18	0.04	Mesophilic	Aquatic	Facultative	ModerateHalophilic
	Bacteria	12.01	YP_075188.1	NO_GENE 50S RIBOSOMAL PROTEIN L28	0.04	Thermophilic	Terrestrial	Microaerophilic	NonHalophilic
	Bacteria	12.01	YP_561198.1	NO_GENE 50S RIBOSOMAL PROTEIN L29	0.04	Mesophilic	Aquatic	Facultative	Unknown
	Bacteria	12.01	YP_001676332.1	NO_GENE 50S RIBOSOMAL PROTEIN L4	0.04	Psychrophilic	Unknown	Facultative	Unknown
	Bacteria	12.01	YP_128812.1	NO_GENE PUTATIVE RIBOSOMAL PROTEIN S20	0.04	Psychrophilic	Multiple	Facultative	NonHalophilic
	Bacteria	12.01	YP_001763009.1	NO_GENE RIBOSOMAL PROTEIN L17	0.04	Mesophilic	Multiple	Facultative	NonHalophilic
	Bacteria	12.01	YP_001319471.1	NO_GENE RIBOSOMAL PROTEIN L20	0.04	Mesophilic	Unknown	Unknown	ModerateHalophilic
	Bacteria	12.01	YP_001763024.1	NO_GENE RIBOSOMAL PROTEIN L24	0.04	Mesophilic	Multiple	Facultative	NonHalophilic
	Bacteria	12.01	YP_001500047.1	NO_GENE RIBOSOMAL PROTEIN S10	0.04	Mesophilic	Unknown	Facultative	Unknown
	Bacteria	12.01	YP_001320841.1	NO_GENE RIBOSOMAL PROTEIN S21	0.04	Mesophilic	Unknown	Unknown	ModerateHalophilic
	Bacteria	12.01	YP_001763029.1	NO_GENE RIBOSOMAL PROTEIN S3	0.04	Mesophilic	Multiple	Facultative	NonHalophilic
	Bacteria	12.01	YP_001322192.1	NO_GENE RIBOSOMAL PROTEIN S5	0.04	Mesophilic	Unknown	Unknown	ModerateHalophilic
	Bacteria	12.01	YP_867858.1	NO_GENE SSU RIBOSOMAL PROTEIN S17P	0.04	Mesophilic	Multiple	Facultative	Unknown
	Bacteria	12.01	YP_001307297.1	RPLC 50S RIBOSOMAL PROTEIN L3	0.04	Mesophilic	Unknown	Unknown	NonHalophilic
	Bacteria	12.01	YP_748856.1	RPLP 50S RIBOSOMAL PROTEIN L16	0.04	Mesophilic	Multiple	Facultative	Unknown
	Bacteria	12.01	YP_002155003.1	RPLP RIBOSOMAL PROTEIN L16	0.04	Mesophilic	Multiple	Facultative	NonHalophilic
	Bacteria	12.01	YP_034478.1	RPLR 50S RIBOSOMAL PROTEIN L18	0.04	Mesophilic	Multiple	Facultative	Unknown
	Bacteria	12.01	NP_976443.1	RPLV 50S RIBOSOMAL PROTEIN L22	0.04	Mesophilic	Terrestrial	Aerobic	Unknown
	Bacteria	12.01	YP_867854.1	RPLV 50S RIBOSOMAL PROTEIN L22	0.04	Mesophilic	Multiple	Facultative	Unknown
	Bacteria	12.01	NP_980827.1	RPMA 50S RIBOSOMAL PROTEIN L27	0.04	Mesophilic	Terrestrial	Aerobic	Unknown
	Bacteria	12.01	NP_933176.2	RPMC 50S RIBOSOMAL PROTEIN L29	0.04	Mesophilic	Aquatic	Facultative	Unknown
	Bacteria	12.01	YP_001970807.1	RPMD PUTATIVE 50S RIBOSOMAL PROTEIN L30	0.04	Mesophilic	Multiple	Aerobic	Unknown
	Bacteria	12.01	YP_073900.1	RPME RIBOSOMAL PROTEIN L31	0.04	Thermophilic	Terrestrial	Microaerophilic	NonHalophilic
	Bacteria	12.01	YP_037985.2	RPMF 50S RIBOSOMAL PROTEIN L32	0.04	Mesophilic	Multiple	Facultative	Unknown
	Bacteria	12.01	YP_696573.1	RPMI 50S RIBOSOMAL PROTEIN L35	0.04	Mesophilic	Multiple	Anaerobic	NonHalophilic
	Bacteria	12.01	YP_002155002.1	RPSC RIBOSOMAL PROTEIN S3	0.04	Mesophilic	Multiple	Facultative	NonHalophilic
	Bacteria	12.01	YP_341286.1	RPSD 30S RIBOSOMAL PROTEIN S4	0.04	Psychrophilic	Aquatic	Aerobic	Unknown
	Bacteria	12.01	NP_715895.1	RPSD 30S RIBOSOMAL PROTEIN S4	0.04	Mesophilic	Multiple	Facultative	Unknown
	Bacteria	12.01	NP_976455.1	RPSE 30S RIBOSOMAL PROTEIN S5	0.04	Mesophilic	Terrestrial	Aerobic	Unknown
	Bacteria	12.01	YP_341292.1	RPSE 30S RIBOSOMAL PROTEIN S5	0.04	Psychrophilic	Aquatic	Aerobic	Unknown
	Bacteria	12.01	YP_001185266.1	RPSJ 30S RIBOSOMAL PROTEIN S10	0.04	Mesophilic	Multiple	Facultative	Unknown
	Bacteria	12.01	YP_312235.1	RPSK 30S RIBOSOMAL PROTEIN S11	0.04	Mesophilic	Host_Associated	Facultative	NonHalophilic
	Bacteria	12.01	YP_697081.1	RPSN 30S RIBOSOMAL PROTEIN S14	0.04	Mesophilic	Multiple	Anaerobic	NonHalophilic
	Bacteria	12.01	YP_001185252.1	RPSN 30S RIBOSOMAL PROTEIN S14	0.04	Mesophilic	Multiple	Facultative	Unknown
	Bacteria	12.01	YP_075295.1	RPSP 30S RIBOSOMAL PROTEIN S16	0.04	Thermophilic	Terrestrial	Microaerophilic	NonHalophilic
	Bacteria	12.01	YP_002155307.1	RPSP RIBOSOMAL PROTEIN S16	0.04	Mesophilic	Multiple	Facultative	NonHalophilic
	Bacteria	12.01	YP_001643001.1	NO_GENE 30S RIBOSOMAL PROTEIN S10	0.05	Mesophilic	Terrestrial	Aerobic	NonHalophilic
	Bacteria	12.01	YP_001476029.1	NO_GENE 30S RIBOSOMAL PROTEIN S13	0.05	Psychrophilic	Aquatic	Facultative	Unknown
	Bacteria	12.01	YP_001476032.1	NO_GENE 30S RIBOSOMAL PROTEIN S5	0.05	Psychrophilic	Aquatic	Facultative	Unknown
	Bacteria	12.01	YP_748845.1	NO_GENE 30S RIBOSOMAL PROTEIN S7	0.05	Mesophilic	Multiple	Facultative	Unknown
	Bacteria	12.01	YP_001472486.1	NO_GENE 50S RIBOSOMAL PROTEIN L13	0.05	Psychrophilic	Aquatic	Facultative	Unknown
	Bacteria	12.01	YP_001500714.1	NO_GENE 50S RIBOSOMAL PROTEIN L21	0.05	Mesophilic	Unknown	Facultative	Unknown
	Bacteria	12.01	YP_001647075.1	NO_GENE 50S RIBOSOMAL PROTEIN L27	0.05	Mesophilic	Terrestrial	Aerobic	NonHalophilic
	Bacteria	12.01	YP_002418370.1	NO_GENE 50S RIBOSOMAL PROTEIN L3	0.05	Mesophilic	Aquatic	Facultative	Unknown
	Bacteria	12.01	YP_001443976.1	NO_GENE 50S RIBOSOMAL PROTEIN L30	0.05	Mesophilic	Aquatic	Facultative	ModerateHalophilic
	Bacteria	12.01	YP_002155011.1	NO_GENE 50S RIBOSOMAL PROTEIN L6	0.05	Mesophilic	Multiple	Facultative	NonHalophilic
	Bacteria	12.01	YP_001322179.1	NO_GENE RIBOSOMAL PROTEIN L17	0.05	Mesophilic	Unknown	Unknown	ModerateHalophilic
	Bacteria	12.01	YP_001320119.1	NO_GENE RIBOSOMAL PROTEIN L21	0.05	Mesophilic	Unknown	Unknown	ModerateHalophilic
	Bacteria	12.01	YP_002418368.1	NO_GENE RIBOSOMAL PROTEIN L23	0.05	Mesophilic	Aquatic	Facultative	Unknown
	Bacteria	12.01	YP_001554365.1	NO_GENE RIBOSOMAL PROTEIN L25	0.05	Mesophilic	Aquatic	Facultative	Unknown
	Bacteria	12.01	YP_001760534.1	NO_GENE RIBOSOMAL PROTEIN L25	0.05	Mesophilic	Multiple	Facultative	NonHalophilic
	Bacteria	12.01	YP_001320583.1	NO_GENE RIBOSOMAL PROTEIN L28	0.05	Mesophilic	Unknown	Unknown	ModerateHalophilic
	Bacteria	12.01	YP_926209.1	NO_GENE RIBOSOMAL PROTEIN L28	0.05	Mesophilic	Multiple	Facultative	Unknown
	Bacteria	12.01	YP_002418369.1	NO_GENE RIBOSOMAL PROTEIN L4	0.05	Mesophilic	Aquatic	Facultative	Unknown
	Bacteria	12.01	YP_001322218.1	NO_GENE RIBOSOMAL PROTEIN L7/L12	0.05	Mesophilic	Unknown	Unknown	ModerateHalophilic
	Bacteria	12.01	YP_748848.1	NO_GENE RIBOSOMAL PROTEIN S10	0.05	Mesophilic	Multiple	Facultative	Unknown
	Bacteria	12.01	YP_001443967.1	NO_GENE RIBOSOMAL PROTEIN S17	0.05	Mesophilic	Aquatic	Facultative	ModerateHalophilic
	Bacteria	12.01	YP_001307300.1	RPLB 50S RIBOSOMAL PROTEIN L2	0.05	Mesophilic	Unknown	Unknown	NonHalophilic
	Bacteria	12.01	YP_002154996.1	RPLC 50S RIBOSOMAL PROTEIN L3	0.05	Mesophilic	Multiple	Facultative	NonHalophilic
	Bacteria	12.01	YP_001881989.1	RPLF RIBOSOMAL PROTEIN L6	0.05	Mesophilic	Host_Associated	Facultative	NonHalophilic
	Bacteria	12.01	YP_001970780.1	RPLJ PUTATIVE 50S RIBOSOMAL SUBUNIT PROTEIN L10	0.05	Mesophilic	Multiple	Aerobic	Unknown
	Bacteria	12.01	YP_001143766.1	RPLN RIBOSOMAL PROTEIN L14	0.05	Mesophilic	Aquatic	Facultative	Unknown
	Bacteria	12.01	YP_001970808.1	RPLO PUTATIVE 50S RIBOSOMAL PROTEIN L15	0.05	Mesophilic	Multiple	Aerobic	Unknown
	Bacteria	12.01	YP_001308701.1	RPLT 50S RIBOSOMAL PROTEIN L20	0.05	Mesophilic	Unknown	Unknown	NonHalophilic
	Bacteria	12.01	YP_312142.1	RPLU 50S RIBOSOMAL PROTEIN L21	0.05	Mesophilic	Host_Associated	Facultative	NonHalophilic
	Bacteria	12.01	YP_697089.1	RPLV 50S RIBOSOMAL PROTEIN L22	0.05	Mesophilic	Multiple	Anaerobic	NonHalophilic
	Bacteria	12.01	YP_128566.1	RPLV 50S RIBOSOMAL PROTEIN L22	0.05	Psychrophilic	Multiple	Facultative	NonHalophilic
	Bacteria	12.01	YP_002261857.1	RPLV 50S RIBOSOMAL SUBUNIT PROTEIN L22	0.05	Psychrophilic	Aquatic	Facultative	Unknown
	Bacteria	12.01	YP_341298.1	RPLX 50S RIBOSOMAL SUBUNIT PROTEIN L24	0.05	Psychrophilic	Aquatic	Aerobic	Unknown
	Bacteria	12.01	YP_001970800.1	RPLX PUTATIVE 50S RIBOSOMAL PROTEIN L24	0.05	Mesophilic	Multiple	Aerobic	Unknown
	Bacteria	12.01	YP_001143903.1	RPMG 50S RIBOSOMAL PROTEIN L33	0.05	Mesophilic	Aquatic	Facultative	Unknown
	Bacteria	12.01	YP_001307322.1	RPMJ 50S RIBOSOMAL PROTEIN L36	0.05	Mesophilic	Unknown	Unknown	NonHalophilic
	Bacteria	12.01	YP_001185248.1	RPSE 30S RIBOSOMAL PROTEIN S5	0.05	Mesophilic	Multiple	Facultative	Unknown
	Bacteria	12.01	YP_002154992.1	RPSG RIBOSOMAL PROTEIN S7	0.05	Mesophilic	Multiple	Facultative	NonHalophilic
	Bacteria	12.01	YP_076887.1	RPSH 30S RIBOSOMAL PROTEIN S8	0.05	Thermophilic	Terrestrial	Microaerophilic	NonHalophilic
	Bacteria	12.01	YP_338690.1	RPSJ 30S RIBOSOMAL SUBUNIT PROTEIN S10	0.05	Psychrophilic	Aquatic	Aerobic	Unknown
	Bacteria	12.01	YP_854838.1	RPSJ RIBOSOMAL PROTEIN S10	0.05	Mesophilic	Multiple	Facultative	Unknown
	Bacteria	12.01	YP_001881982.1	RPSK RIBOSOMAL PROTEIN S11	0.05	Mesophilic	Host_Associated	Facultative	NonHalophilic
	Bacteria	12.01	YP_002261844.1	RPSL 30S RIBOSOMAL PROTEIN S12	0.05	Psychrophilic	Aquatic	Facultative	Unknown
	Bacteria	12.01	YP_001322183.1	RPSM 30S RIBOSOMAL PROTEIN S13	0.05	Mesophilic	Unknown	Unknown	ModerateHalophilic
	Bacteria	12.01	YP_001970802.1	RPSN PUTATIVE 30S RIBOSOMAL PROTEIN S14	0.05	Mesophilic	Multiple	Aerobic	Unknown
	Bacteria	12.01	YP_340931.1	RPSR 30S RIBOSOMAL SUBUNIT PROTEIN S18	0.05	Psychrophilic	Aquatic	Aerobic	Unknown
	Bacteria	12.01	YP_001092293.1	RPSS 30S RIBOSOMAL PROTEIN S19	0.05	Mesophilic	Multiple	Facultative	Unknown
	Bacteria	12.01	YP_001443344.1	NO_GENE 30S RIBOSOMAL PROTEIN S12	0.06	Mesophilic	Aquatic	Facultative	ModerateHalophilic
	Bacteria	12.01	YP_001552655.1	NO_GENE 30S RIBOSOMAL PROTEIN S14	0.06	Mesophilic	Aquatic	Facultative	Unknown
	Bacteria	12.01	YP_001443343.1	NO_GENE 30S RIBOSOMAL PROTEIN S7	0.06	Mesophilic	Aquatic	Facultative	ModerateHalophilic
	Bacteria	12.01	YP_001500037.1	NO_GENE 50S RIBOSOMAL PROTEIN L11	0.06	Mesophilic	Unknown	Facultative	Unknown
	Bacteria	12.01	YP_074921.1	NO_GENE 50S RIBOSOMAL PROTEIN L35	0.06	Thermophilic	Terrestrial	Microaerophilic	NonHalophilic
	Bacteria	12.01	YP_001476048.1	NO_GENE 50S RIBOSOMAL PROTEIN L4	0.06	Psychrophilic	Aquatic	Facultative	Unknown
	Bacteria	12.01	YP_001322220.1	NO_GENE RIBOSOMAL PROTEIN L1	0.06	Mesophilic	Unknown	Unknown	ModerateHalophilic
	Bacteria	12.01	YP_001443983.1	NO_GENE RIBOSOMAL PROTEIN L17	0.06	Mesophilic	Aquatic	Facultative	ModerateHalophilic
	Bacteria	12.01	YP_001320552.1	NO_GENE RIBOSOMAL PROTEIN L19	0.06	Mesophilic	Unknown	Unknown	ModerateHalophilic
	Bacteria	12.01	YP_001322207.1	NO_GENE RIBOSOMAL PROTEIN L25/L23	0.06	Mesophilic	Unknown	Unknown	ModerateHalophilic
	Bacteria	12.01	YP_001672664.1	NO_GENE RIBOSOMAL PROTEIN L28	0.06	Psychrophilic	Unknown	Facultative	Unknown
	Bacteria	12.01	YP_001322184.1	NO_GENE RIBOSOMAL PROTEIN L36	0.06	Mesophilic	Unknown	Unknown	ModerateHalophilic
	Bacteria	12.01	YP_001322194.1	NO_GENE RIBOSOMAL PROTEIN L6	0.06	Mesophilic	Unknown	Unknown	ModerateHalophilic
	Bacteria	12.01	YP_561189.1	NO_GENE RIBOSOMAL PROTEIN S10	0.06	Mesophilic	Aquatic	Facultative	Unknown
	Bacteria	12.01	YP_002418364.1	NO_GENE RIBOSOMAL PROTEIN S3	0.06	Mesophilic	Aquatic	Facultative	Unknown
	Bacteria	12.01	YP_002418346.1	NO_GENE RIBOSOMAL PROTEIN S4	0.06	Mesophilic	Aquatic	Facultative	Unknown
	Bacteria	12.01	YP_001322206.1	RPLB 50S RIBOSOMAL PROTEIN L2	0.06	Mesophilic	Unknown	Unknown	ModerateHalophilic
	Bacteria	12.01	YP_001185265.1	RPLC 50S RIBOSOMAL PROTEIN L3	0.06	Mesophilic	Multiple	Facultative	Unknown
	Bacteria	12.01	YP_341297.1	RPLE 50S RIBOSOMAL PROTEIN L5	0.06	Psychrophilic	Aquatic	Aerobic	Unknown
	Bacteria	12.01	YP_867861.1	RPLE 50S RIBOSOMAL PROTEIN L5	0.06	Mesophilic	Multiple	Facultative	Unknown
	Bacteria	12.01	YP_001881992.1	RPLE RIBOSOMAL PROTEIN L5	0.06	Mesophilic	Host_Associated	Facultative	NonHalophilic
	Bacteria	12.01	YP_312180.1	RPLM 50S RIBOSOMAL PROTEIN L13	0.06	Mesophilic	Host_Associated	Facultative	NonHalophilic
	Bacteria	12.01	YP_002261871.1	RPLO 50S RIBOSOMAL PROTEIN L15	0.06	Psychrophilic	Aquatic	Facultative	Unknown
	Bacteria	12.01	YP_926101.1	RPLP 50S RIBOSOMAL PROTEIN L16	0.06	Mesophilic	Multiple	Facultative	Unknown
	Bacteria	12.01	YP_812447.1	RPLW 50S RIBOSOMAL PROTEIN L23	0.06	Mesophilic	Multiple	Facultative	Unknown
	Bacteria	12.01	NP_842689.1	RPLX 50S RIBOSOMAL PROTEIN L24	0.06	Mesophilic	Multiple	Facultative	Unknown
	Bacteria	12.01	YP_034473.1	RPLX 50S RIBOSOMAL PROTEIN L24	0.06	Mesophilic	Multiple	Facultative	Unknown
	Bacteria	12.01	YP_001320121.1	RPMA 50S RIBOSOMAL PROTEIN L27	0.06	Mesophilic	Unknown	Unknown	ModerateHalophilic
	Bacteria	12.01	NP_933079.1	RPMB 50S RIBOSOMAL PROTEIN L28	0.06	Mesophilic	Aquatic	Facultative	Unknown
	Bacteria	12.01	NP_796654.1	RPMD 50S RIBOSOMAL PROTEIN L30	0.06	Mesophilic	Aquatic	Facultative	Unknown
	Bacteria	12.01	YP_128579.1	RPMD 50S RIBOSOMAL PROTEIN L30	0.06	Psychrophilic	Multiple	Facultative	NonHalophilic
	Bacteria	12.01	NP_901417.1	RPME 50S RIBOSOMAL PROTEIN L31	0.06	Mesophilic	Multiple	Facultative	Unknown
	Bacteria	12.01	NP_797660.1	RPMI 50S RIBOSOMAL PROTEIN L35	0.06	Mesophilic	Aquatic	Facultative	Unknown
	Bacteria	12.01	YP_001183536.1	RPMI 50S RIBOSOMAL PROTEIN L35	0.06	Mesophilic	Multiple	Facultative	Unknown
	Bacteria	12.01	YP_001307314.1	RPSE 30S RIBOSOMAL PROTEIN S5	0.06	Mesophilic	Unknown	Unknown	NonHalophilic
	Bacteria	12.01	YP_002261866.1	RPSH 30S RIBOSOMAL PROTEIN S8	0.06	Psychrophilic	Aquatic	Facultative	Unknown
	Bacteria	12.01	YP_001307296.1	RPSJ 30S RIBOSOMAL PROTEIN S10	0.06	Mesophilic	Unknown	Unknown	NonHalophilic
	Bacteria	12.01	YP_697095.1	RPSJ 30S RIBOSOMAL PROTEIN S10	0.06	Mesophilic	Multiple	Anaerobic	NonHalophilic
	Bacteria	12.01	YP_002155019.1	RPSK 30S RIBOSOMAL PROTEIN S11	0.06	Mesophilic	Multiple	Facultative	NonHalophilic
	Bacteria	12.01	YP_339465.1	RPSP 30S RIBOSOMAL PROTEIN S16	0.06	Psychrophilic	Aquatic	Aerobic	Unknown
	Bacteria	12.01	YP_002261861.1	RPSQ 30S RIBOSOMAL PROTEIN S17	0.06	Psychrophilic	Aquatic	Facultative	Unknown
	Bacteria	12.01	YP_001552641.1	NO_GENE 30S RIBOSOMAL PROTEIN S10	0.07	Mesophilic	Aquatic	Facultative	Unknown
	Bacteria	12.01	YP_128584.1	NO_GENE 30S RIBOSOMAL PROTEIN S11	0.07	Psychrophilic	Multiple	Facultative	NonHalophilic
	Bacteria	12.01	YP_001500070.1	NO_GENE 30S RIBOSOMAL PROTEIN S11	0.07	Mesophilic	Unknown	Facultative	Unknown
	Bacteria	12.01	YP_001676320.1	NO_GENE 30S RIBOSOMAL PROTEIN S14	0.07	Psychrophilic	Unknown	Facultative	Unknown
	Bacteria	12.01	YP_001443975.1	NO_GENE 30S RIBOSOMAL PROTEIN S5	0.07	Mesophilic	Aquatic	Facultative	ModerateHalophilic
	Bacteria	12.01	YP_001500044.1	NO_GENE 30S RIBOSOMAL PROTEIN S7	0.07	Mesophilic	Unknown	Facultative	Unknown
	Bacteria	12.01	NP_799151.1	NO_GENE 30S RIBOSOMAL PROTEIN S7	0.07	Mesophilic	Aquatic	Facultative	Unknown
	Bacteria	12.01	YP_001443972.1	NO_GENE 30S RIBOSOMAL PROTEIN S8	0.07	Mesophilic	Aquatic	Facultative	ModerateHalophilic
	Bacteria	12.01	YP_001443960.1	NO_GENE 50S RIBOSOMAL PROTEIN L23	0.07	Mesophilic	Aquatic	Facultative	ModerateHalophilic
	Bacteria	12.01	YP_001185257.1	NO_GENE 50S RIBOSOMAL PROTEIN L29	0.07	Mesophilic	Multiple	Facultative	Unknown
	Bacteria	12.01	YP_001504105.1	NO_GENE 50S RIBOSOMAL PROTEIN L34	0.07	Mesophilic	Unknown	Facultative	Unknown
	Bacteria	12.01	YP_001445273.1	NO_GENE 50S RIBOSOMAL PROTEIN L35	0.07	Mesophilic	Aquatic	Facultative	ModerateHalophilic
	Bacteria	12.01	YP_001322199.1	NO_GENE RIBOSOMAL PROTEIN L14	0.07	Mesophilic	Unknown	Unknown	ModerateHalophilic
	Bacteria	12.01	YP_001322209.1	NO_GENE RIBOSOMAL PROTEIN L3	0.07	Mesophilic	Unknown	Unknown	ModerateHalophilic
	Bacteria	12.01	YP_001763012.1	NO_GENE RIBOSOMAL PROTEIN S11	0.07	Mesophilic	Multiple	Facultative	NonHalophilic
	Bacteria	12.01	NP_796645.1	NO_GENE RIBOSOMAL PROTEIN S17	0.07	Mesophilic	Aquatic	Facultative	Unknown
	Bacteria	12.01	NP_976439.1	RPLD 50S RIBOSOMAL PROTEIN L4	0.07	Mesophilic	Terrestrial	Aerobic	Unknown
	Bacteria	12.01	YP_697106.1	RPLK 50S RIBOSOMAL PROTEIN L11	0.07	Mesophilic	Multiple	Anaerobic	NonHalophilic
	Bacteria	12.01	YP_561197.1	RPLP 50S RIBOSOMAL PROTEIN L16	0.07	Mesophilic	Aquatic	Facultative	Unknown
	Bacteria	12.01	YP_034469.1	RPLP 50S RIBOSOMAL PROTEIN L16	0.07	Mesophilic	Multiple	Facultative	Unknown
	Bacteria	12.01	YP_748875.1	RPLQ 50S RIBOSOMAL PROTEIN L17	0.07	Mesophilic	Multiple	Facultative	Unknown
	Bacteria	12.01	YP_867865.1	RPLR 50S RIBOSOMAL PROTEIN L18	0.07	Mesophilic	Multiple	Facultative	Unknown
	Bacteria	12.01	YP_696572.1	RPLT 50S RIBOSOMAL PROTEIN L20	0.07	Mesophilic	Multiple	Anaerobic	NonHalophilic
	Bacteria	12.01	YP_697083.1	RPLX 50S RIBOSOMAL PROTEIN L24	0.07	Mesophilic	Multiple	Anaerobic	NonHalophilic
	Bacteria	12.01	YP_002261863.1	RPLX 50S RIBOSOMAL PROTEIN L24	0.07	Psychrophilic	Aquatic	Facultative	Unknown
	Bacteria	12.01	YP_812456.1	RPLX 50S RIBOSOMAL PROTEIN L24	0.07	Mesophilic	Multiple	Facultative	Unknown
	Bacteria	12.01	YP_038493.1	RPMA 50S RIBOSOMAL PROTEIN L27	0.07	Mesophilic	Multiple	Facultative	Unknown
	Bacteria	12.01	NP_903125.1	RPMG 50S RIBOSOMAL PROTEIN L33	0.07	Mesophilic	Multiple	Facultative	Unknown
	Bacteria	12.01	YP_001312166.1	RPMH 50S RIBOSOMAL PROTEIN L34	0.07	Mesophilic	Unknown	Unknown	NonHalophilic
	Bacteria	12.01	YP_001141776.1	RPMI RIBOSOMAL PROTEIN L35	0.07	Mesophilic	Aquatic	Facultative	Unknown
	Bacteria	12.01	NP_842695.1	RPSE 30S RIBOSOMAL PROTEIN S5	0.07	Mesophilic	Multiple	Facultative	Unknown
	Bacteria	12.01	YP_034479.1	RPSE 30S RIBOSOMAL PROTEIN S5	0.07	Mesophilic	Multiple	Facultative	Unknown
	Bacteria	12.01	YP_697067.1	RPSK 30S RIBOSOMAL PROTEIN S11	0.07	Mesophilic	Multiple	Anaerobic	NonHalophilic
	Bacteria	12.01	YP_001970357.1	RPSU 30S RIBOSOMAL PROTEIN S21	0.07	Mesophilic	Multiple	Aerobic	Unknown
	Bacteria	12.01	YP_561213.1	NO_GENE 30S RIBOSOMAL PROTEIN S11	0.08	Mesophilic	Aquatic	Facultative	Unknown
	Bacteria	12.01	YP_001676311.1	NO_GENE 30S RIBOSOMAL PROTEIN S11	0.08	Psychrophilic	Unknown	Facultative	Unknown
	Bacteria	12.01	YP_002416188.1	NO_GENE 30S RIBOSOMAL PROTEIN S20	0.08	Mesophilic	Aquatic	Facultative	Unknown
	Bacteria	12.01	YP_001476043.1	NO_GENE 30S RIBOSOMAL PROTEIN S3	0.08	Psychrophilic	Aquatic	Facultative	Unknown
	Bacteria	12.01	YP_001643019.1	NO_GENE 30S RIBOSOMAL PROTEIN S5	0.08	Mesophilic	Terrestrial	Aerobic	NonHalophilic
	Bacteria	12.01	YP_001552661.1	NO_GENE 50S RIBOSOMAL PROTEIN L15	0.08	Mesophilic	Aquatic	Facultative	Unknown
	Bacteria	12.01	YP_001476046.1	NO_GENE 50S RIBOSOMAL PROTEIN L2	0.08	Psychrophilic	Aquatic	Facultative	Unknown
	Bacteria	12.01	YP_001643013.1	NO_GENE 50S RIBOSOMAL PROTEIN L24	0.08	Mesophilic	Terrestrial	Aerobic	NonHalophilic
	Bacteria	12.01	YP_001552642.1	NO_GENE 50S RIBOSOMAL PROTEIN L3	0.08	Mesophilic	Aquatic	Facultative	Unknown
	Bacteria	12.01	YP_001502353.1	NO_GENE 50S RIBOSOMAL PROTEIN L32	0.08	Mesophilic	Unknown	Facultative	Unknown
	Bacteria	12.01	YP_750132.1	NO_GENE RIBOSOMAL PROTEIN L25	0.08	Mesophilic	Multiple	Facultative	Unknown
	Bacteria	12.01	YP_001500066.1	NO_GENE RIBOSOMAL PROTEIN L30	0.08	Mesophilic	Unknown	Facultative	Unknown
	Bacteria	12.01	YP_002418375.1	NO_GENE RIBOSOMAL PROTEIN S12	0.08	Mesophilic	Aquatic	Facultative	Unknown
	Bacteria	12.01	YP_002418374.1	NO_GENE RIBOSOMAL PROTEIN S7	0.08	Mesophilic	Aquatic	Facultative	Unknown
	Bacteria	12.01	YP_001185253.1	RPLE 50S RIBOSOMAL PROTEIN L5	0.08	Mesophilic	Multiple	Facultative	Unknown
	Bacteria	12.01	YP_001092301.1	RPLE 50S RIBOSOMAL PROTEIN L5	0.08	Mesophilic	Multiple	Facultative	Unknown
	Bacteria	12.01	YP_131520.2	RPLJ 50S RIBOSOMAL PROTEIN L10	0.08	Psychrophilic	Multiple	Facultative	NonHalophilic
	Bacteria	12.01	YP_002264198.1	RPLJ 50S RIBOSOMAL SUBUNIT PROTEIN L10	0.08	Psychrophilic	Aquatic	Facultative	Unknown
	Bacteria	12.01	NP_976445.1	RPLP 50S RIBOSOMAL PROTEIN L16	0.08	Mesophilic	Terrestrial	Aerobic	Unknown
	Bacteria	12.01	YP_001322202.1	RPLP 50S RIBOSOMAL PROTEIN L16	0.08	Mesophilic	Unknown	Unknown	ModerateHalophilic
	Bacteria	12.01	YP_751595.1	RPLS 50S RIBOSOMAL PROTEIN L19	0.08	Mesophilic	Multiple	Facultative	Unknown
	Bacteria	12.01	YP_074922.1	RPLT 50S RIBOSOMAL PROTEIN L20	0.08	Thermophilic	Terrestrial	Microaerophilic	NonHalophilic
	Bacteria	12.01	YP_001881899.1	RPLU RIBOSOMAL PROTEIN L21	0.08	Mesophilic	Host_Associated	Facultative	NonHalophilic
	Bacteria	12.01	YP_034467.1	RPLV 50S RIBOSOMAL PROTEIN L22	0.08	Mesophilic	Multiple	Facultative	Unknown
	Bacteria	12.01	YP_926099.1	RPLV 50S RIBOSOMAL PROTEIN L22	0.08	Mesophilic	Multiple	Facultative	Unknown
	Bacteria	12.01	YP_001973530.1	RPME PUTATIVE 50S RIBOSOMAL PROTEIN L31	0.08	Mesophilic	Multiple	Aerobic	Unknown
	Bacteria	12.01	YP_697109.1	RPMG 50S RIBOSOMAL PROTEIN L33	0.08	Mesophilic	Multiple	Anaerobic	NonHalophilic
	Bacteria	12.01	YP_341497.1	RPMH 50S RIBOSOMAL PROTEIN L34	0.08	Psychrophilic	Aquatic	Aerobic	Unknown
	Bacteria	12.01	YP_001308700.1	RPMI 50S RIBOSOMAL PROTEIN L35	0.08	Mesophilic	Unknown	Unknown	NonHalophilic
	Bacteria	12.01	NP_796642.1	RPSC 30S RIBOSOMAL PROTEIN S3	0.08	Mesophilic	Aquatic	Facultative	Unknown
	Bacteria	12.01	YP_748855.1	RPSC 30S RIBOSOMAL PROTEIN S3	0.08	Mesophilic	Multiple	Facultative	Unknown
	Bacteria	12.01	YP_002261875.1	RPSD 30S RIBOSOMAL PROTEIN S4	0.08	Psychrophilic	Aquatic	Facultative	Unknown
	Bacteria	12.01	YP_001970812.1	RPSD PUTATIVE 30S RIBOSOMAL SUBUNIT PROTEIN S4	0.08	Mesophilic	Multiple	Aerobic	Unknown
	Bacteria	12.01	NP_796653.1	RPSE 30S RIBOSOMAL PROTEIN S5	0.08	Mesophilic	Aquatic	Facultative	Unknown
	Bacteria	12.01	YP_076906.1	RPSL 30S RIBOSOMAL PROTEIN S12	0.08	Thermophilic	Terrestrial	Microaerophilic	NonHalophilic
	Bacteria	12.01	YP_751571.1	RPST 30S RIBOSOMAL PROTEIN S20	0.08	Mesophilic	Multiple	Facultative	Unknown
	Bacteria	12.01	YP_001552637.1	NO_GENE 30S RIBOSOMAL PROTEIN S12	0.09	Mesophilic	Aquatic	Facultative	Unknown
	Bacteria	12.01	YP_001500061.1	NO_GENE 30S RIBOSOMAL PROTEIN S14	0.09	Mesophilic	Unknown	Facultative	Unknown
	Bacteria	12.01	YP_001648036.1	NO_GENE 30S RIBOSOMAL PROTEIN S18	0.09	Mesophilic	Terrestrial	Aerobic	NonHalophilic
	Bacteria	12.01	YP_001552648.1	NO_GENE 30S RIBOSOMAL PROTEIN S3	0.09	Mesophilic	Aquatic	Facultative	Unknown
	Bacteria	12.01	YP_001476027.1	NO_GENE 30S RIBOSOMAL PROTEIN S4	0.09	Psychrophilic	Aquatic	Facultative	Unknown
	Bacteria	12.01	YP_001185269.1	NO_GENE 30S RIBOSOMAL PROTEIN S7	0.09	Mesophilic	Multiple	Facultative	Unknown
	Bacteria	12.01	YP_001676337.1	NO_GENE 30S RIBOSOMAL PROTEIN S7	0.09	Psychrophilic	Unknown	Facultative	Unknown
	Bacteria	12.01	YP_001676344.1	NO_GENE 50S RIBOSOMAL PROTEIN L11	0.09	Psychrophilic	Unknown	Facultative	Unknown
	Bacteria	12.01	YP_001643012.1	NO_GENE 50S RIBOSOMAL PROTEIN L14	0.09	Mesophilic	Terrestrial	Aerobic	NonHalophilic
	Bacteria	12.01	YP_002416635.1	NO_GENE 50S RIBOSOMAL PROTEIN L32	0.09	Mesophilic	Aquatic	Facultative	Unknown
	Bacteria	12.01	YP_001552654.1	NO_GENE 50S RIBOSOMAL PROTEIN L5	0.09	Mesophilic	Aquatic	Facultative	Unknown
	Bacteria	12.01	YP_001763019.1	NO_GENE RIBOSOMAL PROTEIN L18	0.09	Mesophilic	Multiple	Facultative	NonHalophilic
	Bacteria	12.01	YP_002418354.1	NO_GENE RIBOSOMAL PROTEIN L18	0.09	Mesophilic	Aquatic	Facultative	Unknown
	Bacteria	12.01	YP_001763035.1	NO_GENE RIBOSOMAL PROTEIN L3	0.09	Mesophilic	Multiple	Facultative	NonHalophilic
	Bacteria	12.01	YP_001763034.1	NO_GENE RIBOSOMAL PROTEIN L4/L1E	0.09	Mesophilic	Multiple	Facultative	NonHalophilic
	Bacteria	12.01	YP_001763022.1	NO_GENE RIBOSOMAL PROTEIN S14	0.09	Mesophilic	Multiple	Facultative	NonHalophilic
	Bacteria	12.01	YP_001503432.1	NO_GENE RIBOSOMAL PROTEIN S18	0.09	Mesophilic	Unknown	Facultative	Unknown
	Bacteria	12.01	YP_001763011.1	NO_GENE RIBOSOMAL PROTEIN S4	0.09	Mesophilic	Multiple	Facultative	NonHalophilic
	Bacteria	12.01	YP_001763039.1	NO_GENE RIBOSOMAL PROTEIN S7	0.09	Mesophilic	Multiple	Facultative	NonHalophilic
	Bacteria	12.01	YP_697091.1	RPLB 50S RIBOSOMAL PROTEIN L2	0.09	Mesophilic	Multiple	Anaerobic	NonHalophilic
	Bacteria	12.01	YP_002261852.1	RPLC 50S RIBOSOMAL PROTEIN L3	0.09	Psychrophilic	Aquatic	Facultative	Unknown
	Bacteria	12.01	YP_748850.1	RPLD 50S RIBOSOMAL PROTEIN L4	0.09	Mesophilic	Multiple	Facultative	Unknown
	Bacteria	12.01	YP_926106.1	RPLE 50S RIBOSOMAL PROTEIN L5	0.09	Mesophilic	Multiple	Facultative	Unknown
	Bacteria	12.01	YP_341294.1	RPLF 50S RIBOSOMAL PROTEIN L6	0.09	Psychrophilic	Aquatic	Aerobic	Unknown
	Bacteria	12.01	YP_001972884.1	RPLI 50S RIBOSOMAL PROTEIN L9	0.09	Mesophilic	Multiple	Aerobic	Unknown
	Bacteria	12.01	NP_709780.1	RPLJ 50S RIBOSOMAL PROTEIN L10	0.09	Mesophilic	Host_Associated	Facultative	Unknown
	Bacteria	12.01	YP_697103.1	RPLL RIBOSOMAL PROTEIN L7/L12	0.09	Mesophilic	Multiple	Anaerobic	NonHalophilic
	Bacteria	12.01	YP_076894.1	RPLP 50S RIBOSOMAL PROTEIN L16	0.09	Thermophilic	Terrestrial	Microaerophilic	NonHalophilic
	Bacteria	12.01	YP_926110.1	RPLR 50S RIBOSOMAL PROTEIN L18	0.09	Mesophilic	Multiple	Facultative	Unknown
	Bacteria	12.01	YP_697078.1	RPLR 50S RIBOSOMAL PROTEIN L18	0.09	Mesophilic	Multiple	Anaerobic	NonHalophilic
	Bacteria	12.01	YP_001185249.1	RPLR 50S RIBOSOMAL PROTEIN L18	0.09	Mesophilic	Multiple	Facultative	Unknown
	Bacteria	12.01	YP_338693.1	RPLW 50S RIBOSOMAL PROTEIN L23	0.09	Psychrophilic	Aquatic	Aerobic	Unknown
	Bacteria	12.01	NP_976449.1	RPLX 50S RIBOSOMAL PROTEIN L24	0.09	Mesophilic	Terrestrial	Aerobic	Unknown
	Bacteria	12.01	YP_001307654.1	RPMA 50S RIBOSOMAL PROTEIN L27	0.09	Mesophilic	Unknown	Unknown	NonHalophilic
	Bacteria	12.01	YP_751764.1	RPMA 50S RIBOSOMAL PROTEIN L27	0.09	Mesophilic	Multiple	Facultative	Unknown
	Bacteria	12.01	YP_858620.1	RPME-2 RIBOSOMAL PROTEIN L31	0.09	Mesophilic	Multiple	Facultative	Unknown
	Bacteria	12.01	YP_752730.1	RPMH 50S RIBOSOMAL PROTEIN L34	0.09	Mesophilic	Multiple	Facultative	Unknown
	Bacteria	12.01	YP_001971853.1	RPSA PUTATIVE 30S RIBOSOMAL PROTEIN S1	0.09	Mesophilic	Multiple	Aerobic	Unknown
	Bacteria	12.01	YP_338697.1	RPSC 30S RIBOSOMAL PROTEIN S3	0.09	Psychrophilic	Aquatic	Aerobic	Unknown
	Bacteria	12.01	NP_715877.1	RPSC 30S RIBOSOMAL PROTEIN S3	0.09	Mesophilic	Multiple	Facultative	Unknown
	Bacteria	12.01	YP_002261869.1	RPSE 30S RIBOSOMAL PROTEIN S5	0.09	Psychrophilic	Aquatic	Facultative	Unknown
	Bacteria	12.01	YP_926111.1	RPSE 30S RIBOSOMAL PROTEIN S5	0.09	Mesophilic	Multiple	Facultative	Unknown
	Bacteria	12.01	YP_752026.1	RPSF 30S RIBOSOMAL PROTEIN S6	0.09	Mesophilic	Multiple	Facultative	Unknown
	Bacteria	12.01	YP_002261845.1	RPSG 30S RIBOSOMAL PROTEIN S7	0.09	Psychrophilic	Aquatic	Facultative	Unknown
	Bacteria	12.01	YP_001970785.1	RPSG PUTATIVE 30S RIBOSOMAL PROTEIN S7	0.09	Mesophilic	Multiple	Aerobic	Unknown
	Bacteria	12.01	YP_697080.1	RPSH 30S RIBOSOMAL PROTEIN S8	0.09	Mesophilic	Multiple	Anaerobic	NonHalophilic
	Bacteria	12.01	NP_903842.1	RPSH 30S RIBOSOMAL PROTEIN S8	0.09	Mesophilic	Multiple	Facultative	Unknown
	Bacteria	12.01	YP_001307323.1	RPSM 30S RIBOSOMAL PROTEIN S13	0.09	Mesophilic	Unknown	Unknown	NonHalophilic
	Bacteria	12.01	NP_796649.1	RPSN 30S RIBOSOMAL PROTEIN S14	0.09	Mesophilic	Aquatic	Facultative	Unknown
	Bacteria	12.01	NP_709099.1	RPSQ 30S RIBOSOMAL PROTEIN S17	0.09	Mesophilic	Host_Associated	Facultative	Unknown
	Bacteria	12.01	YP_697330.1	RPSR 30S RIBOSOMAL PROTEIN S18	0.09	Mesophilic	Multiple	Anaerobic	NonHalophilic
	Bacteria	12.01	YP_001312146.1	RPSR 30S RIBOSOMAL PROTEIN S18	0.09	Mesophilic	Unknown	Unknown	NonHalophilic
	Bacteria	12.01	YP_001143772.1	RPSS RIBOSOMAL PROTEIN S19	0.09	Mesophilic	Aquatic	Facultative	Unknown
	Bacteria	12.01	YP_001643028.1	NO_GENE 30S RIBOSOMAL PROTEIN S11	0.1	Mesophilic	Terrestrial	Aerobic	NonHalophilic
	Bacteria	12.01	YP_001185242.1	NO_GENE 30S RIBOSOMAL PROTEIN S11	0.1	Mesophilic	Multiple	Facultative	Unknown
	Bacteria	12.01	YP_001446652.1	NO_GENE 30S RIBOSOMAL PROTEIN S16	0.1	Mesophilic	Aquatic	Facultative	ModerateHalophilic
	Bacteria	12.01	YP_001476053.1	NO_GENE 30S RIBOSOMAL PROTEIN S7	0.1	Psychrophilic	Aquatic	Facultative	Unknown
	Bacteria	12.01	YP_001643016.1	NO_GENE 30S RIBOSOMAL PROTEIN S8	0.1	Mesophilic	Terrestrial	Aerobic	NonHalophilic
	Bacteria	12.01	YP_001552633.1	NO_GENE 50S RIBOSOMAL PROTEIN L10	0.1	Mesophilic	Aquatic	Facultative	Unknown
	Bacteria	12.01	YP_001643021.1	NO_GENE 50S RIBOSOMAL PROTEIN L15	0.1	Mesophilic	Terrestrial	Aerobic	NonHalophilic
	Bacteria	12.01	YP_001443965.1	NO_GENE 50S RIBOSOMAL PROTEIN L16	0.1	Mesophilic	Aquatic	Facultative	ModerateHalophilic
	Bacteria	12.01	YP_001500055.1	NO_GENE 50S RIBOSOMAL PROTEIN L16	0.1	Mesophilic	Unknown	Facultative	Unknown
	Bacteria	12.01	YP_001554756.1	NO_GENE 50S RIBOSOMAL PROTEIN L35	0.1	Mesophilic	Aquatic	Facultative	Unknown
	Bacteria	12.01	YP_001500049.1	NO_GENE 50S RIBOSOMAL PROTEIN L4	0.1	Mesophilic	Unknown	Facultative	Unknown
	Bacteria	12.01	YP_001643014.1	NO_GENE 50S RIBOSOMAL PROTEIN L5	0.1	Mesophilic	Terrestrial	Aerobic	NonHalophilic
	Bacteria	12.01	YP_128569.1	NO_GENE PUTATIVE RIBOSOMAL PROTEIN L29	0.1	Psychrophilic	Multiple	Facultative	NonHalophilic
	Bacteria	12.01	YP_002155624.1	NO_GENE RIBOSOMAL L25P FAMILY PROTEIN	0.1	Mesophilic	Multiple	Facultative	NonHalophilic
	Bacteria	12.01	YP_002157206.1	NO_GENE RIBOSOMAL PROTEIN L10	0.1	Mesophilic	Multiple	Facultative	NonHalophilic
	Bacteria	12.01	YP_001676334.1	NO_GENE RIBOSOMAL PROTEIN S10	0.1	Psychrophilic	Unknown	Facultative	Unknown
	Bacteria	12.01	YP_001762563.1	NO_GENE RIBOSOMAL PROTEIN S6	0.1	Mesophilic	Multiple	Facultative	NonHalophilic
	Bacteria	12.01	YP_561193.1	RPLB 50S RIBOSOMAL PROTEIN L2	0.1	Mesophilic	Aquatic	Facultative	Unknown
	Bacteria	12.01	YP_002154997.1	RPLD RIBOSOMAL PROTEIN, L4/L1 FAMILY	0.1	Mesophilic	Multiple	Facultative	NonHalophilic
	Bacteria	12.01	YP_076886.1	RPLF 50S RIBOSOMAL PROTEIN L6	0.1	Thermophilic	Terrestrial	Microaerophilic	NonHalophilic
	Bacteria	12.01	YP_312898.1	RPLJ 50S RIBOSOMAL PROTEIN L10	0.1	Mesophilic	Host_Associated	Facultative	NonHalophilic
	Bacteria	12.01	YP_001185274.1	RPLJ 50S RIBOSOMAL PROTEIN L10	0.1	Mesophilic	Multiple	Facultative	Unknown
	Bacteria	12.01	YP_001882670.1	RPLJ RIBOSOMAL PROTEIN L10	0.1	Mesophilic	Host_Associated	Facultative	NonHalophilic
	Bacteria	12.01	YP_926083.1	RPLK 50S RIBOSOMAL PROTEIN L11	0.1	Mesophilic	Multiple	Facultative	Unknown
	Bacteria	12.01	YP_001185239.1	RPLQ 50S RIBOSOMAL PROTEIN L17	0.1	Mesophilic	Multiple	Facultative	Unknown
	Bacteria	12.01	YP_001970814.1	RPLQ PUTATIVE 50S RIBOSOMAL PROTEIN L17	0.1	Mesophilic	Multiple	Aerobic	Unknown
	Bacteria	12.01	YP_561206.1	RPLR 50S RIBOSOMAL PROTEIN L18	0.1	Mesophilic	Aquatic	Facultative	Unknown
	Bacteria	12.01	NP_796652.1	RPLR 50S RIBOSOMAL PROTEIN L18	0.1	Mesophilic	Aquatic	Facultative	Unknown
	Bacteria	12.01	YP_341146.1	RPLU 50S RIBOSOMAL SUBUNIT PROTEIN L21	0.1	Psychrophilic	Aquatic	Aerobic	Unknown
	Bacteria	12.01	NP_796638.1	RPLW 50S RIBOSOMAL PROTEIN L23	0.1	Mesophilic	Aquatic	Facultative	Unknown
	Bacteria	12.01	NP_709106.1	RPLW 50S RIBOSOMAL PROTEIN L23	0.1	Mesophilic	Host_Associated	Facultative	Unknown
	Bacteria	12.01	YP_001143774.1	RPLW RIBOSOMAL PROTEIN L23	0.1	Mesophilic	Aquatic	Facultative	Unknown
	Bacteria	12.01	YP_697086.1	RPMC RIBOSOMAL PROTEIN L29	0.1	Mesophilic	Multiple	Anaerobic	NonHalophilic
	Bacteria	12.01	YP_002155014.1	RPMD RIBOSOMAL PROTEIN L30	0.1	Mesophilic	Multiple	Facultative	NonHalophilic
	Bacteria	12.01	YP_129404.1	RPMF 50S RIBOSOMAL PROTEIN L32	0.1	Psychrophilic	Multiple	Facultative	NonHalophilic
	Bacteria	12.01	YP_001880741.1	RPMF RIBOSOMAL PROTEIN L32	0.1	Mesophilic	Host_Associated	Facultative	NonHalophilic
	Bacteria	12.01	NP_717897.1	RPMI 50S RIBOSOMAL PROTEIN L35	0.1	Mesophilic	Multiple	Facultative	Unknown
	Bacteria	12.01	YP_128554.1	RPSL 30S RIBOSOMAL PROTEIN S12	0.1	Psychrophilic	Multiple	Facultative	NonHalophilic
	Bacteria	12.01	YP_001322214.1	RPSL 30S RIBOSOMAL PROTEIN S12	0.1	Mesophilic	Unknown	Unknown	ModerateHalophilic
	Bacteria	12.01	NP_715884.1	RPSN 30S RIBOSOMAL PROTEIN S14	0.1	Mesophilic	Multiple	Facultative	Unknown
	Bacteria	12.01	YP_752024.1	RPSR 30S RIBOSOMAL PROTEIN S18	0.1	Mesophilic	Multiple	Facultative	Unknown
	Bacteria	12.01	YP_001643008.1	NO_GENE 30S RIBOSOMAL PROTEIN S3	0.11	Mesophilic	Terrestrial	Aerobic	NonHalophilic
	Bacteria	12.01	YP_001443964.1	NO_GENE 30S RIBOSOMAL PROTEIN S3	0.11	Mesophilic	Aquatic	Facultative	ModerateHalophilic
	Bacteria	12.01	YP_001643036.1	NO_GENE 30S RIBOSOMAL PROTEIN S9	0.11	Mesophilic	Terrestrial	Aerobic	NonHalophilic
	Bacteria	12.01	YP_001676326.1	NO_GENE 50S RIBOSOMAL PROTEIN L16	0.11	Psychrophilic	Unknown	Facultative	Unknown
	Bacteria	12.01	YP_001676333.1	NO_GENE 50S RIBOSOMAL PROTEIN L3	0.11	Psychrophilic	Unknown	Facultative	Unknown
	Bacteria	12.01	YP_001443958.1	NO_GENE 50S RIBOSOMAL PROTEIN L3	0.11	Mesophilic	Aquatic	Facultative	ModerateHalophilic
	Bacteria	12.01	YP_001307545.1	NO_GENE 50S RIBOSOMAL PROTEIN L31	0.11	Mesophilic	Unknown	Unknown	NonHalophilic
	Bacteria	12.01	YP_001643003.1	NO_GENE 50S RIBOSOMAL PROTEIN L4	0.11	Mesophilic	Terrestrial	Aerobic	NonHalophilic
	Bacteria	12.01	YP_001500063.1	NO_GENE 50S RIBOSOMAL PROTEIN L6	0.11	Mesophilic	Unknown	Facultative	Unknown
	Bacteria	12.01	YP_001322221.1	NO_GENE RIBOSOMAL PROTEIN L11	0.11	Mesophilic	Unknown	Unknown	ModerateHalophilic
	Bacteria	12.01	YP_002415868.1	NO_GENE RIBOSOMAL PROTEIN L33	0.11	Mesophilic	Aquatic	Facultative	Unknown
	Bacteria	12.01	YP_001307289.1	NO_GENE RIBOSOMAL PROTEIN L7/L12	0.11	Mesophilic	Unknown	Unknown	NonHalophilic
	Bacteria	12.01	YP_001322210.1	NO_GENE RIBOSOMAL PROTEIN S10	0.11	Mesophilic	Unknown	Unknown	ModerateHalophilic
	Bacteria	12.01	YP_748849.1	RPLC 50S RIBOSOMAL PROTEIN L3	0.11	Mesophilic	Multiple	Facultative	Unknown
	Bacteria	12.01	YP_338692.1	RPLD 50S RIBOSOMAL PROTEIN L4	0.11	Psychrophilic	Aquatic	Aerobic	Unknown
	Bacteria	12.01	NP_715883.1	RPLE 50S RIBOSOMAL PROTEIN L5	0.11	Mesophilic	Multiple	Facultative	Unknown
	Bacteria	12.01	YP_001970804.1	RPLF PUTATIVE 50S RIBOSOMAL PROTEIN L6	0.11	Mesophilic	Multiple	Aerobic	Unknown
	Bacteria	12.01	YP_697104.1	RPLJ 50S RIBOSOMAL PROTEIN L10	0.11	Mesophilic	Multiple	Anaerobic	NonHalophilic
	Bacteria	12.01	YP_561181.1	RPLJ 50S RIBOSOMAL PROTEIN L10	0.11	Mesophilic	Aquatic	Facultative	Unknown
	Bacteria	12.01	YP_001185276.1	RPLK 50S RIBOSOMAL PROTEIN L11	0.11	Mesophilic	Multiple	Facultative	Unknown
	Bacteria	12.01	YP_697059.1	RPLM 50S RIBOSOMAL PROTEIN L13	0.11	Mesophilic	Multiple	Anaerobic	NonHalophilic
	Bacteria	12.01	NP_976457.1	RPLO 50S RIBOSOMAL PROTEIN L15	0.11	Mesophilic	Terrestrial	Aerobic	Unknown
	Bacteria	12.01	YP_034481.1	RPLO 50S RIBOSOMAL PROTEIN L15	0.11	Mesophilic	Multiple	Facultative	Unknown
	Bacteria	12.01	YP_561216.1	RPLQ 50S RIBOSOMAL PROTEIN L17	0.11	Mesophilic	Aquatic	Facultative	Unknown
	Bacteria	12.01	YP_312242.1	RPLR 50S RIBOSOMAL PROTEIN L18	0.11	Mesophilic	Host_Associated	Facultative	NonHalophilic
	Bacteria	12.01	YP_748851.1	RPLW 50S RIBOSOMAL PROTEIN L23	0.11	Mesophilic	Multiple	Facultative	Unknown
	Bacteria	12.01	YP_001882002.1	RPLW RIBOSOMAL PROTEIN L23	0.11	Mesophilic	Host_Associated	Facultative	NonHalophilic
	Bacteria	12.01	NP_903727.1	RPLY 50S RIBOSOMAL PROTEIN L25	0.11	Mesophilic	Multiple	Facultative	Unknown
	Bacteria	12.01	YP_001882334.1	RPMB RIBOSOMAL PROTEIN L28	0.11	Mesophilic	Host_Associated	Facultative	NonHalophilic
	Bacteria	12.01	YP_696408.1	RPMF 50S RIBOSOMAL PROTEIN L32	0.11	Mesophilic	Multiple	Anaerobic	NonHalophilic
	Bacteria	12.01	YP_854695.1	RPMG 50S RIBOSOMAL PROTEIN L33	0.11	Mesophilic	Multiple	Facultative	Unknown
	Bacteria	12.01	YP_002154896.1	RPMG RIBOSOMAL PROTEIN L33	0.11	Mesophilic	Multiple	Facultative	NonHalophilic
	Bacteria	12.01	YP_856848.1	RPMI RIBOSOMAL PROTEIN L35	0.11	Mesophilic	Multiple	Facultative	Unknown
	Bacteria	12.01	NP_902716.1	RPSA 30S RIBOSOMAL PROTEIN S1	0.11	Mesophilic	Multiple	Facultative	Unknown
	Bacteria	12.01	YP_867855.1	RPSC 30S RIBOSOMAL PROTEIN S3	0.11	Mesophilic	Multiple	Facultative	Unknown
	Bacteria	12.01	YP_697066.1	RPSD 30S RIBOSOMAL PROTEIN S4	0.11	Mesophilic	Multiple	Anaerobic	NonHalophilic
	Bacteria	12.01	YP_341295.1	RPSH 30S RIBOSOMAL PROTEIN S8	0.11	Psychrophilic	Aquatic	Aerobic	Unknown
	Bacteria	12.01	NP_933182.1	RPSH 30S RIBOSOMAL PROTEIN S8	0.11	Mesophilic	Aquatic	Facultative	Unknown
	Bacteria	12.01	YP_034495.1	RPSI 30S RIBOSOMAL PROTEIN S9	0.11	Mesophilic	Multiple	Facultative	Unknown
	Bacteria	12.01	NP_976437.1	RPSJ 30S RIBOSOMAL PROTEIN S10	0.11	Mesophilic	Terrestrial	Aerobic	Unknown
	Bacteria	12.01	YP_002154995.1	RPSJ RIBOSOMAL PROTEIN S10	0.11	Mesophilic	Multiple	Facultative	NonHalophilic
	Bacteria	12.01	YP_001092311.1	RPSM 30S RIBOSOMAL PROTEIN S13	0.11	Mesophilic	Multiple	Facultative	Unknown
	Bacteria	12.01	YP_341296.1	RPSN 30S RIBOSOMAL PROTEIN S14	0.11	Psychrophilic	Aquatic	Aerobic	Unknown
	Bacteria	12.01	YP_001320556.1	RPSP 30S RIBOSOMAL PROTEIN S16	0.11	Mesophilic	Unknown	Unknown	ModerateHalophilic
	Bacteria	12.01	NP_981915.1	RPSR 30S RIBOSOMAL PROTEIN S18	0.11	Mesophilic	Terrestrial	Aerobic	Unknown
	Bacteria	12.01	YP_313102.1	RPSR 30S RIBOSOMAL PROTEIN S18	0.11	Mesophilic	Host_Associated	Facultative	NonHalophilic
	Bacteria	12.01	NP_710065.1	RPSR 30S RIBOSOMAL PROTEIN S18	0.11	Mesophilic	Host_Associated	Facultative	Unknown
	Bacteria	12.01	YP_039462.1	RPSR 30S RIBOSOMAL PROTEIN S18	0.11	Mesophilic	Multiple	Facultative	Unknown
	Bacteria	12.01	NP_847867.1	RPSR 30S RIBOSOMAL PROTEIN S18	0.11	Mesophilic	Multiple	Facultative	Unknown
	Bacteria	12.01	YP_001972885.1	RPSR 30S RIBOSOMAL SUBUNIT PROTEIN S18	0.11	Mesophilic	Multiple	Aerobic	Unknown
	Bacteria	12.01	YP_001882891.1	RPSR RIBOSOMAL PROTEIN S18	0.11	Mesophilic	Host_Associated	Facultative	NonHalophilic
	Bacteria	12.01	YP_926117.1	NO_GENE 30S RIBOSOMAL PROTEIN S11	0.12	Mesophilic	Multiple	Facultative	Unknown
	Bacteria	12.01	YP_001552664.1	NO_GENE 30S RIBOSOMAL PROTEIN S11	0.12	Mesophilic	Aquatic	Facultative	Unknown
	Bacteria	12.01	YP_001675883.1	NO_GENE 50S RIBOSOMAL PROTEIN L13	0.12	Psychrophilic	Unknown	Facultative	Unknown
	Bacteria	12.01	YP_001503443.1	NO_GENE 50S RIBOSOMAL PROTEIN L13	0.12	Mesophilic	Unknown	Facultative	Unknown
	Bacteria	12.01	YP_001643018.1	NO_GENE 50S RIBOSOMAL PROTEIN L18	0.12	Mesophilic	Terrestrial	Aerobic	NonHalophilic
	Bacteria	12.01	YP_002416022.1	NO_GENE 50S RIBOSOMAL PROTEIN L21	0.12	Mesophilic	Aquatic	Facultative	Unknown
	Bacteria	12.01	YP_001673139.1	NO_GENE 50S RIBOSOMAL PROTEIN L21	0.12	Psychrophilic	Unknown	Facultative	Unknown
	Bacteria	12.01	YP_001643004.1	NO_GENE 50S RIBOSOMAL PROTEIN L23	0.12	Mesophilic	Terrestrial	Aerobic	NonHalophilic
	Bacteria	12.01	YP_128578.1	NO_GENE PUTATIVE RIBOSOMAL SUBUNIT PROTEIN S5	0.12	Psychrophilic	Multiple	Facultative	NonHalophilic
	Bacteria	12.01	YP_001763028.1	NO_GENE RIBOSOMAL PROTEIN L16	0.12	Mesophilic	Multiple	Facultative	NonHalophilic
	Bacteria	12.01	YP_001763032.1	NO_GENE RIBOSOMAL PROTEIN L2	0.12	Mesophilic	Multiple	Facultative	NonHalophilic
	Bacteria	12.01	YP_001760860.1	NO_GENE RIBOSOMAL PROTEIN L20	0.12	Mesophilic	Multiple	Facultative	NonHalophilic
	Bacteria	12.01	YP_001322204.1	NO_GENE RIBOSOMAL PROTEIN L22	0.12	Mesophilic	Unknown	Unknown	ModerateHalophilic
	Bacteria	12.01	YP_752491.1	NO_GENE RIBOSOMAL PROTEIN L28	0.12	Mesophilic	Multiple	Facultative	Unknown
	Bacteria	12.01	YP_001763017.1	NO_GENE RIBOSOMAL PROTEIN L30	0.12	Mesophilic	Multiple	Facultative	NonHalophilic
	Bacteria	12.01	YP_001676315.1	NO_GENE RIBOSOMAL PROTEIN L30	0.12	Psychrophilic	Unknown	Facultative	Unknown
	Bacteria	12.01	YP_001759675.1	NO_GENE RIBOSOMAL PROTEIN S20	0.12	Mesophilic	Multiple	Facultative	NonHalophilic
	Bacteria	12.01	YP_001322173.1	NO_GENE RIBOSOMAL PROTEIN S9	0.12	Mesophilic	Unknown	Unknown	ModerateHalophilic
	Bacteria	12.01	YP_338691.1	RPLC 50S RIBOSOMAL SUBUNIT PROTEIN L3	0.12	Psychrophilic	Aquatic	Aerobic	Unknown
	Bacteria	12.01	YP_034463.1	RPLD 50S RIBOSOMAL PROTEIN L4	0.12	Mesophilic	Multiple	Facultative	Unknown
	Bacteria	12.01	NP_903307.1	RPLI 50S RIBOSOMAL PROTEIN L9	0.12	Mesophilic	Multiple	Facultative	Unknown
	Bacteria	12.01	YP_076912.1	RPLL 50S RIBOSOMAL PROTEIN L7/L12	0.12	Thermophilic	Terrestrial	Microaerophilic	NonHalophilic
	Bacteria	12.01	NP_903367.1	RPLM 50S RIBOSOMAL PROTEIN L13	0.12	Mesophilic	Multiple	Facultative	Unknown
	Bacteria	12.01	YP_001881862.1	RPLM RIBOSOMAL PROTEIN L13	0.12	Mesophilic	Host_Associated	Facultative	NonHalophilic
	Bacteria	12.01	YP_001185246.1	RPLO 50S RIBOSOMAL PROTEIN L15	0.12	Mesophilic	Multiple	Facultative	Unknown
	Bacteria	12.01	NP_842706.1	RPLQ 50S RIBOSOMAL PROTEIN L17	0.12	Mesophilic	Multiple	Facultative	Unknown
	Bacteria	12.01	NP_976466.1	RPLQ 50S RIBOSOMAL PROTEIN L17	0.12	Mesophilic	Terrestrial	Aerobic	Unknown
	Bacteria	12.01	NP_709092.1	RPLR 50S RIBOSOMAL PROTEIN L18	0.12	Mesophilic	Host_Associated	Facultative	Unknown
	Bacteria	12.01	YP_751765.1	RPLU 50S RIBOSOMAL PROTEIN L21	0.12	Mesophilic	Multiple	Facultative	Unknown
	Bacteria	12.01	YP_312256.1	RPLW 50S RIBOSOMAL PROTEIN L23	0.12	Mesophilic	Host_Associated	Facultative	NonHalophilic
	Bacteria	12.01	YP_696806.1	RPMA 50S RIBOSOMAL PROTEIN L27	0.12	Mesophilic	Multiple	Anaerobic	NonHalophilic
	Bacteria	12.01	YP_312548.1	RPMB 50S RIBOSOMAL PROTEIN L28	0.12	Mesophilic	Host_Associated	Facultative	NonHalophilic
	Bacteria	12.01	YP_310069.1	RPMF 50S RIBOSOMAL PROTEIN L32	0.12	Mesophilic	Host_Associated	Facultative	NonHalophilic
	Bacteria	12.01	YP_002156566.1	RPMF RIBOSOMAL PROTEIN L32	0.12	Mesophilic	Multiple	Facultative	NonHalophilic
	Bacteria	12.01	YP_341131.1	RPMG 50S RIBOSOMAL SUBUNIT PROTEIN L33	0.12	Psychrophilic	Aquatic	Aerobic	Unknown
	Bacteria	12.01	YP_926100.1	RPSC 30S RIBOSOMAL PROTEIN S3	0.12	Mesophilic	Multiple	Facultative	Unknown
	Bacteria	12.01	NP_903839.1	RPSE 30S RIBOSOMAL PROTEIN S5	0.12	Mesophilic	Multiple	Facultative	Unknown
	Bacteria	12.01	YP_002155010.1	RPSH RIBOSOMAL PROTEIN S8	0.12	Mesophilic	Multiple	Facultative	NonHalophilic
	Bacteria	12.01	NP_976472.1	RPSI 30S RIBOSOMAL PROTEIN S9	0.12	Mesophilic	Terrestrial	Aerobic	Unknown
	Bacteria	12.01	YP_338770.1	RPSL 30S RIBOSOMAL PROTEIN S12	0.12	Psychrophilic	Aquatic	Aerobic	Unknown
	Bacteria	12.01	NP_799152.1	RPSL 30S RIBOSOMAL PROTEIN S12	0.12	Mesophilic	Aquatic	Facultative	Unknown
	Bacteria	12.01	YP_001973104.1	RPSO PUTATIVE 30S RIBOSOMAL PROTEIN S15	0.12	Mesophilic	Multiple	Aerobic	Unknown
	Bacteria	12.01	YP_002262097.1	RPST 30S RIBOSOMAL PROTEIN S20	0.12	Psychrophilic	Aquatic	Facultative	Unknown
	Bacteria	12.01	YP_001092312.1	NO_GENE 30S RIBOSOMAL PROTEIN S11	0.13	Mesophilic	Multiple	Facultative	Unknown
	Bacteria	12.01	YP_001443308.1	NO_GENE 30S RIBOSOMAL PROTEIN S18	0.13	Mesophilic	Aquatic	Facultative	ModerateHalophilic
	Bacteria	12.01	YP_001552638.1	NO_GENE 30S RIBOSOMAL PROTEIN S7	0.13	Mesophilic	Aquatic	Facultative	Unknown
	Bacteria	12.01	YP_002418359.1	NO_GENE 50S RIBOSOMAL PROTEIN L24	0.13	Mesophilic	Aquatic	Facultative	Unknown
	Bacteria	12.01	YP_001552660.1	NO_GENE 50S RIBOSOMAL PROTEIN L30	0.13	Mesophilic	Aquatic	Facultative	Unknown
	Bacteria	12.01	YP_001676513.1	NO_GENE 50S RIBOSOMAL PROTEIN L34	0.13	Psychrophilic	Unknown	Facultative	Unknown
	Bacteria	12.01	YP_001763033.1	NO_GENE RIBOSOMAL PROTEIN L25/L23	0.13	Mesophilic	Multiple	Facultative	NonHalophilic
	Bacteria	12.01	YP_002418355.1	NO_GENE RIBOSOMAL PROTEIN L6	0.13	Mesophilic	Aquatic	Facultative	Unknown
	Bacteria	12.01	YP_926093.1	NO_GENE RIBOSOMAL PROTEIN S10	0.13	Mesophilic	Multiple	Facultative	Unknown
	Bacteria	12.01	YP_002418140.1	NO_GENE RIBOSOMAL PROTEIN S16	0.13	Mesophilic	Aquatic	Facultative	Unknown
	Bacteria	12.01	YP_002418361.1	NO_GENE RIBOSOMAL PROTEIN S17	0.13	Mesophilic	Aquatic	Facultative	Unknown
	Bacteria	12.01	YP_001675873.1	NO_GENE RIBOSOMAL PROTEIN S18	0.13	Psychrophilic	Unknown	Facultative	Unknown
	Bacteria	12.01	YP_001322195.1	NO_GENE RIBOSOMAL PROTEIN S8	0.13	Mesophilic	Unknown	Unknown	ModerateHalophilic
	Bacteria	12.01	YP_697082.1	RPLE 50S RIBOSOMAL PROTEIN L5	0.13	Mesophilic	Multiple	Anaerobic	NonHalophilic
	Bacteria	12.01	YP_002157208.1	RPLK RIBOSOMAL PROTEIN L11	0.13	Mesophilic	Multiple	Facultative	NonHalophilic
	Bacteria	12.01	YP_001322174.1	RPLM 50S RIBOSOMAL PROTEIN L13	0.13	Mesophilic	Unknown	Unknown	ModerateHalophilic
	Bacteria	12.01	NP_715890.1	RPLO 50S RIBOSOMAL PROTEIN L15	0.13	Mesophilic	Multiple	Facultative	Unknown
	Bacteria	12.01	YP_002261859.1	RPLP 50S RIBOSOMAL SUBUNIT PROTEIN L16	0.13	Psychrophilic	Aquatic	Facultative	Unknown
	Bacteria	12.01	YP_034489.1	RPLQ 50S RIBOSOMAL PROTEIN L17	0.13	Mesophilic	Multiple	Facultative	Unknown
	Bacteria	12.01	YP_001970805.1	RPLR PUTATIVE 50S RIBOSOMAL PROTEIN L18	0.13	Mesophilic	Multiple	Aerobic	Unknown
	Bacteria	12.01	YP_001881988.1	RPLR RIBOSOMAL PROTEIN L18	0.13	Mesophilic	Host_Associated	Facultative	NonHalophilic
	Bacteria	12.01	YP_311615.1	RPLS 50S RIBOSOMAL PROTEIN L19	0.13	Mesophilic	Host_Associated	Facultative	NonHalophilic
	Bacteria	12.01	NP_846220.1	RPLS 50S RIBOSOMAL PROTEIN L19	0.13	Mesophilic	Multiple	Facultative	Unknown
	Bacteria	12.01	YP_002155037.1	RPLU RIBOSOMAL PROTEIN L21	0.13	Mesophilic	Multiple	Facultative	NonHalophilic
	Bacteria	12.01	YP_001092300.1	RPLX 50S RIBOSOMAL PROTEIN L24	0.13	Mesophilic	Multiple	Facultative	Unknown
	Bacteria	12.01	YP_002155007.1	RPLX RIBOSOMAL PROTEIN L24	0.13	Mesophilic	Multiple	Facultative	NonHalophilic
	Bacteria	12.01	NP_719774.1	RPMB RIBOSOMAL PROTEIN L28	0.13	Mesophilic	Multiple	Facultative	Unknown
	Bacteria	12.01	YP_341291.1	RPMD 50S RIBOSOMAL PROTEIN L30	0.13	Psychrophilic	Aquatic	Aerobic	Unknown
	Bacteria	12.01	YP_034468.1	RPSC 30S RIBOSOMAL PROTEIN S3	0.13	Mesophilic	Multiple	Facultative	Unknown
	Bacteria	12.01	YP_697088.1	RPSC 30S RIBOSOMAL PROTEIN S3	0.13	Mesophilic	Multiple	Anaerobic	NonHalophilic
	Bacteria	12.01	YP_039464.1	RPSF 30S RIBOSOMAL PROTEIN S6	0.13	Mesophilic	Multiple	Facultative	Unknown
	Bacteria	12.01	YP_001092288.1	RPSJ 30S RIBOSOMAL PROTEIN S10	0.13	Mesophilic	Multiple	Facultative	Unknown
	Bacteria	12.01	YP_034461.1	RPSJ 30S RIBOSOMAL PROTEIN S10	0.13	Mesophilic	Multiple	Facultative	Unknown
	Bacteria	12.01	NP_976433.1	RPSL 30S RIBOSOMAL PROTEIN S12	0.13	Mesophilic	Terrestrial	Aerobic	Unknown
	Bacteria	12.01	YP_812458.1	RPSN 30S RIBOSOMAL PROTEIN S14	0.13	Mesophilic	Multiple	Facultative	Unknown
	Bacteria	12.01	NP_903847.1	RPSQ 30S RIBOSOMAL PROTEIN S17	0.13	Mesophilic	Multiple	Facultative	Unknown
	Bacteria	12.01	YP_001182583.1	RPST 30S RIBOSOMAL PROTEIN S20	0.13	Mesophilic	Multiple	Facultative	Unknown
	Bacteria	12.01	NP_903435.1	RPSU 30S RIBOSOMAL PROTEIN S21	0.13	Mesophilic	Multiple	Facultative	Unknown
	Bacteria	12.01	YP_001443980.1	NO_GENE 30S RIBOSOMAL PROTEIN S11	0.14	Mesophilic	Aquatic	Facultative	ModerateHalophilic
	Bacteria	12.01	YP_001500043.1	NO_GENE 30S RIBOSOMAL PROTEIN S12	0.14	Mesophilic	Unknown	Facultative	Unknown
	Bacteria	12.01	YP_001472496.1	NO_GENE 30S RIBOSOMAL PROTEIN S6	0.14	Psychrophilic	Aquatic	Facultative	Unknown
	Bacteria	12.01	YP_001476042.1	NO_GENE 50S RIBOSOMAL PROTEIN L16	0.14	Psychrophilic	Aquatic	Facultative	Unknown
	Bacteria	12.01	YP_001552645.1	NO_GENE 50S RIBOSOMAL PROTEIN L2	0.14	Mesophilic	Aquatic	Facultative	Unknown
	Bacteria	12.01	YP_001476049.1	NO_GENE 50S RIBOSOMAL PROTEIN L3	0.14	Psychrophilic	Aquatic	Facultative	Unknown
	Bacteria	12.01	YP_001676318.1	NO_GENE 50S RIBOSOMAL PROTEIN L6	0.14	Psychrophilic	Unknown	Facultative	Unknown
	Bacteria	12.01	YP_001443973.1	NO_GENE 50S RIBOSOMAL PROTEIN L6	0.14	Mesophilic	Aquatic	Facultative	ModerateHalophilic
	Bacteria	12.01	YP_128570.1	NO_GENE PUTATIVE RIBOSOMAL PROTEIN S17	0.14	Psychrophilic	Multiple	Facultative	NonHalophilic
	Bacteria	12.01	YP_002418367.1	NO_GENE RIBOSOMAL PROTEIN L2	0.14	Mesophilic	Aquatic	Facultative	Unknown
	Bacteria	12.01	YP_001318213.1	NO_GENE RIBOSOMAL PROTEIN L31	0.14	Mesophilic	Unknown	Unknown	ModerateHalophilic
	Bacteria	12.01	YP_001474363.1	NO_GENE RIBOSOMAL PROTEIN L32	0.14	Psychrophilic	Aquatic	Facultative	Unknown
	Bacteria	12.01	YP_001763036.1	NO_GENE RIBOSOMAL PROTEIN S10	0.14	Mesophilic	Multiple	Facultative	NonHalophilic
	Bacteria	12.01	YP_002418347.1	NO_GENE RIBOSOMAL PROTEIN S11	0.14	Mesophilic	Aquatic	Facultative	Unknown
	Bacteria	12.01	YP_001092298.1	NO_GENE RIBOSOMAL PROTEIN S17	0.14	Mesophilic	Multiple	Facultative	Unknown
	Bacteria	12.01	YP_001762561.1	NO_GENE RIBOSOMAL PROTEIN S18	0.14	Mesophilic	Multiple	Facultative	NonHalophilic
	Bacteria	12.01	YP_697105.1	RPLA 50S RIBOSOMAL PROTEIN L1	0.14	Mesophilic	Multiple	Anaerobic	NonHalophilic
	Bacteria	12.01	NP_715874.1	RPLB 50S RIBOSOMAL PROTEIN L2	0.14	Mesophilic	Multiple	Facultative	Unknown
	Bacteria	12.01	YP_001970792.1	RPLB PUTATIVE 50S RIBOSOMAL PROTEIN L2	0.14	Mesophilic	Multiple	Aerobic	Unknown
	Bacteria	12.01	YP_002154999.1	RPLB RIBOSOMAL PROTEIN L2	0.14	Mesophilic	Multiple	Facultative	NonHalophilic
	Bacteria	12.01	YP_812445.1	RPLC 50S RIBOSOMAL PROTEIN L3	0.14	Mesophilic	Multiple	Facultative	Unknown
	Bacteria	12.01	YP_697094.1	RPLC 50S RIBOSOMAL PROTEIN L3	0.14	Mesophilic	Multiple	Anaerobic	NonHalophilic
	Bacteria	12.01	NP_715862.1	RPLJ 50S RIBOSOMAL PROTEIN L10	0.14	Mesophilic	Multiple	Facultative	Unknown
	Bacteria	12.01	YP_867840.1	RPLJ 50S RIBOSOMAL PROTEIN L10	0.14	Mesophilic	Multiple	Facultative	Unknown
	Bacteria	12.01	YP_926113.1	RPLO 50S RIBOSOMAL PROTEIN L15	0.14	Mesophilic	Multiple	Facultative	Unknown
	Bacteria	12.01	NP_980179.1	RPLS 50S RIBOSOMAL PROTEIN L19	0.14	Mesophilic	Terrestrial	Aerobic	Unknown
	Bacteria	12.01	YP_037901.1	RPLS 50S RIBOSOMAL PROTEIN L19	0.14	Mesophilic	Multiple	Facultative	Unknown
	Bacteria	12.01	NP_976440.1	RPLW 50S RIBOSOMAL PROTEIN L23	0.14	Mesophilic	Terrestrial	Aerobic	Unknown
	Bacteria	12.01	YP_001970764.1	RPLY PUTATIVE 50S RIBOSOMAL PROTEIN L25	0.14	Mesophilic	Multiple	Aerobic	Unknown
	Bacteria	12.01	YP_696420.1	RPMB RIBOSOMAL PROTEIN L28	0.14	Mesophilic	Multiple	Anaerobic	NonHalophilic
	Bacteria	12.01	YP_001140076.1	RPME RIBOSOMAL PROTEIN L31	0.14	Mesophilic	Aquatic	Facultative	Unknown
	Bacteria	12.01	NP_933080.1	RPMG 50S RIBOSOMAL PROTEIN L33	0.14	Mesophilic	Aquatic	Facultative	Unknown
	Bacteria	12.01	YP_869681.1	RPMI 50S RIBOSOMAL PROTEIN L35	0.14	Mesophilic	Multiple	Facultative	Unknown
	Bacteria	12.01	NP_976444.1	RPSC 30S RIBOSOMAL PROTEIN S3	0.14	Mesophilic	Terrestrial	Aerobic	Unknown
	Bacteria	12.01	NP_842684.1	RPSC 30S RIBOSOMAL PROTEIN S3	0.14	Mesophilic	Multiple	Facultative	Unknown
	Bacteria	12.01	YP_128567.1	RPSC 30S RIBOSOMAL PROTEIN S3	0.14	Psychrophilic	Multiple	Facultative	NonHalophilic
	Bacteria	12.01	YP_312266.1	RPSG 30S RIBOSOMAL PROTEIN S7	0.14	Mesophilic	Host_Associated	Facultative	NonHalophilic
	Bacteria	12.01	YP_001882014.1	RPSG RIBOSOMAL PROTEIN S7	0.14	Mesophilic	Host_Associated	Facultative	NonHalophilic
	Bacteria	12.01	NP_796650.1	RPSH 30S RIBOSOMAL PROTEIN S8	0.14	Mesophilic	Aquatic	Facultative	Unknown
	Bacteria	12.01	YP_001092303.1	RPSH 30S RIBOSOMAL PROTEIN S8	0.14	Mesophilic	Multiple	Facultative	Unknown
	Bacteria	12.01	NP_935825.1	RPSL 30S RIBOSOMAL PROTEIN S12	0.14	Mesophilic	Aquatic	Facultative	Unknown
	Bacteria	12.01	YP_561203.1	RPSN 30S RIBOSOMAL PROTEIN S14	0.14	Mesophilic	Aquatic	Facultative	Unknown
	Bacteria	12.01	YP_001308345.1	RPSO 30S RIBOSOMAL PROTEIN S15	0.14	Mesophilic	Unknown	Unknown	NonHalophilic
	Bacteria	12.01	YP_001881995.1	RPSQ RIBOSOMAL PROTEIN S17	0.14	Mesophilic	Host_Associated	Facultative	NonHalophilic
	Bacteria	12.01	NP_796910.1	RPST 30S RIBOSOMAL PROTEIN S20	0.14	Mesophilic	Aquatic	Facultative	Unknown
	Bacteria	12.01	NP_719084.1	RPST 30S RIBOSOMAL PROTEIN S20	0.14	Mesophilic	Multiple	Facultative	Unknown
	Bacteria	12.01	YP_001643027.1	NO_GENE 30S RIBOSOMAL PROTEIN S13	0.15	Mesophilic	Terrestrial	Aerobic	NonHalophilic
	Bacteria	12.01	YP_867845.1	NO_GENE 30S RIBOSOMAL PROTEIN S7	0.15	Mesophilic	Multiple	Facultative	Unknown
	Bacteria	12.01	YP_001642989.1	NO_GENE 50S RIBOSOMAL PROTEIN L11	0.15	Mesophilic	Terrestrial	Aerobic	NonHalophilic
	Bacteria	12.01	YP_001553170.1	NO_GENE 50S RIBOSOMAL PROTEIN L13	0.15	Mesophilic	Aquatic	Facultative	Unknown
	Bacteria	12.01	YP_001443977.1	NO_GENE 50S RIBOSOMAL PROTEIN L15	0.15	Mesophilic	Aquatic	Facultative	ModerateHalophilic
	Bacteria	12.01	YP_001643030.1	NO_GENE 50S RIBOSOMAL PROTEIN L17	0.15	Mesophilic	Terrestrial	Aerobic	NonHalophilic
	Bacteria	12.01	YP_001646462.1	NO_GENE 50S RIBOSOMAL PROTEIN L19	0.15	Mesophilic	Terrestrial	Aerobic	NonHalophilic
	Bacteria	12.01	YP_001473860.1	NO_GENE 50S RIBOSOMAL PROTEIN L20	0.15	Psychrophilic	Aquatic	Facultative	Unknown
	Bacteria	12.01	YP_002416023.1	NO_GENE 50S RIBOSOMAL PROTEIN L27	0.15	Mesophilic	Aquatic	Facultative	Unknown
	Bacteria	12.01	YP_001643002.1	NO_GENE 50S RIBOSOMAL PROTEIN L3	0.15	Mesophilic	Terrestrial	Aerobic	NonHalophilic
	Bacteria	12.01	YP_001503622.1	NO_GENE 50S RIBOSOMAL PROTEIN L31	0.15	Mesophilic	Unknown	Facultative	Unknown
	Bacteria	12.01	YP_001673997.1	NO_GENE 50S RIBOSOMAL PROTEIN L32	0.15	Psychrophilic	Unknown	Facultative	Unknown
	Bacteria	12.01	YP_001554186.1	NO_GENE 50S RIBOSOMAL PROTEIN L32	0.15	Mesophilic	Aquatic	Facultative	Unknown
	Bacteria	12.01	YP_001443884.1	NO_GENE 50S RIBOSOMAL PROTEIN L33	0.15	Mesophilic	Aquatic	Facultative	ModerateHalophilic
	Bacteria	12.01	YP_001474186.1	NO_GENE RIBOSOMAL PROTEIN L25	0.15	Psychrophilic	Aquatic	Facultative	Unknown
	Bacteria	12.01	YP_001762905.1	NO_GENE RIBOSOMAL PROTEIN L28	0.15	Mesophilic	Multiple	Facultative	NonHalophilic
	Bacteria	12.01	YP_001319470.1	NO_GENE RIBOSOMAL PROTEIN L35	0.15	Mesophilic	Unknown	Unknown	ModerateHalophilic
	Bacteria	12.01	YP_001317936.1	NO_GENE RIBOSOMAL PROTEIN S18	0.15	Mesophilic	Unknown	Unknown	ModerateHalophilic
	Bacteria	12.01	YP_748839.1	RPLA 50S RIBOSOMAL PROTEIN L1	0.15	Mesophilic	Multiple	Facultative	Unknown
	Bacteria	12.01	YP_001970779.1	RPLA PUTATIVE 50S RIBOSOMAL SUBUNIT PROTEIN L1	0.15	Mesophilic	Multiple	Aerobic	Unknown
	Bacteria	12.01	YP_001185262.1	RPLB 50S RIBOSOMAL PROTEIN L2	0.15	Mesophilic	Multiple	Facultative	Unknown
	Bacteria	12.01	YP_002261855.1	RPLB 50S RIBOSOMAL PROTEIN L2	0.15	Psychrophilic	Aquatic	Facultative	Unknown
	Bacteria	12.01	YP_002261853.1	RPLD 50S RIBOSOMAL PROTEIN L4	0.15	Psychrophilic	Aquatic	Facultative	Unknown
	Bacteria	12.01	YP_561209.1	RPLO 50S RIBOSOMAL PROTEIN L15	0.15	Mesophilic	Aquatic	Facultative	Unknown
	Bacteria	12.01	NP_796655.1	RPLO 50S RIBOSOMAL PROTEIN L15	0.15	Mesophilic	Aquatic	Facultative	Unknown
	Bacteria	12.01	YP_867868.1	RPLO 50S RIBOSOMAL PROTEIN L15	0.15	Mesophilic	Multiple	Facultative	Unknown
	Bacteria	12.01	NP_796643.1	RPLP 50S RIBOSOMAL PROTEIN L16	0.15	Mesophilic	Aquatic	Facultative	Unknown
	Bacteria	12.01	NP_933193.1	RPLQ 50S RIBOSOMAL PROTEIN L17	0.15	Mesophilic	Aquatic	Facultative	Unknown
	Bacteria	12.01	YP_926120.1	RPLQ 50S RIBOSOMAL PROTEIN L17	0.15	Mesophilic	Multiple	Facultative	Unknown
	Bacteria	12.01	YP_563753.1	RPLS 50S RIBOSOMAL PROTEIN L19	0.15	Mesophilic	Aquatic	Facultative	Unknown
	Bacteria	12.01	YP_002262171.1	RPLS 50S RIBOSOMAL PROTEIN L19	0.15	Psychrophilic	Aquatic	Facultative	Unknown
	Bacteria	12.01	YP_002416845.1	RPLT 50S RIBOSOMAL SUBUNIT PROTEIN L20	0.15	Mesophilic	Aquatic	Facultative	Unknown
	Bacteria	12.01	YP_867851.1	RPLW 50S RIBOSOMAL PROTEIN L23	0.15	Mesophilic	Multiple	Facultative	Unknown
	Bacteria	12.01	NP_981750.1	RPME2 50S RIBOSOMAL PROTEIN L31 TYPE B	0.15	Mesophilic	Terrestrial	Aerobic	Unknown
	Bacteria	12.01	NP_718361.1	RPMF 50S RIBOSOMAL PROTEIN L32	0.15	Mesophilic	Multiple	Facultative	Unknown
	Bacteria	12.01	YP_750184.1	RPMF 50S RIBOSOMAL PROTEIN L32	0.15	Mesophilic	Multiple	Facultative	Unknown
	Bacteria	12.01	NP_796565.1	RPMG 50S RIBOSOMAL PROTEIN L33	0.15	Mesophilic	Aquatic	Facultative	Unknown
	Bacteria	12.01	YP_564774.1	RPMH 50S RIBOSOMAL PROTEIN L34	0.15	Mesophilic	Aquatic	Facultative	Unknown
	Bacteria	12.01	YP_310382.1	RPMI 50S RIBOSOMAL PROTEIN L35	0.15	Mesophilic	Host_Associated	Facultative	NonHalophilic
	Bacteria	12.01	YP_002416844.1	RPMI 50S RIBOSOMAL PROTEIN L35	0.15	Mesophilic	Aquatic	Facultative	Unknown
	Bacteria	12.01	YP_927642.1	RPMI 50S RIBOSOMAL PROTEIN L35	0.15	Mesophilic	Multiple	Facultative	Unknown
	Bacteria	12.01	YP_001094155.1	RPMI 50S RIBOSOMAL PROTEIN L35	0.15	Mesophilic	Multiple	Facultative	Unknown
	Bacteria	12.01	YP_001880507.1	RPMI RIBOSOMAL PROTEIN L35	0.15	Mesophilic	Host_Associated	Facultative	NonHalophilic
	Bacteria	12.01	YP_001971851.1	RPMJ2 PUTATIVE 50S RIBOSOMAL PROTEIN L36	0.15	Mesophilic	Multiple	Aerobic	Unknown
	Bacteria	12.01	YP_001308326.1	RPSB 30S RIBOSOMAL PROTEIN S2	0.15	Mesophilic	Unknown	Unknown	NonHalophilic
	Bacteria	12.01	NP_710064.1	RPSF 30S RIBOSOMAL PROTEIN S6	0.15	Mesophilic	Host_Associated	Facultative	Unknown
	Bacteria	12.01	YP_313100.1	RPSF 30S RIBOSOMAL PROTEIN S6	0.15	Mesophilic	Host_Associated	Facultative	NonHalophilic
	Bacteria	12.01	YP_001882889.1	RPSF RIBOSOMAL PROTEIN S6	0.15	Mesophilic	Host_Associated	Facultative	NonHalophilic
	Bacteria	12.01	NP_715867.1	RPSG 30S RIBOSOMAL PROTEIN S7	0.15	Mesophilic	Multiple	Facultative	Unknown
	Bacteria	12.01	YP_001143762.1	RPSH RIBOSOMAL PROTEIN S8	0.15	Mesophilic	Aquatic	Facultative	Unknown
	Bacteria	12.01	YP_001973969.1	RPSI PUTATIVE 30S RIBOSOMAL PROTEIN S9	0.15	Mesophilic	Multiple	Aerobic	Unknown
	Bacteria	12.01	YP_341287.1	RPSK 30S RIBOSOMAL PROTEIN S11	0.15	Psychrophilic	Aquatic	Aerobic	Unknown
	Bacteria	12.01	NP_842673.1	RPSL 30S RIBOSOMAL PROTEIN S12	0.15	Mesophilic	Multiple	Facultative	Unknown
	Bacteria	12.01	NP_715866.1	RPSL 30S RIBOSOMAL PROTEIN S12	0.15	Mesophilic	Multiple	Facultative	Unknown
	Bacteria	12.01	YP_034457.1	RPSL 30S RIBOSOMAL PROTEIN S12	0.15	Mesophilic	Multiple	Facultative	Unknown
	Bacteria	12.01	YP_748844.1	RPSL 30S RIBOSOMAL PROTEIN S12	0.15	Mesophilic	Multiple	Facultative	Unknown
	Bacteria	12.01	YP_749684.1	RPSO 30S RIBOSOMAL PROTEIN S15	0.15	Mesophilic	Multiple	Facultative	Unknown
	Bacteria	12.01	YP_751598.1	RPSP 30S RIBOSOMAL PROTEIN S16	0.15	Mesophilic	Multiple	Facultative	Unknown
	Bacteria	12.01	NP_798912.1	RPSP 30S RIBOSOMAL PROTEIN S16	0.15	Mesophilic	Aquatic	Facultative	Unknown
	Bacteria	12.01	YP_312249.1	RPSQ 30S RIBOSOMAL PROTEIN S17	0.15	Mesophilic	Host_Associated	Facultative	NonHalophilic
	Bacteria	12.01	YP_812143.1	RPSR 30S RIBOSOMAL PROTEIN S18	0.15	Mesophilic	Multiple	Facultative	Unknown
	Bacteria	12.01	NP_796659.1	NO_GENE 30S RIBOSOMAL PROTEIN S11	0.16	Mesophilic	Aquatic	Facultative	Unknown
	Bacteria	12.01	YP_001676338.1	NO_GENE 30S RIBOSOMAL PROTEIN S12	0.16	Psychrophilic	Unknown	Facultative	Unknown
	Bacteria	12.01	YP_001476036.1	NO_GENE 30S RIBOSOMAL PROTEIN S14	0.16	Psychrophilic	Aquatic	Facultative	Unknown
	Bacteria	12.01	YP_001552658.1	NO_GENE 50S RIBOSOMAL PROTEIN L18	0.16	Mesophilic	Aquatic	Facultative	Unknown
	Bacteria	12.01	YP_856743.1	NO_GENE RIBOSOMAL L25P FAMILY PROTEIN	0.16	Mesophilic	Multiple	Facultative	Unknown
	Bacteria	12.01	YP_001763046.1	NO_GENE RIBOSOMAL PROTEIN L11	0.16	Mesophilic	Multiple	Facultative	NonHalophilic
	Bacteria	12.01	YP_001183417.1	NO_GENE RIBOSOMAL PROTEIN L25	0.16	Mesophilic	Multiple	Facultative	Unknown
	Bacteria	12.01	YP_001763020.1	NO_GENE RIBOSOMAL PROTEIN L6	0.16	Mesophilic	Multiple	Facultative	NonHalophilic
	Bacteria	12.01	YP_001763040.1	NO_GENE RIBOSOMAL PROTEIN S12	0.16	Mesophilic	Multiple	Facultative	NonHalophilic
	Bacteria	12.01	YP_002416058.1	NO_GENE RIBOSOMAL PROTEIN S21	0.16	Mesophilic	Aquatic	Facultative	Unknown
	Bacteria	12.01	YP_131521.1	RPLA 50S RIBOSOMAL PROTEIN L1	0.16	Psychrophilic	Multiple	Facultative	NonHalophilic
	Bacteria	12.01	NP_796636.1	RPLC 50S RIBOSOMAL PROTEIN L3	0.16	Mesophilic	Aquatic	Facultative	Unknown
	Bacteria	12.01	YP_001185264.1	RPLD 50S RIBOSOMAL PROTEIN L4	0.16	Mesophilic	Multiple	Facultative	Unknown
	Bacteria	12.01	YP_001143764.1	RPLE 50S RIBOSOMAL PROTEIN L5	0.16	Mesophilic	Aquatic	Facultative	Unknown
	Bacteria	12.01	NP_842690.1	RPLE 50S RIBOSOMAL PROTEIN L5	0.16	Mesophilic	Multiple	Facultative	Unknown
	Bacteria	12.01	NP_903841.1	RPLF 50S RIBOSOMAL PROTEIN L6	0.16	Mesophilic	Multiple	Facultative	Unknown
	Bacteria	12.01	YP_812460.1	RPLF 50S RIBOSOMAL PROTEIN L6	0.16	Mesophilic	Multiple	Facultative	Unknown
	Bacteria	12.01	NP_903867.1	RPLK 50S RIBOSOMAL PROTEIN L11	0.16	Mesophilic	Multiple	Facultative	Unknown
	Bacteria	12.01	NP_715897.1	RPLQ 50S RIBOSOMAL PROTEIN L17	0.16	Mesophilic	Multiple	Facultative	Unknown
	Bacteria	12.01	YP_001143750.1	RPLQ RIBOSOMAL PROTEIN L17	0.16	Mesophilic	Aquatic	Facultative	Unknown
	Bacteria	12.01	YP_339468.1	RPLS 50S RIBOSOMAL PROTEIN L19	0.16	Psychrophilic	Aquatic	Aerobic	Unknown
	Bacteria	12.01	YP_001881396.1	RPLS RIBOSOMAL PROTEIN L19	0.16	Mesophilic	Host_Associated	Facultative	NonHalophilic
	Bacteria	12.01	YP_750709.1	RPLT 50S RIBOSOMAL PROTEIN L20	0.16	Mesophilic	Multiple	Facultative	Unknown
	Bacteria	12.01	YP_001185263.1	RPLW 50S RIBOSOMAL PROTEIN L23	0.16	Mesophilic	Multiple	Facultative	Unknown
	Bacteria	12.01	YP_870195.1	RPMF 50S RIBOSOMAL PROTEIN L32	0.16	Mesophilic	Multiple	Facultative	Unknown
	Bacteria	12.01	YP_001970901.1	RPMF PUTATIVE 50S RIBOSOMAL PROTEIN L32	0.16	Mesophilic	Multiple	Aerobic	Unknown
	Bacteria	12.01	YP_001143755.1	RPMJ RIBOSOMAL PROTEIN L36	0.16	Mesophilic	Aquatic	Facultative	Unknown
	Bacteria	12.01	YP_001092295.1	RPSC 30S RIBOSOMAL PROTEIN S3	0.16	Mesophilic	Multiple	Facultative	Unknown
	Bacteria	12.01	YP_561196.1	RPSC 30S RIBOSOMAL PROTEIN S3	0.16	Mesophilic	Aquatic	Facultative	Unknown
	Bacteria	12.01	YP_002261858.1	RPSC 30S RIBOSOMAL SUBUNIT PROTEIN S3	0.16	Psychrophilic	Aquatic	Facultative	Unknown
	Bacteria	12.01	NP_976464.1	RPSK 30S RIBOSOMAL PROTEIN S11	0.16	Mesophilic	Terrestrial	Aerobic	Unknown
	Bacteria	12.01	YP_338893.1	RPSU 30S RIBOSOMAL PROTEIN S21	0.16	Psychrophilic	Aquatic	Aerobic	Unknown
	Bacteria	12.01	YP_002157045.1	RPSU RIBOSOMAL PROTEIN S21	0.16	Mesophilic	Multiple	Facultative	NonHalophilic
	Bacteria	12.01	YP_001500911.1	NO_GENE 30S RIBOSOMAL PROTEIN S16	0.17	Mesophilic	Unknown	Facultative	Unknown
	Bacteria	12.01	YP_001553588.1	NO_GENE 30S RIBOSOMAL PROTEIN S20	0.17	Mesophilic	Aquatic	Facultative	Unknown
	Bacteria	12.01	YP_128555.1	NO_GENE 30S RIBOSOMAL PROTEIN S7	0.17	Psychrophilic	Multiple	Facultative	NonHalophilic
	Bacteria	12.01	YP_926103.1	NO_GENE 30S RIBOSOMAL SUBUNIT PROTEIN S17	0.17	Mesophilic	Multiple	Facultative	Unknown
	Bacteria	12.01	YP_871393.1	NO_GENE 50S RIBOSOMAL PROTEIN L28P	0.17	Mesophilic	Multiple	Facultative	Unknown
	Bacteria	12.01	YP_001476034.1	NO_GENE 50S RIBOSOMAL PROTEIN L6	0.17	Psychrophilic	Aquatic	Facultative	Unknown
	Bacteria	12.01	YP_131344.1	NO_GENE PUTATIVE 30S RIBOSOMAL SUBUNIT PROTEIN S9	0.17	Psychrophilic	Multiple	Facultative	NonHalophilic
	Bacteria	12.01	YP_001759392.1	NO_GENE RIBOSOMAL PROTEIN L21	0.17	Mesophilic	Multiple	Facultative	NonHalophilic
	Bacteria	12.01	YP_002417469.1	NO_GENE RIBOSOMAL PROTEIN L25	0.17	Mesophilic	Aquatic	Facultative	Unknown
	Bacteria	12.01	YP_001472127.1	NO_GENE RIBOSOMAL PROTEIN L28	0.17	Psychrophilic	Aquatic	Facultative	Unknown
	Bacteria	12.01	YP_001763276.1	NO_GENE RIBOSOMAL PROTEIN L34	0.17	Mesophilic	Multiple	Facultative	NonHalophilic
	Bacteria	12.01	YP_034474.1	RPLE 50S RIBOSOMAL PROTEIN L5	0.17	Mesophilic	Multiple	Facultative	Unknown
	Bacteria	12.01	YP_926085.1	RPLJ 50S RIBOSOMAL PROTEIN L10	0.17	Mesophilic	Multiple	Facultative	Unknown
	Bacteria	12.01	NP_799303.1	RPLJ 50S RIBOSOMAL PROTEIN L10	0.17	Mesophilic	Aquatic	Facultative	Unknown
	Bacteria	12.01	NP_709778.1	RPLK 50S RIBOSOMAL PROTEIN L11	0.17	Mesophilic	Host_Associated	Facultative	Unknown
	Bacteria	12.01	YP_001182273.1	RPLM 50S RIBOSOMAL PROTEIN L13	0.17	Mesophilic	Multiple	Facultative	Unknown
	Bacteria	12.01	NP_976448.1	RPLN 50S RIBOSOMAL PROTEIN L14	0.17	Mesophilic	Terrestrial	Aerobic	Unknown
	Bacteria	12.01	YP_854853.1	RPLN RIBOSOMAL PROTEIN L14	0.17	Mesophilic	Multiple	Facultative	Unknown
	Bacteria	12.01	NP_903829.1	RPLQ 50S RIBOSOMAL PROTEIN L17	0.17	Mesophilic	Multiple	Facultative	Unknown
	Bacteria	12.01	YP_812461.1	RPLR 50S RIBOSOMAL PROTEIN L18	0.17	Mesophilic	Multiple	Facultative	Unknown
	Bacteria	12.01	YP_002155310.1	RPLS RIBOSOMAL PROTEIN L19	0.17	Mesophilic	Multiple	Facultative	NonHalophilic
	Bacteria	12.01	YP_034464.1	RPLW 50S RIBOSOMAL PROTEIN L23	0.17	Mesophilic	Multiple	Facultative	Unknown
	Bacteria	12.01	YP_001143765.1	RPLX RIBOSOMAL PROTEIN L24	0.17	Mesophilic	Aquatic	Facultative	Unknown
	Bacteria	12.01	YP_752490.1	RPMG 50S RIBOSOMAL PROTEIN L33	0.17	Mesophilic	Multiple	Facultative	Unknown
	Bacteria	12.01	NP_904077.1	RPMH 50S RIBOSOMAL PROTEIN L34	0.17	Mesophilic	Multiple	Facultative	Unknown
	Bacteria	12.01	NP_932798.1	RPMH 50S RIBOSOMAL PROTEIN L34	0.17	Mesophilic	Aquatic	Facultative	Unknown
	Bacteria	12.01	NP_707397.2	RPMI 50S RIBOSOMAL PROTEIN L35	0.17	Mesophilic	Host_Associated	Facultative	Unknown
	Bacteria	12.01	YP_339916.1	RPMI 50S RIBOSOMAL SUBUNIT PROTEIN A	0.17	Psychrophilic	Aquatic	Aerobic	Unknown
	Bacteria	12.01	YP_001092310.1	RPMJ 50S RIBOSOMAL PROTEIN L36	0.17	Mesophilic	Multiple	Facultative	Unknown
	Bacteria	12.01	YP_001140617.1	RPSF RIBOSOMAL PROTEIN S6	0.17	Mesophilic	Aquatic	Facultative	Unknown
	Bacteria	12.01	YP_338771.1	RPSG 30S RIBOSOMAL PROTEIN S7	0.17	Psychrophilic	Aquatic	Aerobic	Unknown
	Bacteria	12.01	YP_697058.1	RPSI 30S RIBOSOMAL PROTEIN S9	0.17	Mesophilic	Multiple	Anaerobic	NonHalophilic
	Bacteria	12.01	YP_001143777.1	RPSJ RIBOSOMAL PROTEIN S10	0.17	Mesophilic	Aquatic	Facultative	Unknown
	Bacteria	12.01	NP_933177.1	RPSQ 30S RIBOSOMAL PROTEIN S17	0.17	Mesophilic	Aquatic	Facultative	Unknown
	Bacteria	12.01	NP_903417.1	RPST 30S RIBOSOMAL PROTEIN S20	0.17	Mesophilic	Multiple	Facultative	Unknown
	Bacteria	12.01	YP_001646449.1	NO_GENE 30S RIBOSOMAL PROTEIN S2	0.18	Mesophilic	Terrestrial	Aerobic	NonHalophilic
	Bacteria	12.01	YP_001500942.1	NO_GENE 30S RIBOSOMAL PROTEIN S20	0.18	Mesophilic	Unknown	Facultative	Unknown
	Bacteria	12.01	YP_001675875.1	NO_GENE 30S RIBOSOMAL PROTEIN S6	0.18	Psychrophilic	Unknown	Facultative	Unknown
	Bacteria	12.01	YP_561186.1	NO_GENE 30S RIBOSOMAL PROTEIN S7	0.18	Mesophilic	Aquatic	Facultative	Unknown
	Bacteria	12.01	YP_001552631.1	NO_GENE 50S RIBOSOMAL PROTEIN L11	0.18	Mesophilic	Aquatic	Facultative	Unknown
	Bacteria	12.01	YP_001476060.1	NO_GENE 50S RIBOSOMAL PROTEIN L11	0.18	Psychrophilic	Aquatic	Facultative	Unknown
	Bacteria	12.01	YP_001476025.1	NO_GENE 50S RIBOSOMAL PROTEIN L17	0.18	Psychrophilic	Aquatic	Facultative	Unknown
	Bacteria	12.01	YP_001500914.1	NO_GENE 50S RIBOSOMAL PROTEIN L19	0.18	Mesophilic	Unknown	Facultative	Unknown
	Bacteria	12.01	YP_001673328.1	NO_GENE 50S RIBOSOMAL PROTEIN L19	0.18	Psychrophilic	Unknown	Facultative	Unknown
	Bacteria	12.01	YP_001643005.1	NO_GENE 50S RIBOSOMAL PROTEIN L2	0.18	Mesophilic	Terrestrial	Aerobic	NonHalophilic
	Bacteria	12.01	YP_561190.1	RPLC 50S RIBOSOMAL PROTEIN L3	0.18	Mesophilic	Aquatic	Facultative	Unknown
	Bacteria	12.01	NP_796637.1	RPLD 50S RIBOSOMAL PROTEIN L4	0.18	Mesophilic	Aquatic	Facultative	Unknown
	Bacteria	12.01	YP_812446.1	RPLD 50S RIBOSOMAL PROTEIN L4	0.18	Mesophilic	Multiple	Facultative	Unknown
	Bacteria	12.01	NP_903844.1	RPLE 50S RIBOSOMAL PROTEIN L5	0.18	Mesophilic	Multiple	Facultative	Unknown
	Bacteria	12.01	NP_976450.1	RPLE 50S RIBOSOMAL PROTEIN L5	0.18	Mesophilic	Terrestrial	Aerobic	Unknown
	Bacteria	12.01	YP_697079.1	RPLF 50S RIBOSOMAL PROTEIN L6	0.18	Mesophilic	Multiple	Anaerobic	NonHalophilic
	Bacteria	12.01	NP_933183.1	RPLF 50S RIBOSOMAL PROTEIN L6	0.18	Mesophilic	Aquatic	Facultative	Unknown
	Bacteria	12.01	YP_748838.1	RPLK 50S RIBOSOMAL PROTEIN L11	0.18	Mesophilic	Multiple	Facultative	Unknown
	Bacteria	12.01	YP_002264200.1	RPLK 50S RIBOSOMAL PROTEIN L11	0.18	Psychrophilic	Aquatic	Facultative	Unknown
	Bacteria	12.01	YP_338764.1	RPLK 50S RIBOSOMAL SUBUNIT PROTEIN L11	0.18	Psychrophilic	Aquatic	Aerobic	Unknown
	Bacteria	12.01	YP_867875.1	RPLQ 50S RIBOSOMAL PROTEIN L17	0.18	Mesophilic	Multiple	Facultative	Unknown
	Bacteria	12.01	NP_798909.1	RPLS 50S RIBOSOMAL PROTEIN L19	0.18	Mesophilic	Aquatic	Facultative	Unknown
	Bacteria	12.01	YP_002261892.1	RPLU 50S RIBOSOMAL PROTEIN L21	0.18	Psychrophilic	Aquatic	Facultative	Unknown
	Bacteria	12.01	NP_796707.1	RPLU 50S RIBOSOMAL PROTEIN L21	0.18	Mesophilic	Aquatic	Facultative	Unknown
	Bacteria	12.01	YP_563927.1	RPMA 50S RIBOSOMAL PROTEIN L27	0.18	Mesophilic	Aquatic	Facultative	Unknown
	Bacteria	12.01	YP_001185247.1	RPMD 50S RIBOSOMAL PROTEIN L30	0.18	Mesophilic	Multiple	Facultative	Unknown
	Bacteria	12.01	YP_001141873.1	RPMF RIBOSOMAL PROTEIN L32	0.18	Mesophilic	Aquatic	Facultative	Unknown
	Bacteria	12.01	YP_001882333.1	RPMG RIBOSOMAL PROTEIN L33	0.18	Mesophilic	Host_Associated	Facultative	NonHalophilic
	Bacteria	12.01	YP_926115.1	RPMJ 50S RIBOSOMAL PROTEIN L36	0.18	Mesophilic	Multiple	Facultative	Unknown
	Bacteria	12.01	YP_697077.1	RPSE 30S RIBOSOMAL PROTEIN S5	0.18	Mesophilic	Multiple	Anaerobic	NonHalophilic
	Bacteria	12.01	YP_001972886.1	RPSF 30S RIBOSOMAL PROTEIN S6	0.18	Mesophilic	Multiple	Aerobic	Unknown
	Bacteria	12.01	YP_867844.1	RPSL 30S RIBOSOMAL PROTEIN S12	0.18	Mesophilic	Multiple	Facultative	Unknown
	Bacteria	12.01	YP_312267.1	RPSL 30S RIBOSOMAL PROTEIN S12	0.18	Mesophilic	Host_Associated	Facultative	NonHalophilic
	Bacteria	12.01	YP_001882015.1	RPSL RIBOSOMAL PROTEIN S12	0.18	Mesophilic	Host_Associated	Facultative	NonHalophilic
	Bacteria	12.01	NP_933181.1	RPSN 30S RIBOSOMAL PROTEIN S14	0.18	Mesophilic	Aquatic	Facultative	Unknown
	Bacteria	12.01	YP_312121.1	RPSO 30S RIBOSOMAL PROTEIN S15	0.18	Mesophilic	Host_Associated	Facultative	NonHalophilic
	Bacteria	12.01	YP_311618.1	RPSP 30S RIBOSOMAL PROTEIN S16	0.18	Mesophilic	Host_Associated	Facultative	NonHalophilic
	Bacteria	12.01	YP_001307961.1	RPST 30S RIBOSOMAL PROTEIN S20	0.18	Mesophilic	Unknown	Unknown	NonHalophilic
	Bacteria	12.01	YP_696703.1	RPSU 30S RIBOSOMAL PROTEIN S21	0.18	Mesophilic	Multiple	Anaerobic	NonHalophilic
	Bacteria	12.01	YP_001673325.1	NO_GENE 30S RIBOSOMAL PROTEIN S16	0.19	Psychrophilic	Unknown	Facultative	Unknown
	Bacteria	12.01	YP_001446413.1	NO_GENE 30S RIBOSOMAL PROTEIN S2	0.19	Mesophilic	Aquatic	Facultative	ModerateHalophilic
	Bacteria	12.01	YP_001503434.1	NO_GENE 30S RIBOSOMAL PROTEIN S6	0.19	Mesophilic	Unknown	Facultative	Unknown
	Bacteria	12.01	YP_001502115.1	NO_GENE 50S RIBOSOMAL PROTEIN L20	0.19	Mesophilic	Unknown	Facultative	Unknown
	Bacteria	12.01	YP_001647191.1	NO_GENE 50S RIBOSOMAL PROTEIN L20	0.19	Mesophilic	Terrestrial	Aerobic	NonHalophilic
	Bacteria	12.01	YP_001476047.1	NO_GENE 50S RIBOSOMAL PROTEIN L23	0.19	Psychrophilic	Aquatic	Facultative	Unknown
	Bacteria	12.01	YP_001676060.1	NO_GENE 50S RIBOSOMAL PROTEIN L31	0.19	Psychrophilic	Unknown	Facultative	Unknown
	Bacteria	12.01	YP_001556941.1	NO_GENE 50S RIBOSOMAL PROTEIN L34	0.19	Mesophilic	Aquatic	Facultative	Unknown
	Bacteria	12.01	YP_131171.1	NO_GENE PUTATIVE RIBOSOMAL PROTEIN S16	0.19	Psychrophilic	Multiple	Facultative	NonHalophilic
	Bacteria	12.01	YP_562511.1	NO_GENE RIBOSOMAL PROTEIN L25	0.19	Mesophilic	Aquatic	Facultative	Unknown
	Bacteria	12.01	YP_001181994.1	NO_GENE RIBOSOMAL PROTEIN L28	0.19	Mesophilic	Multiple	Facultative	Unknown
	Bacteria	12.01	YP_002415715.1	NO_GENE RIBOSOMAL PROTEIN L34	0.19	Mesophilic	Aquatic	Facultative	Unknown
	Bacteria	12.01	YP_001308314.1	NO_GENE RIBOSOMAL PROTEIN S16	0.19	Mesophilic	Unknown	Unknown	NonHalophilic
	Bacteria	12.01	YP_001472498.1	NO_GENE RIBOSOMAL PROTEIN S18	0.19	Psychrophilic	Aquatic	Facultative	Unknown
	Bacteria	12.01	YP_001320855.1	NO_GENE RIBOSOMAL PROTEIN S20	0.19	Mesophilic	Unknown	Unknown	ModerateHalophilic
	Bacteria	12.01	YP_561180.1	RPLA 50S RIBOSOMAL PROTEIN L1	0.19	Mesophilic	Aquatic	Facultative	Unknown
	Bacteria	12.01	YP_338694.1	RPLB 50S RIBOSOMAL PROTEIN L2	0.19	Psychrophilic	Aquatic	Aerobic	Unknown
	Bacteria	12.01	NP_976438.1	RPLC 50S RIBOSOMAL PROTEIN L3	0.19	Mesophilic	Terrestrial	Aerobic	Unknown
	Bacteria	12.01	YP_867838.1	RPLK 50S RIBOSOMAL PROTEIN L11	0.19	Mesophilic	Multiple	Facultative	Unknown
	Bacteria	12.01	YP_341022.1	RPLM 50S RIBOSOMAL PROTEIN L13	0.19	Psychrophilic	Aquatic	Aerobic	Unknown
	Bacteria	12.01	YP_341290.1	RPLO 50S RIBOSOMAL SUBUNIT PROTEIN L15	0.19	Psychrophilic	Aquatic	Aerobic	Unknown
	Bacteria	12.01	NP_933175.1	RPLP 50S RIBOSOMAL PROTEIN L16	0.19	Mesophilic	Aquatic	Facultative	Unknown
	Bacteria	12.01	YP_001143769.1	RPLP 50S RIBOSOMAL PROTEIN L16	0.19	Mesophilic	Aquatic	Facultative	Unknown
	Bacteria	12.01	NP_903840.1	RPLR 50S RIBOSOMAL PROTEIN L18	0.19	Mesophilic	Multiple	Facultative	Unknown
	Bacteria	12.01	YP_310383.1	RPLT 50S RIBOSOMAL PROTEIN L20	0.19	Mesophilic	Host_Associated	Facultative	NonHalophilic
	Bacteria	12.01	YP_339917.1	RPLT 50S RIBOSOMAL PROTEIN L20	0.19	Psychrophilic	Aquatic	Aerobic	Unknown
	Bacteria	12.01	YP_563928.1	RPLU 50S RIBOSOMAL PROTEIN L21	0.19	Mesophilic	Aquatic	Facultative	Unknown
	Bacteria	12.01	NP_715873.1	RPLW 50S RIBOSOMAL PROTEIN L23	0.19	Mesophilic	Multiple	Facultative	Unknown
	Bacteria	12.01	YP_697092.1	RPLW 50S RIBOSOMAL PROTEIN L23	0.19	Mesophilic	Multiple	Anaerobic	NonHalophilic
	Bacteria	12.01	YP_002263459.1	RPLY 50S RIBOSOMAL PROTEIN L25	0.19	Psychrophilic	Aquatic	Facultative	Unknown
	Bacteria	12.01	YP_128499.1	RPME 50S RIBOSOMAL PROTEIN L31	0.19	Psychrophilic	Multiple	Facultative	NonHalophilic
	Bacteria	12.01	NP_847731.1	RPME2 50S RIBOSOMAL PROTEIN L31 TYPE B	0.19	Mesophilic	Multiple	Facultative	Unknown
	Bacteria	12.01	YP_039324.1	RPME2 50S RIBOSOMAL PROTEIN L31 TYPE B	0.19	Mesophilic	Multiple	Facultative	Unknown
	Bacteria	12.01	YP_312549.1	RPMG 50S RIBOSOMAL PROTEIN L33	0.19	Mesophilic	Host_Associated	Facultative	NonHalophilic
	Bacteria	12.01	YP_001185507.1	RPMH 50S RIBOSOMAL PROTEIN L34	0.19	Mesophilic	Multiple	Facultative	Unknown
	Bacteria	12.01	NP_901020.1	RPMI 50S RIBOSOMAL PROTEIN L35	0.19	Mesophilic	Multiple	Facultative	Unknown
	Bacteria	12.01	NP_901866.1	RPSB 30S RIBOSOMAL PROTEIN S2	0.19	Mesophilic	Multiple	Facultative	Unknown
	Bacteria	12.01	NP_903850.1	RPSC 30S RIBOSOMAL PROTEIN S3	0.19	Mesophilic	Multiple	Facultative	Unknown
	Bacteria	12.01	NP_933191.1	RPSD 30S RIBOSOMAL PROTEIN S4	0.19	Mesophilic	Aquatic	Facultative	Unknown
	Bacteria	12.01	YP_001307333.1	RPSI 30S RIBOSOMAL PROTEIN S9	0.19	Mesophilic	Unknown	Unknown	NonHalophilic
	Bacteria	12.01	YP_034487.1	RPSK 30S RIBOSOMAL PROTEIN S11	0.19	Mesophilic	Multiple	Facultative	Unknown
	Bacteria	12.01	YP_001185270.1	RPSL 30S RIBOSOMAL PROTEIN S12	0.19	Mesophilic	Multiple	Facultative	Unknown
	Bacteria	12.01	YP_001881918.1	RPSO RIBOSOMAL PROTEIN S15	0.19	Mesophilic	Host_Associated	Facultative	NonHalophilic
	Bacteria	12.01	YP_001143767.1	RPSQ RIBOSOMAL PROTEIN S17	0.19	Mesophilic	Aquatic	Facultative	Unknown
	Bacteria	12.01	YP_001476054.1	NO_GENE 30S RIBOSOMAL PROTEIN S12	0.2	Psychrophilic	Aquatic	Facultative	Unknown
	Bacteria	12.01	YP_001446649.1	NO_GENE 50S RIBOSOMAL PROTEIN L19	0.2	Mesophilic	Aquatic	Facultative	ModerateHalophilic
	Bacteria	12.01	YP_001647077.1	NO_GENE 50S RIBOSOMAL PROTEIN L21	0.2	Mesophilic	Terrestrial	Aerobic	NonHalophilic
	Bacteria	12.01	YP_001552644.1	NO_GENE 50S RIBOSOMAL PROTEIN L23	0.2	Mesophilic	Aquatic	Facultative	Unknown
	Bacteria	12.01	YP_002418137.1	NO_GENE RIBOSOMAL PROTEIN L19	0.2	Mesophilic	Aquatic	Facultative	Unknown
	Bacteria	12.01	YP_927491.1	NO_GENE RIBOSOMAL PROTEIN L25	0.2	Mesophilic	Multiple	Facultative	Unknown
	Bacteria	12.01	YP_001501816.1	NO_GENE RIBOSOMAL PROTEIN L25	0.2	Mesophilic	Unknown	Facultative	Unknown
	Bacteria	12.01	YP_001092307.1	NO_GENE RIBOSOMAL PROTEIN L30	0.2	Mesophilic	Multiple	Facultative	Unknown
	Bacteria	12.01	YP_001185275.1	RPLA 50S RIBOSOMAL PROTEIN L1	0.2	Mesophilic	Multiple	Facultative	Unknown
	Bacteria	12.01	YP_867849.1	RPLC 50S RIBOSOMAL PROTEIN L3	0.2	Mesophilic	Multiple	Facultative	Unknown
	Bacteria	12.01	NP_933168.1	RPLC 50S RIBOSOMAL PROTEIN L3	0.2	Mesophilic	Aquatic	Facultative	Unknown
	Bacteria	12.01	NP_976425.1	RPLK 50S RIBOSOMAL PROTEIN L11	0.2	Mesophilic	Terrestrial	Aerobic	Unknown
	Bacteria	12.01	YP_002157017.1	RPLM RIBOSOMAL PROTEIN L13	0.2	Mesophilic	Multiple	Facultative	NonHalophilic
	Bacteria	12.01	YP_001092308.1	RPLO 50S RIBOSOMAL PROTEIN L15	0.2	Mesophilic	Multiple	Facultative	Unknown
	Bacteria	12.01	NP_903342.1	RPLS 50S RIBOSOMAL PROTEIN L19	0.2	Mesophilic	Multiple	Facultative	Unknown
	Bacteria	12.01	NP_716980.1	RPLS 50S RIBOSOMAL PROTEIN L19	0.2	Mesophilic	Multiple	Facultative	Unknown
	Bacteria	12.01	YP_001971232.1	RPLS PUTATIVE 50S RIBOSOMAL PROTEIN L19	0.2	Mesophilic	Multiple	Aerobic	Unknown
	Bacteria	12.01	NP_901021.1	RPLT 50S RIBOSOMAL PROTEIN L20	0.2	Mesophilic	Multiple	Facultative	Unknown
	Bacteria	12.01	YP_002263165.1	RPLT 50S RIBOSOMAL PROTEIN L20	0.2	Psychrophilic	Aquatic	Facultative	Unknown
	Bacteria	12.01	YP_001307652.1	RPLU 50S RIBOSOMAL PROTEIN L21	0.2	Mesophilic	Unknown	Unknown	NonHalophilic
	Bacteria	12.01	NP_796647.1	RPLX 50S RIBOSOMAL PROTEIN L24	0.2	Mesophilic	Aquatic	Facultative	Unknown
	Bacteria	12.01	YP_854854.1	RPLX RIBOSOMAL PROTEIN L24	0.2	Mesophilic	Multiple	Facultative	Unknown
	Bacteria	12.01	YP_867867.1	RPMD 50S RIBOSOMAL PROTEIN L30	0.2	Mesophilic	Multiple	Facultative	Unknown
	Bacteria	12.01	NP_715889.1	RPMD 50S RIBOSOMAL PROTEIN L30	0.2	Mesophilic	Multiple	Facultative	Unknown
	Bacteria	12.01	YP_812411.1	RPME2 50S RIBOSOMAL PROTEIN L31 TYPE B	0.2	Mesophilic	Multiple	Facultative	Unknown
	Bacteria	12.01	YP_001183102.1	RPMF 50S RIBOSOMAL PROTEIN L32	0.2	Mesophilic	Multiple	Facultative	Unknown
	Bacteria	12.01	YP_750710.1	RPMI 50S RIBOSOMAL PROTEIN L35	0.2	Mesophilic	Multiple	Facultative	Unknown
	Bacteria	12.01	YP_696387.1	RPSB 30S RIBOSOMAL PROTEIN S2	0.2	Mesophilic	Multiple	Anaerobic	NonHalophilic
	Bacteria	12.01	YP_001971348.1	RPSB PUTATIVE 30S RIBOSOMAL PROTEIN S2	0.2	Mesophilic	Multiple	Aerobic	Unknown
	Bacteria	12.01	YP_001143770.1	RPSC RIBOSOMAL PROTEIN S3	0.2	Mesophilic	Aquatic	Facultative	Unknown
	Bacteria	12.01	YP_561530.1	RPSF 30S RIBOSOMAL PROTEIN S6	0.2	Mesophilic	Aquatic	Facultative	Unknown
	Bacteria	12.01	NP_903310.1	RPSF 30S RIBOSOMAL PROTEIN S6	0.2	Mesophilic	Multiple	Facultative	Unknown
	Bacteria	12.01	YP_001312148.1	RPSF 30S RIBOSOMAL PROTEIN S6	0.2	Mesophilic	Unknown	Unknown	NonHalophilic
	Bacteria	12.01	YP_812141.1	RPSF 30S RIBOSOMAL PROTEIN S6	0.2	Mesophilic	Multiple	Facultative	Unknown
	Bacteria	12.01	YP_002157108.1	RPSF RIBOSOMAL PROTEIN S6	0.2	Mesophilic	Multiple	Facultative	NonHalophilic
	Bacteria	12.01	YP_752034.1	RPSI 30S RIBOSOMAL PROTEIN S9	0.2	Mesophilic	Multiple	Facultative	Unknown
	Bacteria	12.01	YP_001143754.1	RPSM 30S RIBOSOMAL PROTEIN S13	0.2	Mesophilic	Aquatic	Facultative	Unknown
	Bacteria	12.01	YP_001881399.1	RPSP RIBOSOMAL PROTEIN S16	0.2	Mesophilic	Host_Associated	Facultative	NonHalophilic
	Bacteria	12.01	YP_563728.1	RPST 30S RIBOSOMAL PROTEIN S20	0.2	Mesophilic	Aquatic	Facultative	Unknown
	Bacteria	12.01	YP_001646466.1	NO_GENE 30S RIBOSOMAL PROTEIN S16	0.21	Mesophilic	Terrestrial	Aerobic	NonHalophilic
	Bacteria	12.01	YP_001444078.1	NO_GENE 30S RIBOSOMAL PROTEIN S21	0.21	Mesophilic	Aquatic	Facultative	ModerateHalophilic
	Bacteria	12.01	YP_001444028.1	NO_GENE 50S RIBOSOMAL PROTEIN L21	0.21	Mesophilic	Aquatic	Facultative	ModerateHalophilic
	Bacteria	12.01	YP_001443969.1	NO_GENE 50S RIBOSOMAL PROTEIN L24	0.21	Mesophilic	Aquatic	Facultative	ModerateHalophilic
	Bacteria	12.01	YP_001443959.1	NO_GENE 50S RIBOSOMAL PROTEIN L4	0.21	Mesophilic	Aquatic	Facultative	ModerateHalophilic
	Bacteria	12.01	YP_001643017.1	NO_GENE 50S RIBOSOMAL PROTEIN L6	0.21	Mesophilic	Terrestrial	Aerobic	NonHalophilic
	Bacteria	12.01	YP_001476050.1	NO_GENE RIBOSOMAL PROTEIN S10	0.21	Psychrophilic	Aquatic	Facultative	Unknown
	Bacteria	12.01	YP_312255.1	RPLB 50S RIBOSOMAL PROTEIN L2	0.21	Mesophilic	Host_Associated	Facultative	NonHalophilic
	Bacteria	12.01	YP_867852.1	RPLB 50S RIBOSOMAL PROTEIN L2	0.21	Mesophilic	Multiple	Facultative	Unknown
	Bacteria	12.01	NP_715871.1	RPLC 50S RIBOSOMAL PROTEIN L3	0.21	Mesophilic	Multiple	Facultative	Unknown
	Bacteria	12.01	YP_312257.1	RPLD 50S RIBOSOMAL PROTEIN L4	0.21	Mesophilic	Host_Associated	Facultative	NonHalophilic
	Bacteria	12.01	NP_715872.1	RPLD 50S RIBOSOMAL PROTEIN L4	0.21	Mesophilic	Multiple	Facultative	Unknown
	Bacteria	12.01	YP_854855.1	RPLE 50S RIBOSOMAL PROTEIN L5	0.21	Mesophilic	Multiple	Facultative	Unknown
	Bacteria	12.01	NP_842693.1	RPLF 50S RIBOSOMAL PROTEIN L6	0.21	Mesophilic	Multiple	Facultative	Unknown
	Bacteria	12.01	NP_976453.1	RPLF 50S RIBOSOMAL PROTEIN L6	0.21	Mesophilic	Terrestrial	Aerobic	Unknown
	Bacteria	12.01	YP_034477.1	RPLF 50S RIBOSOMAL PROTEIN L6	0.21	Mesophilic	Multiple	Facultative	Unknown
	Bacteria	12.01	YP_001140215.1	RPLK RIBOSOMAL PROTEIN L11	0.21	Mesophilic	Aquatic	Facultative	Unknown
	Bacteria	12.01	YP_002264002.1	RPLM 50S RIBOSOMAL PROTEIN L13	0.21	Psychrophilic	Aquatic	Facultative	Unknown
	Bacteria	12.01	NP_933187.1	RPLO 50S RIBOSOMAL PROTEIN L15	0.21	Mesophilic	Aquatic	Facultative	Unknown
	Bacteria	12.01	YP_002155015.1	RPLO RIBOSOMAL PROTEIN L15	0.21	Mesophilic	Multiple	Facultative	NonHalophilic
	Bacteria	12.01	YP_854868.1	RPLQ RIBOSOMAL PROTEIN L17	0.21	Mesophilic	Multiple	Facultative	Unknown
	Bacteria	12.01	YP_001182698.1	RPLS 50S RIBOSOMAL PROTEIN L19	0.21	Mesophilic	Multiple	Facultative	Unknown
	Bacteria	12.01	YP_131168.1	RPLS 50S RIBOSOMAL PROTEIN L19	0.21	Psychrophilic	Multiple	Facultative	NonHalophilic
	Bacteria	12.01	YP_001880506.1	RPLT RIBOSOMAL PROTEIN L20	0.21	Mesophilic	Host_Associated	Facultative	NonHalophilic
	Bacteria	12.01	YP_001143768.1	RPMC RIBOSOMAL PROTEIN L29	0.21	Mesophilic	Aquatic	Facultative	Unknown
	Bacteria	12.01	YP_561208.1	RPMD 50S RIBOSOMAL PROTEIN L30	0.21	Mesophilic	Aquatic	Facultative	Unknown
	Bacteria	12.01	YP_563300.1	RPMF 50S RIBOSOMAL PROTEIN L32	0.21	Mesophilic	Aquatic	Facultative	Unknown
	Bacteria	12.01	YP_562714.2	RPMI 50S RIBOSOMAL PROTEIN L35	0.21	Mesophilic	Aquatic	Facultative	Unknown
	Bacteria	12.01	YP_813218.1	RPSB 30S RIBOSOMAL PROTEIN S2	0.21	Mesophilic	Multiple	Facultative	Unknown
	Bacteria	12.01	NP_933174.1	RPSC 30S RIBOSOMAL PROTEIN S3	0.21	Mesophilic	Aquatic	Facultative	Unknown
	Bacteria	12.01	NP_933185.1	RPSE 30S RIBOSOMAL PROTEIN S5	0.21	Mesophilic	Aquatic	Facultative	Unknown
	Bacteria	12.01	YP_128560.1	RPSJ 30S RIBOSOMAL PROTEIN S10	0.21	Psychrophilic	Multiple	Facultative	NonHalophilic
	Bacteria	12.01	YP_001970811.1	RPSK PUTATIVE 30S RIBOSOMAL PROTEIN S11	0.21	Mesophilic	Multiple	Aerobic	Unknown
	Bacteria	12.01	YP_926089.1	RPSL 30S RIBOSOMAL PROTEIN S12	0.21	Mesophilic	Multiple	Facultative	Unknown
	Bacteria	12.01	NP_709116.2	RPSL 30S RIBOSOMAL PROTEIN S12	0.21	Mesophilic	Host_Associated	Facultative	Unknown
	Bacteria	12.01	NP_903833.1	RPSM 30S RIBOSOMAL PROTEIN S13	0.21	Mesophilic	Multiple	Facultative	Unknown
	Bacteria	12.01	NP_980183.1	RPSP 30S RIBOSOMAL PROTEIN S16	0.21	Mesophilic	Terrestrial	Aerobic	Unknown
	Bacteria	12.01	NP_903345.1	RPSP 30S RIBOSOMAL PROTEIN S16	0.21	Mesophilic	Multiple	Facultative	Unknown
	Bacteria	12.01	YP_001182284.1	RPSR 30S RIBOSOMAL PROTEIN S18	0.21	Mesophilic	Multiple	Facultative	Unknown
	Bacteria	12.01	YP_339437.1	RPST 30S RIBOSOMAL SUBUNIT PROTEIN S20	0.21	Psychrophilic	Aquatic	Aerobic	Unknown
	Bacteria	12.01	NP_796786.1	RPSU 30S RIBOSOMAL PROTEIN S21	0.21	Mesophilic	Aquatic	Facultative	Unknown
	Bacteria	12.01	YP_001553181.1	NO_GENE 30S RIBOSOMAL PROTEIN S18	0.22	Mesophilic	Aquatic	Facultative	Unknown
	Bacteria	12.01	YP_001673356.1	NO_GENE 30S RIBOSOMAL PROTEIN S20	0.22	Psychrophilic	Unknown	Facultative	Unknown
	Bacteria	12.01	YP_001472930.1	NO_GENE 30S RIBOSOMAL PROTEIN S20	0.22	Psychrophilic	Aquatic	Facultative	Unknown
	Bacteria	12.01	YP_001553725.1	NO_GENE 50S RIBOSOMAL PROTEIN L19	0.22	Mesophilic	Aquatic	Facultative	Unknown
	Bacteria	12.01	YP_001443961.1	NO_GENE 50S RIBOSOMAL PROTEIN L2	0.22	Mesophilic	Aquatic	Facultative	ModerateHalophilic
	Bacteria	12.01	YP_001674243.1	NO_GENE 50S RIBOSOMAL PROTEIN L20	0.22	Psychrophilic	Unknown	Facultative	Unknown
	Bacteria	12.01	YP_129747.2	NO_GENE 50S RIBOSOMAL PROTEIN L25	0.22	Psychrophilic	Multiple	Facultative	NonHalophilic
	Bacteria	12.01	YP_001552643.1	NO_GENE 50S RIBOSOMAL PROTEIN L4	0.22	Mesophilic	Aquatic	Facultative	Unknown
	Bacteria	12.01	YP_002418351.1	NO_GENE RIBOSOMAL PROTEIN L15	0.22	Mesophilic	Aquatic	Facultative	Unknown
	Bacteria	12.01	YP_813260.1	NO_GENE RIBOSOMAL PROTEIN L28	0.22	Mesophilic	Multiple	Facultative	Unknown
	Bacteria	12.01	YP_002418435.1	NO_GENE RIBOSOMAL PROTEIN L31	0.22	Mesophilic	Aquatic	Facultative	Unknown
	Bacteria	12.01	YP_001759544.1	NO_GENE RIBOSOMAL PROTEIN S21	0.22	Mesophilic	Multiple	Facultative	NonHalophilic
	Bacteria	12.01	YP_338765.1	RPLA 50S RIBOSOMAL PROTEIN L1	0.22	Psychrophilic	Aquatic	Aerobic	Unknown
	Bacteria	12.01	NP_796639.1	RPLB 50S RIBOSOMAL PROTEIN L2	0.22	Mesophilic	Aquatic	Facultative	Unknown
	Bacteria	12.01	YP_001882001.1	RPLB RIBOSOMAL PROTEIN L2	0.22	Mesophilic	Host_Associated	Facultative	NonHalophilic
	Bacteria	12.01	YP_034462.1	RPLC 50S RIBOSOMAL PROTEIN L3	0.22	Mesophilic	Multiple	Facultative	Unknown
	Bacteria	12.01	NP_709107.1	RPLD 50S RIBOSOMAL PROTEIN L4	0.22	Mesophilic	Host_Associated	Facultative	Unknown
	Bacteria	12.01	NP_903855.1	RPLD 50S RIBOSOMAL PROTEIN L4	0.22	Mesophilic	Multiple	Facultative	Unknown
	Bacteria	12.01	NP_796651.1	RPLF 50S RIBOSOMAL PROTEIN L6	0.22	Mesophilic	Aquatic	Facultative	Unknown
	Bacteria	12.01	YP_034449.1	RPLK 50S RIBOSOMAL PROTEIN L11	0.22	Mesophilic	Multiple	Facultative	Unknown
	Bacteria	12.01	YP_131522.1	RPLK 50S RIBOSOMAL PROTEIN L11	0.22	Psychrophilic	Multiple	Facultative	NonHalophilic
	Bacteria	12.01	NP_715860.1	RPLK 50S RIBOSOMAL PROTEIN L11	0.22	Mesophilic	Multiple	Facultative	Unknown
	Bacteria	12.01	YP_312896.1	RPLK 50S RIBOSOMAL PROTEIN L11	0.22	Mesophilic	Host_Associated	Facultative	NonHalophilic
	Bacteria	12.01	YP_001882668.1	RPLK RIBOSOMAL PROTEIN L11	0.22	Mesophilic	Host_Associated	Facultative	NonHalophilic
	Bacteria	12.01	YP_034472.1	RPLN 50S RIBOSOMAL PROTEIN L14	0.22	Mesophilic	Multiple	Facultative	Unknown
	Bacteria	12.01	YP_038495.1	RPLU 50S RIBOSOMAL PROTEIN L21	0.22	Mesophilic	Multiple	Facultative	Unknown
	Bacteria	12.01	YP_001092294.1	RPLV 50S RIBOSOMAL PROTEIN L22	0.22	Mesophilic	Multiple	Facultative	Unknown
	Bacteria	12.01	NP_903845.1	RPLX 50S RIBOSOMAL PROTEIN L24	0.22	Mesophilic	Multiple	Facultative	Unknown
	Bacteria	12.01	YP_339571.1	RPLY 50S RIBOSOMAL PROTEIN L25	0.22	Psychrophilic	Aquatic	Aerobic	Unknown
	Bacteria	12.01	YP_001182508.1	RPMA 50S RIBOSOMAL PROTEIN L27	0.22	Mesophilic	Multiple	Facultative	Unknown
	Bacteria	12.01	YP_001881900.1	RPMA RIBOSOMAL PROTEIN L27	0.22	Mesophilic	Host_Associated	Facultative	NonHalophilic
	Bacteria	12.01	YP_312855.1	RPME 50S RIBOSOMAL PROTEIN L31	0.22	Mesophilic	Host_Associated	Facultative	NonHalophilic
	Bacteria	12.01	YP_341216.1	RPME 50S RIBOSOMAL SUBUNIT PROTEIN L31	0.22	Psychrophilic	Aquatic	Aerobic	Unknown
	Bacteria	12.01	YP_813348.1	RPMI 50S RIBOSOMAL PROTEIN L35	0.22	Mesophilic	Multiple	Facultative	Unknown
	Bacteria	12.01	YP_812823.1	RPSA 30S RIBOSOMAL PROTEIN S1	0.22	Mesophilic	Multiple	Facultative	Unknown
	Bacteria	12.01	NP_981917.1	RPSF 30S RIBOSOMAL PROTEIN S6	0.22	Mesophilic	Terrestrial	Aerobic	Unknown
	Bacteria	12.01	YP_131439.1	RPSF 30S RIBOSOMAL PROTEIN S6	0.22	Psychrophilic	Multiple	Facultative	NonHalophilic
	Bacteria	12.01	YP_034458.1	RPSG 30S RIBOSOMAL PROTEIN S7	0.22	Mesophilic	Multiple	Facultative	Unknown
	Bacteria	12.01	NP_903860.1	RPSG 30S RIBOSOMAL PROTEIN S7	0.22	Mesophilic	Multiple	Facultative	Unknown
	Bacteria	12.01	YP_002261851.1	RPSJ 30S RIBOSOMAL SUBUNIT PROTEIN S10	0.22	Psychrophilic	Aquatic	Facultative	Unknown
	Bacteria	12.01	YP_561185.1	RPSL 30S RIBOSOMAL PROTEIN S12	0.22	Mesophilic	Aquatic	Facultative	Unknown
	Bacteria	12.01	YP_034486.1	RPSM 30S RIBOSOMAL PROTEIN S13	0.22	Mesophilic	Multiple	Facultative	Unknown
	Bacteria	12.01	YP_001184349.1	RPSO 30S RIBOSOMAL PROTEIN S15	0.22	Mesophilic	Multiple	Facultative	Unknown
	Bacteria	12.01	YP_037905.1	RPSP 30S RIBOSOMAL PROTEIN S16	0.22	Mesophilic	Multiple	Facultative	Unknown
	Bacteria	12.01	YP_812449.1	RPSS 30S RIBOSOMAL PROTEIN S19	0.22	Mesophilic	Multiple	Facultative	Unknown
	Bacteria	12.01	YP_128666.1	RPSU 30S RIBOSOMAL PROTEIN S21	0.22	Psychrophilic	Multiple	Facultative	NonHalophilic
	Bacteria	12.01	YP_854856.1	NO_GENE 30S RIBOSOMAL PROTEIN S14	0.23	Mesophilic	Multiple	Facultative	Unknown
	Bacteria	12.01	YP_926090.1	NO_GENE 30S RIBOSOMAL PROTEIN S7	0.23	Mesophilic	Multiple	Facultative	Unknown
	Bacteria	12.01	YP_001552632.1	NO_GENE 50S RIBOSOMAL PROTEIN L1	0.23	Mesophilic	Aquatic	Facultative	Unknown
	Bacteria	12.01	YP_926112.1	NO_GENE 50S RIBOSOMAL PROTEIN L30	0.23	Mesophilic	Multiple	Facultative	Unknown
	Bacteria	12.01	YP_001503680.1	NO_GENE 50S RIBOSOMAL PROTEIN L33	0.23	Mesophilic	Unknown	Facultative	Unknown
	Bacteria	12.01	YP_001552830.1	NO_GENE RIBOSOMAL PROTEIN L28	0.23	Mesophilic	Aquatic	Facultative	Unknown
	Bacteria	12.01	YP_001762771.1	NO_GENE RIBOSOMAL PROTEIN L31	0.23	Mesophilic	Multiple	Facultative	NonHalophilic
	Bacteria	12.01	YP_002417939.1	NO_GENE RIBOSOMAL PROTEIN S2	0.23	Mesophilic	Aquatic	Facultative	Unknown
	Bacteria	12.01	YP_002418063.1	NO_GENE SIMILAR TO RIBOSOMAL PROTEIN S15	0.23	Mesophilic	Aquatic	Facultative	Unknown
	Bacteria	12.01	YP_312258.1	RPLC 50S RIBOSOMAL PROTEIN L3	0.23	Mesophilic	Host_Associated	Facultative	NonHalophilic
	Bacteria	12.01	YP_561191.1	RPLD 50S RIBOSOMAL PROTEIN L4	0.23	Mesophilic	Aquatic	Facultative	Unknown
	Bacteria	12.01	YP_001882003.1	RPLD RIBOSOMAL PROTEIN L4	0.23	Mesophilic	Host_Associated	Facultative	NonHalophilic
	Bacteria	12.01	YP_561179.1	RPLK 50S RIBOSOMAL PROTEIN L11	0.23	Mesophilic	Aquatic	Facultative	Unknown
	Bacteria	12.01	YP_001092305.1	RPLR 50S RIBOSOMAL PROTEIN L18	0.23	Mesophilic	Multiple	Facultative	Unknown
	Bacteria	12.01	NP_980997.1	RPLT 50S RIBOSOMAL PROTEIN L20	0.23	Mesophilic	Terrestrial	Aerobic	Unknown
	Bacteria	12.01	YP_002156019.1	RPLT RIBOSOMAL PROTEIN L20	0.23	Mesophilic	Multiple	Facultative	NonHalophilic
	Bacteria	12.01	NP_719194.1	RPLU 50S RIBOSOMAL PROTEIN L21	0.23	Mesophilic	Multiple	Facultative	Unknown
	Bacteria	12.01	NP_933170.1	RPLW 50S RIBOSOMAL PROTEIN L23	0.23	Mesophilic	Aquatic	Facultative	Unknown
	Bacteria	12.01	NP_903848.1	RPMC 50S RIBOSOMAL PROTEIN L29	0.23	Mesophilic	Multiple	Facultative	Unknown
	Bacteria	12.01	YP_001882632.1	RPME 50S RIBOSOMAL PROTEIN L31	0.23	Mesophilic	Host_Associated	Facultative	NonHalophilic
	Bacteria	12.01	YP_128445.1	RPMG 50S RIBOSOMAL PROTEIN L33	0.23	Psychrophilic	Multiple	Facultative	NonHalophilic
	Bacteria	12.01	YP_001181995.1	RPMG 50S RIBOSOMAL PROTEIN L33	0.23	Mesophilic	Multiple	Facultative	Unknown
	Bacteria	12.01	YP_312252.1	RPSC 30S RIBOSOMAL PROTEIN S3	0.23	Mesophilic	Host_Associated	Facultative	NonHalophilic
	Bacteria	12.01	YP_001092313.1	RPSD 30S RIBOSOMAL PROTEIN S4	0.23	Mesophilic	Multiple	Facultative	Unknown
	Bacteria	12.01	YP_002264001.1	RPSI 30S RIBOSOMAL PROTEIN S9	0.23	Psychrophilic	Aquatic	Facultative	Unknown
	Bacteria	12.01	NP_935581.1	RPSP 30S RIBOSOMAL PROTEIN S16	0.23	Mesophilic	Aquatic	Facultative	Unknown
	Bacteria	12.01	NP_903308.1	RPSR 30S RIBOSOMAL PROTEIN S18	0.23	Mesophilic	Multiple	Facultative	Unknown
	Bacteria	12.01	YP_001472814.1	NO_GENE 30S RIBOSOMAL PROTEIN S21	0.24	Psychrophilic	Aquatic	Facultative	Unknown
	Bacteria	12.01	YP_001443310.1	NO_GENE 30S RIBOSOMAL PROTEIN S6	0.24	Mesophilic	Aquatic	Facultative	ModerateHalophilic
	Bacteria	12.01	YP_869529.1	NO_GENE 50S RIBOSOMAL PROTEIN L25P	0.24	Mesophilic	Multiple	Facultative	Unknown
	Bacteria	12.01	YP_001500715.1	NO_GENE 50S RIBOSOMAL PROTEIN L27	0.24	Mesophilic	Unknown	Facultative	Unknown
	Bacteria	12.01	YP_001443680.1	NO_GENE 50S RIBOSOMAL PROTEIN L34	0.24	Mesophilic	Aquatic	Facultative	ModerateHalophilic
	Bacteria	12.01	YP_001674558.1	NO_GENE RIBOSOMAL PROTEIN L25	0.24	Psychrophilic	Unknown	Facultative	Unknown
	Bacteria	12.01	YP_001759641.1	NO_GENE RIBOSOMAL PROTEIN S16	0.24	Mesophilic	Multiple	Facultative	NonHalophilic
	Bacteria	12.01	YP_002415955.1	NO_GENE RIBOSOMAL PROTEIN S18	0.24	Mesophilic	Aquatic	Facultative	Unknown
	Bacteria	12.01	YP_002264199.1	RPLA 50S RIBOSOMAL PROTEIN L1	0.24	Psychrophilic	Aquatic	Facultative	Unknown
	Bacteria	12.01	YP_002157207.1	RPLA RIBOSOMAL PROTEIN L1	0.24	Mesophilic	Multiple	Facultative	NonHalophilic
	Bacteria	12.01	YP_926094.1	RPLC 50S RIBOSOMAL PROTEIN L3	0.24	Mesophilic	Multiple	Facultative	Unknown
	Bacteria	12.01	YP_131436.1	RPLI 50S RIBOSOMAL PROTEIN L9	0.24	Psychrophilic	Multiple	Facultative	NonHalophilic
	Bacteria	12.01	YP_752023.1	RPLI 50S RIBOSOMAL PROTEIN L9	0.24	Mesophilic	Multiple	Facultative	Unknown
	Bacteria	12.01	YP_001140217.1	RPLJ RIBOSOMAL SUBUNIT PROTEIN L10	0.24	Mesophilic	Aquatic	Facultative	Unknown
	Bacteria	12.01	YP_752035.1	RPLM 50S RIBOSOMAL PROTEIN L13	0.24	Mesophilic	Multiple	Facultative	Unknown
	Bacteria	12.01	YP_001881985.1	RPLO RIBOSOMAL PROTEIN L15	0.24	Mesophilic	Host_Associated	Facultative	NonHalophilic
	Bacteria	12.01	YP_038619.1	RPLT 50S RIBOSOMAL PROTEIN L20	0.24	Mesophilic	Multiple	Facultative	Unknown
	Bacteria	12.01	YP_001879482.1	RPLY RIBOSOMAL L25P FAMILY	0.24	Mesophilic	Host_Associated	Facultative	NonHalophilic
	Bacteria	12.01	YP_312141.1	RPMA 50S RIBOSOMAL PROTEIN L27	0.24	Mesophilic	Host_Associated	Facultative	NonHalophilic
	Bacteria	12.01	NP_715649.1	RPMH 50S RIBOSOMAL PROTEIN L34	0.24	Mesophilic	Multiple	Facultative	Unknown
	Bacteria	12.01	NP_796384.1	RPMH 50S RIBOSOMAL PROTEIN L34	0.24	Mesophilic	Aquatic	Facultative	Unknown
	Bacteria	12.01	YP_812468.1	RPMJ 50S RIBOSOMAL PROTEIN L36	0.24	Mesophilic	Multiple	Facultative	Unknown
	Bacteria	12.01	NP_980165.1	RPSB 30S RIBOSOMAL PROTEIN S2	0.24	Mesophilic	Terrestrial	Aerobic	Unknown
	Bacteria	12.01	YP_855252.1	RPSF RIBOSOMAL PROTEIN S6	0.24	Mesophilic	Multiple	Facultative	Unknown
	Bacteria	12.01	NP_976434.1	RPSG 30S RIBOSOMAL PROTEIN S7	0.24	Mesophilic	Terrestrial	Aerobic	Unknown
	Bacteria	12.01	YP_034476.1	RPSH 30S RIBOSOMAL PROTEIN S8	0.24	Mesophilic	Multiple	Facultative	Unknown
	Bacteria	12.01	NP_903857.1	RPSJ 30S RIBOSOMAL PROTEIN S10	0.24	Mesophilic	Multiple	Facultative	Unknown
	Bacteria	12.01	YP_001140226.2	RPSL 30S RIBOSOMAL PROTEIN S12	0.24	Mesophilic	Aquatic	Facultative	Unknown
	Bacteria	12.01	NP_903861.1	RPSL 30S RIBOSOMAL PROTEIN S12	0.24	Mesophilic	Multiple	Facultative	Unknown
	Bacteria	12.01	YP_867862.1	RPSN 30S RIBOSOMAL PROTEIN S14	0.24	Mesophilic	Multiple	Facultative	Unknown
	Bacteria	12.01	YP_001143763.1	RPSN RIBOSOMAL PROTEIN S14	0.24	Mesophilic	Aquatic	Facultative	Unknown
	Bacteria	12.01	NP_799117.1	RPSR 30S RIBOSOMAL PROTEIN S18	0.24	Mesophilic	Aquatic	Facultative	Unknown
	Bacteria	12.01	YP_001092285.1	NO_GENE 30S RIBOSOMAL PROTEIN S7	0.25	Mesophilic	Multiple	Facultative	Unknown
	Bacteria	12.01	YP_001095605.1	NO_GENE RIBOSOMAL PROTEIN L28	0.25	Mesophilic	Multiple	Facultative	Unknown
	Bacteria	12.01	YP_001444203.1	NO_GENE RIBOSOMAL PROTEIN S20	0.25	Mesophilic	Aquatic	Facultative	ModerateHalophilic
	Bacteria	12.01	YP_002415954.1	NO_GENE RIBOSOMAL PROTEIN S6	0.25	Mesophilic	Aquatic	Facultative	Unknown
	Bacteria	12.01	NP_976441.1	RPLB 50S RIBOSOMAL PROTEIN L2	0.25	Mesophilic	Terrestrial	Aerobic	Unknown
	Bacteria	12.01	NP_709108.1	RPLC 50S RIBOSOMAL PROTEIN L3	0.25	Mesophilic	Host_Associated	Facultative	Unknown
	Bacteria	12.01	YP_001882004.1	RPLC RIBOSOMAL PROTEIN L3	0.25	Mesophilic	Host_Associated	Facultative	NonHalophilic
	Bacteria	12.01	YP_001143775.1	RPLD 50S RIBOSOMAL PROTEIN L4	0.25	Mesophilic	Aquatic	Facultative	Unknown
	Bacteria	12.01	YP_926109.1	RPLF 50S RIBOSOMAL PROTEIN L6	0.25	Mesophilic	Multiple	Facultative	Unknown
	Bacteria	12.01	YP_002264197.1	RPLL 50S RIBOSOMAL SUBUNIT PROTEIN L7/L12	0.25	Psychrophilic	Aquatic	Facultative	Unknown
	Bacteria	12.01	NP_709089.1	RPLO 50S RIBOSOMAL PROTEIN L15	0.25	Mesophilic	Host_Associated	Facultative	Unknown
	Bacteria	12.01	YP_001183535.1	RPLT 50S RIBOSOMAL PROTEIN L20	0.25	Mesophilic	Multiple	Facultative	Unknown
	Bacteria	12.01	NP_980829.1	RPLU 50S RIBOSOMAL PROTEIN L21	0.25	Mesophilic	Terrestrial	Aerobic	Unknown
	Bacteria	12.01	NP_903851.1	RPLV 50S RIBOSOMAL PROTEIN L22	0.25	Mesophilic	Multiple	Facultative	Unknown
	Bacteria	12.01	NP_719193.1	RPMA 50S RIBOSOMAL PROTEIN L27	0.25	Mesophilic	Multiple	Facultative	Unknown
	Bacteria	12.01	YP_002261870.1	RPMD 50S RIBOSOMAL PROTEIN L30	0.25	Psychrophilic	Aquatic	Facultative	Unknown
	Bacteria	12.01	YP_002261733.1	RPMG 50S RIBOSOMAL PROTEIN L33	0.25	Psychrophilic	Aquatic	Facultative	Unknown
	Bacteria	12.01	YP_002263166.1	RPMI 50S RIBOSOMAL SUBUNIT PROTEIN L35	0.25	Psychrophilic	Aquatic	Facultative	Unknown
	Bacteria	12.01	YP_002263781.1	RPSB 30S RIBOSOMAL PROTEIN S2	0.25	Psychrophilic	Aquatic	Facultative	Unknown
	Bacteria	12.01	YP_037888.1	RPSB 30S RIBOSOMAL PROTEIN S2	0.25	Mesophilic	Multiple	Facultative	Unknown
	Bacteria	12.01	YP_001142902.1	RPSB RIBOSOMAL PROTEIN S2	0.25	Mesophilic	Aquatic	Facultative	Unknown
	Bacteria	12.01	YP_001143752.1	RPSD RIBOSOMAL PROTEIN S4	0.25	Mesophilic	Aquatic	Facultative	Unknown
	Bacteria	12.01	YP_002264102.1	RPSF 30S RIBOSOMAL PROTEIN S6	0.25	Psychrophilic	Aquatic	Facultative	Unknown
	Bacteria	12.01	YP_001140227.1	RPSG 30S RIBOSOMAL PROTEIN S7	0.25	Mesophilic	Aquatic	Facultative	Unknown
	Bacteria	12.01	YP_128838.1	RPSO 30S RIBOSOMAL PROTEIN S15	0.25	Psychrophilic	Multiple	Facultative	NonHalophilic
	Bacteria	12.01	YP_339521.1	RPSO 30S RIBOSOMAL SUBUNIT PROTEIN S15	0.25	Psychrophilic	Aquatic	Aerobic	Unknown
	Bacteria	12.01	YP_854843.1	RPSS 30S RIBOSOMAL PROTEIN S19	0.25	Mesophilic	Multiple	Facultative	Unknown
	Bacteria	12.01	YP_001444108.1	NO_GENE 50S RIBOSOMAL PROTEIN L13	0.26	Mesophilic	Aquatic	Facultative	ModerateHalophilic
	Bacteria	12.01	YP_001445274.1	NO_GENE 50S RIBOSOMAL PROTEIN L20	0.26	Mesophilic	Aquatic	Facultative	ModerateHalophilic
	Bacteria	12.01	YP_001553505.1	NO_GENE 50S RIBOSOMAL PROTEIN L21	0.26	Mesophilic	Aquatic	Facultative	Unknown
	Bacteria	12.01	YP_001472693.1	NO_GENE 50S RIBOSOMAL PROTEIN L21	0.26	Psychrophilic	Aquatic	Facultative	Unknown
	Bacteria	12.01	YP_001673140.1	NO_GENE 50S RIBOSOMAL PROTEIN L27	0.26	Psychrophilic	Unknown	Facultative	Unknown
	Bacteria	12.01	YP_812453.1	NO_GENE 50S RIBOSOMAL PROTEIN L29	0.26	Mesophilic	Multiple	Facultative	Unknown
	Bacteria	12.01	YP_001446092.1	NO_GENE 50S RIBOSOMAL PROTEIN L32	0.26	Mesophilic	Aquatic	Facultative	ModerateHalophilic
	Bacteria	12.01	YP_867850.1	RPLD 50S RIBOSOMAL PROTEIN L4	0.26	Mesophilic	Multiple	Facultative	Unknown
	Bacteria	12.01	YP_001143761.1	RPLF RIBOSOMAL PROTEIN L6	0.26	Mesophilic	Aquatic	Facultative	Unknown
	Bacteria	12.01	YP_001882892.1	RPLI RIBOSOMAL PROTEIN L9	0.26	Mesophilic	Host_Associated	Facultative	NonHalophilic
	Bacteria	12.01	YP_001092280.1	RPLJ 50S RIBOSOMAL PROTEIN L10	0.26	Mesophilic	Multiple	Facultative	Unknown
	Bacteria	12.01	YP_312239.1	RPLO 50S RIBOSOMAL PROTEIN L15	0.26	Mesophilic	Host_Associated	Facultative	NonHalophilic
	Bacteria	12.01	YP_870645.1	RPLS 50S RIBOSOMAL PROTEIN L19	0.26	Mesophilic	Multiple	Facultative	Unknown
	Bacteria	12.01	YP_001182507.1	RPLU 50S RIBOSOMAL PROTEIN L21	0.26	Mesophilic	Multiple	Facultative	Unknown
	Bacteria	12.01	YP_561192.1	RPLW 50S RIBOSOMAL PROTEIN L23	0.26	Mesophilic	Aquatic	Facultative	Unknown
	Bacteria	12.01	NP_708084.2	RPLY 50S RIBOSOMAL PROTEIN L25	0.26	Mesophilic	Host_Associated	Facultative	Unknown
	Bacteria	12.01	YP_341145.1	RPMA 50S RIBOSOMAL PROTEIN L27	0.26	Psychrophilic	Aquatic	Aerobic	Unknown
	Bacteria	12.01	YP_928700.1	RPMA 50S RIBOSOMAL PROTEIN L27	0.26	Mesophilic	Multiple	Facultative	Unknown
	Bacteria	12.01	YP_926210.1	RPMG 50S RIBOSOMAL PROTEIN L33	0.26	Mesophilic	Multiple	Facultative	Unknown
	Bacteria	12.01	YP_001095604.1	RPMG 50S RIBOSOMAL PROTEIN L33	0.26	Mesophilic	Multiple	Facultative	Unknown
	Bacteria	12.01	YP_561346.1	RPMG 50S RIBOSOMAL PROTEIN L33	0.26	Mesophilic	Aquatic	Facultative	Unknown
	Bacteria	12.01	YP_001881998.1	RPSC RIBOSOMAL PROTEIN S3	0.26	Mesophilic	Host_Associated	Facultative	NonHalophilic
	Bacteria	12.01	NP_976452.1	RPSH 30S RIBOSOMAL PROTEIN S8	0.26	Mesophilic	Terrestrial	Aerobic	Unknown
	Bacteria	12.01	YP_854857.1	RPSH RIBOSOMAL PROTEIN S8	0.26	Mesophilic	Multiple	Facultative	Unknown
	Bacteria	12.01	NP_976463.1	RPSM 30S RIBOSOMAL PROTEIN S13	0.26	Mesophilic	Terrestrial	Aerobic	Unknown
	Bacteria	12.01	YP_926107.1	RPSN 30S RIBOSOMAL PROTEIN S14	0.26	Mesophilic	Multiple	Facultative	Unknown
	Bacteria	12.01	YP_928934.1	RPSR 30S RIBOSOMAL PROTEIN S18	0.26	Mesophilic	Multiple	Facultative	Unknown
	Bacteria	12.01	YP_001140618.1	RPSR RIBOSOMAL PROTEIN S18	0.26	Mesophilic	Aquatic	Facultative	Unknown
	Bacteria	12.01	YP_309060.1	RPST 30S RIBOSOMAL PROTEIN S20	0.26	Mesophilic	Host_Associated	Facultative	NonHalophilic
	Bacteria	12.01	YP_870770.1	RPST 30S RIBOSOMAL PROTEIN S20	0.26	Mesophilic	Multiple	Facultative	Unknown
	Bacteria	12.01	YP_001878847.1	RPST RIBOSOMAL PROTEIN S20	0.26	Mesophilic	Host_Associated	Facultative	NonHalophilic
	Bacteria	12.01	YP_001881827.1	RPSU RIBOSOMAL PROTEIN S21	0.26	Mesophilic	Host_Associated	Facultative	NonHalophilic
	Bacteria	12.01	YP_001443957.1	NO_GENE 30S RIBOSOMAL PROTEIN S10	0.27	Mesophilic	Aquatic	Facultative	ModerateHalophilic
	Bacteria	12.01	NP_933190.1	NO_GENE 30S RIBOSOMAL PROTEIN S11	0.27	Mesophilic	Aquatic	Facultative	Unknown
	Bacteria	12.01	YP_001642998.1	NO_GENE 30S RIBOSOMAL PROTEIN S7	0.27	Mesophilic	Terrestrial	Aerobic	NonHalophilic
	Bacteria	12.01	YP_001642990.1	NO_GENE 50S RIBOSOMAL PROTEIN L1	0.27	Mesophilic	Terrestrial	Aerobic	NonHalophilic
	Bacteria	12.01	YP_001553506.1	NO_GENE 50S RIBOSOMAL PROTEIN L27	0.27	Mesophilic	Aquatic	Facultative	Unknown
	Bacteria	12.01	YP_001472276.1	NO_GENE 50S RIBOSOMAL PROTEIN L31	0.27	Psychrophilic	Aquatic	Facultative	Unknown
	Bacteria	12.01	YP_002416087.1	NO_GENE RIBOSOMAL PROTEIN L13	0.27	Mesophilic	Aquatic	Facultative	Unknown
	Bacteria	12.01	YP_813347.1	NO_GENE RIBOSOMAL PROTEIN L20	0.27	Mesophilic	Multiple	Facultative	Unknown
	Bacteria	12.01	YP_001093955.1	NO_GENE RIBOSOMAL PROTEIN L25	0.27	Mesophilic	Multiple	Facultative	Unknown
	Bacteria	12.01	YP_001762904.1	NO_GENE RIBOSOMAL PROTEIN L33	0.27	Mesophilic	Multiple	Facultative	NonHalophilic
	Bacteria	12.01	NP_903866.1	RPLA 50S RIBOSOMAL PROTEIN L1	0.27	Mesophilic	Multiple	Facultative	Unknown
	Bacteria	12.01	YP_926095.1	RPLD 50S RIBOSOMAL PROTEIN L4	0.27	Mesophilic	Multiple	Facultative	Unknown
	Bacteria	12.01	NP_719471.1	RPLM 50S RIBOSOMAL PROTEIN L13	0.27	Mesophilic	Multiple	Facultative	Unknown
	Bacteria	12.01	NP_796817.1	RPLM 50S RIBOSOMAL PROTEIN L13	0.27	Mesophilic	Aquatic	Facultative	Unknown
	Bacteria	12.01	YP_338698.1	RPLP 50S RIBOSOMAL PROTEIN L16	0.27	Psychrophilic	Aquatic	Aerobic	Unknown
	Bacteria	12.01	YP_130357.1	RPLT 50S RIBOSOMAL PROTEIN L20	0.27	Psychrophilic	Multiple	Facultative	NonHalophilic
	Bacteria	12.01	YP_926096.1	RPLW 50S RIBOSOMAL PROTEIN L23	0.27	Mesophilic	Multiple	Facultative	Unknown
	Bacteria	12.01	NP_796708.1	RPMA 50S RIBOSOMAL PROTEIN L27	0.27	Mesophilic	Aquatic	Facultative	Unknown
	Bacteria	12.01	YP_128629.1	RPMA 50S RIBOSOMAL PROTEIN L27	0.27	Psychrophilic	Multiple	Facultative	NonHalophilic
	Bacteria	12.01	YP_002155038.1	RPMA RIBOSOMAL PROTEIN L27	0.27	Mesophilic	Multiple	Facultative	NonHalophilic
	Bacteria	12.01	NP_903126.1	RPMB 50S RIBOSOMAL PROTEIN L28	0.27	Mesophilic	Multiple	Facultative	Unknown
	Bacteria	12.01	YP_002264080.1	RPME 50S RIBOSOMAL PROTEIN L31	0.27	Psychrophilic	Aquatic	Facultative	Unknown
	Bacteria	12.01	YP_002156018.1	RPMI RIBOSOMAL PROTEIN L35	0.27	Mesophilic	Multiple	Facultative	NonHalophilic
	Bacteria	12.01	YP_001182875.1	RPSB 30S RIBOSOMAL PROTEIN S2	0.27	Mesophilic	Multiple	Facultative	Unknown
	Bacteria	12.01	YP_001182282.1	RPSF 30S RIBOSOMAL PROTEIN S6	0.27	Mesophilic	Multiple	Facultative	Unknown
	Bacteria	12.01	YP_926108.1	RPSH 30S RIBOSOMAL PROTEIN S8	0.27	Mesophilic	Multiple	Facultative	Unknown
	Bacteria	12.01	NP_796818.1	RPSI 30S RIBOSOMAL PROTEIN S9	0.27	Mesophilic	Aquatic	Facultative	Unknown
	Bacteria	12.01	YP_001182274.1	RPSI 30S RIBOSOMAL PROTEIN S9	0.27	Mesophilic	Multiple	Facultative	Unknown
	Bacteria	12.01	YP_341021.1	RPSI 30S RIBOSOMAL SUBUNIT PROTEIN S9	0.27	Psychrophilic	Aquatic	Aerobic	Unknown
	Bacteria	12.01	YP_001092284.1	RPSL 30S RIBOSOMAL PROTEIN S12	0.27	Mesophilic	Multiple	Facultative	Unknown
	Bacteria	12.01	YP_002262121.1	RPSO 30S RIBOSOMAL PROTEIN S15	0.27	Psychrophilic	Aquatic	Facultative	Unknown
	Bacteria	12.01	NP_719459.1	RPSR 30S RIBOSOMAL PROTEIN S18	0.27	Mesophilic	Multiple	Facultative	Unknown
	Bacteria	12.01	NP_933477.2	RPST 30S RIBOSOMAL PROTEIN S20	0.27	Mesophilic	Aquatic	Facultative	Unknown
	Bacteria	12.01	YP_312019.1	RPSU 30S RIBOSOMAL PROTEIN S21	0.27	Mesophilic	Host_Associated	Facultative	NonHalophilic
	Bacteria	12.01	YP_001648038.1	NO_GENE 30S RIBOSOMAL PROTEIN S6	0.28	Mesophilic	Terrestrial	Aerobic	NonHalophilic
	Bacteria	12.01	YP_001443956.1	NO_GENE 50S RIBOSOMAL PROTEIN L31	0.28	Mesophilic	Aquatic	Facultative	ModerateHalophilic
	Bacteria	12.01	YP_748841.1	NO_GENE RIBOSOMAL PROTEIN L7/L12	0.28	Mesophilic	Multiple	Facultative	Unknown
	Bacteria	12.01	YP_313103.1	RPLI 50S RIBOSOMAL PROTEIN L9	0.28	Mesophilic	Host_Associated	Facultative	NonHalophilic
	Bacteria	12.01	YP_034451.1	RPLJ 50S RIBOSOMAL PROTEIN L10	0.28	Mesophilic	Multiple	Facultative	Unknown
	Bacteria	12.01	NP_799305.1	RPLK 50S RIBOSOMAL PROTEIN L11	0.28	Mesophilic	Aquatic	Facultative	Unknown
	Bacteria	12.01	YP_858460.1	RPLK RIBOSOMAL PROTEIN L11	0.28	Mesophilic	Multiple	Facultative	Unknown
	Bacteria	12.01	YP_001970781.1	RPLL PUTATIVE 50S RIBOSOMAL SUBUNIT PROTEIN L7/L12	0.28	Mesophilic	Multiple	Aerobic	Unknown
	Bacteria	12.01	YP_561521.1	RPLM 50S RIBOSOMAL PROTEIN L13	0.28	Mesophilic	Aquatic	Facultative	Unknown
	Bacteria	12.01	YP_926769.1	RPLS 50S RIBOSOMAL PROTEIN L19	0.28	Mesophilic	Multiple	Facultative	Unknown
	Bacteria	12.01	NP_903854.1	RPLW 50S RIBOSOMAL PROTEIN L23	0.28	Mesophilic	Multiple	Facultative	Unknown
	Bacteria	12.01	YP_311125.1	RPLY 50S RIBOSOMAL PROTEIN L25	0.28	Mesophilic	Host_Associated	Facultative	NonHalophilic
	Bacteria	12.01	YP_001143088.1	RPMA 50S RIBOSOMAL PROTEIN L27	0.28	Mesophilic	Aquatic	Facultative	Unknown
	Bacteria	12.01	NP_933186.1	RPMD 50S RIBOSOMAL PROTEIN L30	0.28	Mesophilic	Aquatic	Facultative	Unknown
	Bacteria	12.01	YP_927859.1	RPMF 50S RIBOSOMAL PROTEIN L32	0.28	Mesophilic	Multiple	Facultative	Unknown
	Bacteria	12.01	YP_001141595.1	RPSA 30S RIBOSOMAL PROTEIN S1	0.28	Mesophilic	Aquatic	Facultative	Unknown
	Bacteria	12.01	YP_927016.1	RPSB 30S RIBOSOMAL PROTEIN S2	0.28	Mesophilic	Multiple	Facultative	Unknown
	Bacteria	12.01	YP_002156790.1	RPSB RIBOSOMAL PROTEIN S2	0.28	Mesophilic	Multiple	Facultative	NonHalophilic
	Bacteria	12.01	YP_001878970.1	RPSB RIBOSOMAL PROTEIN S2	0.28	Mesophilic	Host_Associated	Facultative	NonHalophilic
	Bacteria	12.01	NP_903366.1	RPSI 30S RIBOSOMAL PROTEIN S9	0.28	Mesophilic	Multiple	Facultative	Unknown
	Bacteria	12.01	YP_696368.1	RPSO 30S RIBOSOMAL PROTEIN S15	0.28	Mesophilic	Multiple	Anaerobic	NonHalophilic
	Bacteria	12.01	NP_716831.1	RPSO 30S RIBOSOMAL PROTEIN S15	0.28	Mesophilic	Multiple	Facultative	Unknown
	Bacteria	12.01	YP_696399.1	RPSP 30S RIBOSOMAL PROTEIN S16	0.28	Mesophilic	Multiple	Anaerobic	NonHalophilic
	Bacteria	12.01	YP_854852.1	RPSQ RIBOSOMAL PROTEIN S17	0.28	Mesophilic	Multiple	Facultative	Unknown
	Bacteria	12.01	YP_868347.1	RPSR 30S RIBOSOMAL PROTEIN S18	0.28	Mesophilic	Multiple	Facultative	Unknown
	Bacteria	12.01	YP_001642991.1	NO_GENE 50S RIBOSOMAL PROTEIN L10	0.29	Mesophilic	Terrestrial	Aerobic	NonHalophilic
	Bacteria	12.01	YP_001444029.1	NO_GENE 50S RIBOSOMAL PROTEIN L27	0.29	Mesophilic	Aquatic	Facultative	ModerateHalophilic
	Bacteria	12.01	YP_001552831.1	NO_GENE 50S RIBOSOMAL PROTEIN L33	0.29	Mesophilic	Aquatic	Facultative	Unknown
	Bacteria	12.01	YP_001092292.1	RPLB 50S RIBOSOMAL PROTEIN L2	0.29	Mesophilic	Multiple	Facultative	Unknown
	Bacteria	12.01	NP_903853.1	RPLB 50S RIBOSOMAL PROTEIN L2	0.29	Mesophilic	Multiple	Facultative	Unknown
	Bacteria	12.01	YP_034465.1	RPLB 50S RIBOSOMAL PROTEIN L2	0.29	Mesophilic	Multiple	Facultative	Unknown
	Bacteria	12.01	NP_933169.1	RPLD 50S RIBOSOMAL PROTEIN L4	0.29	Mesophilic	Aquatic	Facultative	Unknown
	Bacteria	12.01	NP_710066.1	RPLI 50S RIBOSOMAL PROTEIN L9	0.29	Mesophilic	Host_Associated	Facultative	Unknown
	Bacteria	12.01	NP_842667.1	RPLJ 50S RIBOSOMAL PROTEIN L10	0.29	Mesophilic	Multiple	Facultative	Unknown
	Bacteria	12.01	YP_928943.1	RPLM 50S RIBOSOMAL PROTEIN L13	0.29	Mesophilic	Multiple	Facultative	Unknown
	Bacteria	12.01	NP_903846.1	RPLN 50S RIBOSOMAL PROTEIN L14	0.29	Mesophilic	Multiple	Facultative	Unknown
	Bacteria	12.01	NP_797661.1	RPLT 50S RIBOSOMAL PROTEIN L20	0.29	Mesophilic	Aquatic	Facultative	Unknown
	Bacteria	12.01	YP_001141777.1	RPLT RIBOSOMAL PROTEIN L20	0.29	Mesophilic	Aquatic	Facultative	Unknown
	Bacteria	12.01	YP_696808.1	RPLU 50S RIBOSOMAL PROTEIN L21	0.29	Mesophilic	Multiple	Anaerobic	NonHalophilic
	Bacteria	12.01	NP_900518.1	RPLU 50S RIBOSOMAL PROTEIN L21	0.29	Mesophilic	Multiple	Facultative	Unknown
	Bacteria	12.01	YP_854841.1	RPLW RIBOSOMAL PROTEIN L23	0.29	Mesophilic	Multiple	Facultative	Unknown
	Bacteria	12.01	YP_926327.1	RPME 50S RIBOSOMAL PROTEIN L31	0.29	Mesophilic	Multiple	Facultative	Unknown
	Bacteria	12.01	NP_903834.1	RPMJ 50S RIBOSOMAL PROTEIN L36	0.29	Mesophilic	Multiple	Facultative	Unknown
	Bacteria	12.01	YP_812462.1	RPSE 30S RIBOSOMAL PROTEIN S5	0.29	Mesophilic	Multiple	Facultative	Unknown
	Bacteria	12.01	NP_901135.1	RPSO 30S RIBOSOMAL PROTEIN S15	0.29	Mesophilic	Multiple	Facultative	Unknown
	Bacteria	12.01	YP_561532.1	RPSR 30S RIBOSOMAL PROTEIN S18	0.29	Mesophilic	Aquatic	Facultative	Unknown
	Bacteria	12.01	YP_002264100.1	RPSR 30S RIBOSOMAL SUBUNIT PROTEIN S18	0.29	Psychrophilic	Aquatic	Facultative	Unknown
	Bacteria	12.01	NP_903852.1	RPSS 30S RIBOSOMAL PROTEIN S19	0.29	Mesophilic	Multiple	Facultative	Unknown
	Bacteria	12.01	YP_001553179.1	NO_GENE 30S RIBOSOMAL PROTEIN S6	0.3	Mesophilic	Aquatic	Facultative	Unknown
	Bacteria	12.01	YP_001443496.1	NO_GENE 50S RIBOSOMAL PROTEIN L11	0.3	Mesophilic	Aquatic	Facultative	ModerateHalophilic
	Bacteria	12.01	YP_001500038.1	NO_GENE RIBOSOMAL PROTEIN L1	0.3	Mesophilic	Unknown	Facultative	Unknown
	Bacteria	12.01	YP_002418504.1	NO_GENE RIBOSOMAL PROTEIN L1	0.3	Mesophilic	Aquatic	Facultative	Unknown
	Bacteria	12.01	YP_001762572.1	NO_GENE RIBOSOMAL PROTEIN S9	0.3	Mesophilic	Multiple	Facultative	NonHalophilic
	Bacteria	12.01	YP_002416088.1	NO_GENE RIBOSOMAL PROTEIN S9	0.3	Mesophilic	Aquatic	Facultative	Unknown
	Bacteria	12.01	YP_812457.1	RPLE 50S RIBOSOMAL PROTEIN L5	0.3	Mesophilic	Multiple	Facultative	Unknown
	Bacteria	12.01	YP_002157105.1	RPLI RIBOSOMAL PROTEIN L9	0.3	Mesophilic	Multiple	Facultative	NonHalophilic
	Bacteria	12.01	NP_903865.1	RPLJ 50S RIBOSOMAL PROTEIN L10	0.3	Mesophilic	Multiple	Facultative	Unknown
	Bacteria	12.01	NP_976427.1	RPLJ 50S RIBOSOMAL PROTEIN L10	0.3	Mesophilic	Terrestrial	Aerobic	Unknown
	Bacteria	12.01	YP_001092296.1	RPLP 50S RIBOSOMAL PROTEIN L16	0.3	Mesophilic	Multiple	Facultative	Unknown
	Bacteria	12.01	YP_001308318.1	RPLS 50S RIBOSOMAL PROTEIN L19	0.3	Mesophilic	Unknown	Unknown	NonHalophilic
	Bacteria	12.01	YP_927643.1	RPLT 50S RIBOSOMAL PROTEIN L20	0.3	Mesophilic	Multiple	Facultative	Unknown
	Bacteria	12.01	NP_933263.1	RPLU 50S RIBOSOMAL PROTEIN L21	0.3	Mesophilic	Aquatic	Facultative	Unknown
	Bacteria	12.01	YP_812450.1	RPLV 50S RIBOSOMAL PROTEIN L22	0.3	Mesophilic	Multiple	Facultative	Unknown
	Bacteria	12.01	YP_870848.1	RPMA 50S RIBOSOMAL PROTEIN L27	0.3	Mesophilic	Multiple	Facultative	Unknown
	Bacteria	12.01	YP_001143758.1	RPMD RIBOSOMAL PROTEIN L30	0.3	Mesophilic	Aquatic	Facultative	Unknown
	Bacteria	12.01	NP_717240.1	RPSB 30S RIBOSOMAL PROTEIN S2	0.3	Mesophilic	Multiple	Facultative	Unknown
	Bacteria	12.01	NP_706114.2	RPSB 30S RIBOSOMAL PROTEIN S2	0.3	Mesophilic	Host_Associated	Facultative	Unknown
	Bacteria	12.01	YP_001092306.1	RPSE 30S RIBOSOMAL PROTEIN S5	0.3	Mesophilic	Multiple	Facultative	Unknown
	Bacteria	12.01	YP_340934.1	RPSF 30S RIBOSOMAL PROTEIN S6	0.3	Psychrophilic	Aquatic	Aerobic	Unknown
	Bacteria	12.01	NP_719461.1	RPSF 30S RIBOSOMAL PROTEIN S6	0.3	Mesophilic	Multiple	Facultative	Unknown
	Bacteria	12.01	NP_799119.1	RPSF 30S RIBOSOMAL PROTEIN S6	0.3	Mesophilic	Aquatic	Facultative	Unknown
	Bacteria	12.01	YP_001143753.1	RPSK 30S RIBOSOMAL PROTEIN S11	0.3	Mesophilic	Aquatic	Facultative	Unknown
	Bacteria	12.01	NP_903843.1	RPSN 30S RIBOSOMAL PROTEIN S14	0.3	Mesophilic	Multiple	Facultative	Unknown
	Bacteria	12.01	YP_001092302.1	RPSN 30S RIBOSOMAL PROTEIN S14	0.3	Mesophilic	Multiple	Facultative	Unknown
	Bacteria	12.01	YP_002157106.1	RPSR RIBOSOMAL PROTEIN S18	0.3	Mesophilic	Multiple	Facultative	NonHalophilic
	Bacteria	12.01	YP_926798.1	RPST 30S RIBOSOMAL PROTEIN S20	0.3	Mesophilic	Multiple	Facultative	Unknown
	Bacteria	12.01	YP_926703.1	RPSU 30S RIBOSOMAL PROTEIN S21	0.3	Mesophilic	Multiple	Facultative	Unknown
	Bacteria	12.01	YP_002417658.1	NO_GENE 30S RIBOSOMAL PROTEIN S1	0.31	Mesophilic	Aquatic	Facultative	Unknown
	Bacteria	12.01	YP_001555836.1	NO_GENE 30S RIBOSOMAL PROTEIN S15	0.31	Mesophilic	Aquatic	Facultative	Unknown
	Bacteria	12.01	YP_001553914.1	NO_GENE 30S RIBOSOMAL PROTEIN S2	0.31	Mesophilic	Aquatic	Facultative	Unknown
	Bacteria	12.01	NP_935824.1	NO_GENE 30S RIBOSOMAL PROTEIN S7	0.31	Mesophilic	Aquatic	Facultative	Unknown
	Bacteria	12.01	YP_001553171.1	NO_GENE 30S RIBOSOMAL PROTEIN S9	0.31	Mesophilic	Aquatic	Facultative	Unknown
	Bacteria	12.01	YP_001443495.1	NO_GENE 50S RIBOSOMAL PROTEIN L1	0.31	Mesophilic	Aquatic	Facultative	ModerateHalophilic
	Bacteria	12.01	YP_001472128.1	NO_GENE 50S RIBOSOMAL PROTEIN L33	0.31	Psychrophilic	Aquatic	Facultative	Unknown
	Bacteria	12.01	YP_001672665.1	NO_GENE 50S RIBOSOMAL PROTEIN L33	0.31	Psychrophilic	Unknown	Facultative	Unknown
	Bacteria	12.01	YP_001647192.1	NO_GENE 50S RIBOSOMAL PROTEIN L35	0.31	Mesophilic	Terrestrial	Aerobic	NonHalophilic
	Bacteria	12.01	YP_001763043.1	NO_GENE RIBOSOMAL PROTEIN L7/L12	0.31	Mesophilic	Multiple	Facultative	NonHalophilic
	Bacteria	12.01	YP_812769.1	NO_GENE RIBOSOMAL PROTEIN S20	0.31	Mesophilic	Multiple	Facultative	Unknown
	Bacteria	12.01	NP_842666.1	RPLA 50S RIBOSOMAL PROTEIN L1	0.31	Mesophilic	Multiple	Facultative	Unknown
	Bacteria	12.01	YP_312897.1	RPLA 50S RIBOSOMAL PROTEIN L1	0.31	Mesophilic	Host_Associated	Facultative	NonHalophilic
	Bacteria	12.01	YP_001882669.1	RPLA RIBOSOMAL PROTEIN L1	0.31	Mesophilic	Host_Associated	Facultative	NonHalophilic
	Bacteria	12.01	YP_001143773.1	RPLB 50S RIBOSOMAL PROTEIN L2	0.31	Mesophilic	Aquatic	Facultative	Unknown
	Bacteria	12.01	YP_001143776.1	RPLC RIBOSOMAL PROTEIN L3	0.31	Mesophilic	Aquatic	Facultative	Unknown
	Bacteria	12.01	NP_935954.1	RPLJ 50S RIBOSOMAL PROTEIN L10	0.31	Mesophilic	Aquatic	Facultative	Unknown
	Bacteria	12.01	YP_002157205.1	RPLL RIBOSOMAL PROTEIN L7/L12	0.31	Mesophilic	Multiple	Facultative	NonHalophilic
	Bacteria	12.01	YP_868336.1	RPLM 50S RIBOSOMAL PROTEIN L13	0.31	Mesophilic	Multiple	Facultative	Unknown
	Bacteria	12.01	YP_854848.1	RPLP 50S RIBOSOMAL PROTEIN L16	0.31	Mesophilic	Multiple	Facultative	Unknown
	Bacteria	12.01	YP_001092315.1	RPLQ 50S RIBOSOMAL PROTEIN L17	0.31	Mesophilic	Multiple	Facultative	Unknown
	Bacteria	12.01	NP_935578.1	RPLS 50S RIBOSOMAL PROTEIN L19	0.31	Mesophilic	Aquatic	Facultative	Unknown
	Bacteria	12.01	YP_562715.1	RPLT 50S RIBOSOMAL PROTEIN L20	0.31	Mesophilic	Aquatic	Facultative	Unknown
	Bacteria	12.01	NP_934735.1	RPLT 50S RIBOSOMAL PROTEIN L20	0.31	Mesophilic	Aquatic	Facultative	Unknown
	Bacteria	12.01	YP_870849.1	RPLU 50S RIBOSOMAL PROTEIN L21	0.31	Mesophilic	Multiple	Facultative	Unknown
	Bacteria	12.01	NP_903838.1	RPMD 50S RIBOSOMAL PROTEIN L30	0.31	Mesophilic	Multiple	Facultative	Unknown
	Bacteria	12.01	YP_812803.1	RPMF 50S RIBOSOMAL PROTEIN L32	0.31	Mesophilic	Multiple	Facultative	Unknown
	Bacteria	12.01	NP_903088.1	RPMF 50S RIBOSOMAL PROTEIN L32	0.31	Mesophilic	Multiple	Facultative	Unknown
	Bacteria	12.01	YP_856771.1	RPMF RIBOSOMAL PROTEIN L32	0.31	Mesophilic	Multiple	Facultative	Unknown
	Bacteria	12.01	NP_719773.1	RPMG 50S RIBOSOMAL PROTEIN L33	0.31	Mesophilic	Multiple	Facultative	Unknown
	Bacteria	12.01	NP_980998.1	RPMI 50S RIBOSOMAL PROTEIN L35	0.31	Mesophilic	Terrestrial	Aerobic	Unknown
	Bacteria	12.01	YP_038620.1	RPMI 50S RIBOSOMAL PROTEIN L35	0.31	Mesophilic	Multiple	Facultative	Unknown
	Bacteria	12.01	YP_750807.1	RPSA 30S RIBOSOMAL PROTEIN S1	0.31	Mesophilic	Multiple	Facultative	Unknown
	Bacteria	12.01	YP_001183562.1	RPSA 30S RIBOSOMAL PROTEIN S1	0.31	Mesophilic	Multiple	Facultative	Unknown
	Bacteria	12.01	YP_856344.1	RPSA 30S RIBOSOMAL PROTEIN S1	0.31	Mesophilic	Multiple	Facultative	Unknown
	Bacteria	12.01	YP_131104.1	RPSB 30S RIBOSOMAL PROTEIN S2	0.31	Psychrophilic	Multiple	Facultative	NonHalophilic
	Bacteria	12.01	YP_309208.1	RPSB 30S RIBOSOMAL PROTEIN S2	0.31	Mesophilic	Host_Associated	Facultative	NonHalophilic
	Bacteria	12.01	YP_812459.1	RPSH 30S RIBOSOMAL PROTEIN S8	0.31	Mesophilic	Multiple	Facultative	Unknown
	Bacteria	12.01	YP_561522.1	RPSI 30S RIBOSOMAL PROTEIN S9	0.31	Mesophilic	Aquatic	Facultative	Unknown
	Bacteria	12.01	YP_001140265.1	RPSI 30S RIBOSOMAL SUBUNIT PROTEIN S9	0.31	Mesophilic	Aquatic	Facultative	Unknown
	Bacteria	12.01	YP_868674.1	RPSO 30S RIBOSOMAL PROTEIN S15	0.31	Mesophilic	Multiple	Facultative	Unknown
	Bacteria	12.01	YP_926841.1	RPSO 30S RIBOSOMAL PROTEIN S15	0.31	Mesophilic	Multiple	Facultative	Unknown
	Bacteria	12.01	YP_563756.1	RPSP 30S RIBOSOMAL PROTEIN S16	0.31	Mesophilic	Aquatic	Facultative	Unknown
	Bacteria	12.01	NP_716977.1	RPSP 30S RIBOSOMAL PROTEIN S16	0.31	Mesophilic	Multiple	Facultative	Unknown
	Bacteria	12.01	YP_812454.1	RPSQ 30S RIBOSOMAL PROTEIN S17	0.31	Mesophilic	Multiple	Facultative	Unknown
	Bacteria	12.01	YP_751671.1	RPSU 30S RIBOSOMAL PROTEIN S21	0.31	Mesophilic	Multiple	Facultative	Unknown
	Bacteria	12.01	YP_001475118.1	NO_GENE 30S RIBOSOMAL PROTEIN S15	0.32	Psychrophilic	Aquatic	Facultative	Unknown
	Bacteria	12.01	YP_001553659.1	NO_GENE 30S RIBOSOMAL PROTEIN S21	0.32	Mesophilic	Aquatic	Facultative	Unknown
	Bacteria	12.01	YP_001444109.1	NO_GENE 30S RIBOSOMAL PROTEIN S9	0.32	Mesophilic	Aquatic	Facultative	ModerateHalophilic
	Bacteria	12.01	YP_001676343.1	NO_GENE RIBOSOMAL PROTEIN L1	0.32	Psychrophilic	Unknown	Facultative	Unknown
	Bacteria	12.01	YP_813466.1	NO_GENE RIBOSOMAL PROTEIN L10	0.32	Mesophilic	Multiple	Facultative	Unknown
	Bacteria	12.01	NP_976426.1	RPLA 50S RIBOSOMAL PROTEIN L1	0.32	Mesophilic	Terrestrial	Aerobic	Unknown
	Bacteria	12.01	YP_034450.1	RPLA 50S RIBOSOMAL PROTEIN L1	0.32	Mesophilic	Multiple	Facultative	Unknown
	Bacteria	12.01	NP_799304.1	RPLA 50S RIBOSOMAL PROTEIN L1	0.32	Mesophilic	Aquatic	Facultative	Unknown
	Bacteria	12.01	NP_709779.1	RPLA 50S RIBOSOMAL PROTEIN L1	0.32	Mesophilic	Host_Associated	Facultative	Unknown
	Bacteria	12.01	NP_717898.1	RPLT 50S RIBOSOMAL PROTEIN L20	0.32	Mesophilic	Multiple	Facultative	Unknown
	Bacteria	12.01	YP_001143771.1	RPLV RIBOSOMAL PROTEIN L22	0.32	Mesophilic	Aquatic	Facultative	Unknown
	Bacteria	12.01	NP_900519.1	RPMA 50S RIBOSOMAL PROTEIN L27	0.32	Mesophilic	Multiple	Facultative	Unknown
	Bacteria	12.01	NP_798437.1	RPMF 50S RIBOSOMAL PROTEIN L32	0.32	Mesophilic	Aquatic	Facultative	Unknown
	Bacteria	12.01	NP_934064.1	RPMF 50S RIBOSOMAL PROTEIN L32	0.32	Mesophilic	Aquatic	Facultative	Unknown
	Bacteria	12.01	YP_562760.2	RPSA 30S RIBOSOMAL PROTEIN S1	0.32	Mesophilic	Aquatic	Facultative	Unknown
	Bacteria	12.01	NP_798697.1	RPSB 30S RIBOSOMAL PROTEIN S2	0.32	Mesophilic	Aquatic	Facultative	Unknown
	Bacteria	12.01	YP_340535.1	RPSB 30S RIBOSOMAL SUBUNIT PROTEIN S2	0.32	Psychrophilic	Aquatic	Aerobic	Unknown
	Bacteria	12.01	YP_854847.1	RPSC RIBOSOMAL PROTEIN S3	0.32	Mesophilic	Multiple	Facultative	Unknown
	Bacteria	12.01	YP_854864.1	RPSM 30S RIBOSOMAL PROTEIN S13	0.32	Mesophilic	Multiple	Facultative	Unknown
	Bacteria	12.01	YP_001182634.1	RPSU 30S RIBOSOMAL PROTEIN S21	0.32	Mesophilic	Multiple	Facultative	Unknown
	Bacteria	12.01	YP_001445850.1	NO_GENE 50S RIBOSOMAL PROTEIN L25	0.33	Mesophilic	Aquatic	Facultative	ModerateHalophilic
	Bacteria	12.01	YP_002415956.1	NO_GENE RIBOSOMAL PROTEIN L9	0.33	Mesophilic	Aquatic	Facultative	Unknown
	Bacteria	12.01	YP_001761646.1	NO_GENE RIBOSOMAL PROTEIN S2	0.33	Mesophilic	Multiple	Facultative	NonHalophilic
	Bacteria	12.01	YP_340930.1	RPLI 50S RIBOSOMAL PROTEIN L9	0.33	Psychrophilic	Aquatic	Aerobic	Unknown
	Bacteria	12.01	YP_002264099.1	RPLI 50S RIBOSOMAL SUBUNIT PROTEIN L9	0.33	Psychrophilic	Aquatic	Facultative	Unknown
	Bacteria	12.01	NP_935956.1	RPLK 50S RIBOSOMAL PROTEIN L11	0.33	Mesophilic	Aquatic	Facultative	Unknown
	Bacteria	12.01	YP_131345.1	RPLM 50S RIBOSOMAL PROTEIN L13	0.33	Psychrophilic	Multiple	Facultative	NonHalophilic
	Bacteria	12.01	NP_933387.1	RPLM 50S RIBOSOMAL PROTEIN L13	0.33	Mesophilic	Aquatic	Facultative	Unknown
	Bacteria	12.01	YP_812472.1	RPLQ 50S RIBOSOMAL PROTEIN L17	0.33	Mesophilic	Multiple	Facultative	Unknown
	Bacteria	12.01	YP_001093196.1	RPLS 50S RIBOSOMAL PROTEIN L19	0.33	Mesophilic	Multiple	Facultative	Unknown
	Bacteria	12.01	YP_856847.1	RPLT RIBOSOMAL PROTEIN L20	0.33	Mesophilic	Multiple	Facultative	Unknown
	Bacteria	12.01	YP_001092291.1	RPLW 50S RIBOSOMAL PROTEIN L23	0.33	Mesophilic	Multiple	Facultative	Unknown
	Bacteria	12.01	YP_001141894.1	RPLY RIBOSOMAL PROTEIN L25	0.33	Mesophilic	Aquatic	Facultative	Unknown
	Bacteria	12.01	YP_001143904.1	RPMB RIBOSOMAL PROTEIN L28	0.33	Mesophilic	Aquatic	Facultative	Unknown
	Bacteria	12.01	YP_002157068.1	RPME RIBOSOMAL PROTEIN L31	0.33	Mesophilic	Multiple	Facultative	NonHalophilic
	Bacteria	12.01	YP_001882463.1	RPMH RIBOSOMAL PROTEIN L34	0.33	Mesophilic	Host_Associated	Facultative	NonHalophilic
	Bacteria	12.01	YP_002263586.1	RPSA 30S RIBOSOMAL PROTEIN S1	0.33	Psychrophilic	Aquatic	Facultative	Unknown
	Bacteria	12.01	YP_001880894.1	RPSA RIBOSOMAL PROTEIN S1	0.33	Mesophilic	Host_Associated	Facultative	NonHalophilic
	Bacteria	12.01	YP_749961.1	RPSB 30S RIBOSOMAL PROTEIN S2	0.33	Mesophilic	Multiple	Facultative	Unknown
	Bacteria	12.01	YP_868345.1	RPSF 30S RIBOSOMAL PROTEIN S6	0.33	Mesophilic	Multiple	Facultative	Unknown
	Bacteria	12.01	YP_001140888.1	RPSO 30S RIBOSOMAL PROTEIN S15	0.33	Mesophilic	Aquatic	Facultative	Unknown
	Bacteria	12.01	YP_001143180.1	RPSU RIBOSOMAL PROTEIN S21	0.33	Mesophilic	Aquatic	Facultative	Unknown
	Bacteria	12.01	YP_001553722.1	NO_GENE 30S RIBOSOMAL PROTEIN S16	0.34	Mesophilic	Aquatic	Facultative	Unknown
	Bacteria	12.01	YP_001503442.1	NO_GENE 30S RIBOSOMAL PROTEIN S9	0.34	Mesophilic	Unknown	Facultative	Unknown
	Bacteria	12.01	YP_001472901.1	NO_GENE 50S RIBOSOMAL PROTEIN L19	0.34	Psychrophilic	Aquatic	Facultative	Unknown
	Bacteria	12.01	YP_001554755.1	NO_GENE 50S RIBOSOMAL PROTEIN L20	0.34	Mesophilic	Aquatic	Facultative	Unknown
	Bacteria	12.01	NP_797589.1	NO_GENE 50S RIBOSOMAL PROTEIN L25	0.34	Mesophilic	Aquatic	Facultative	Unknown
	Bacteria	12.01	YP_001476059.1	NO_GENE RIBOSOMAL PROTEIN L1	0.34	Psychrophilic	Aquatic	Facultative	Unknown
	Bacteria	12.01	YP_001759644.1	NO_GENE RIBOSOMAL PROTEIN L19	0.34	Mesophilic	Multiple	Facultative	NonHalophilic
	Bacteria	12.01	YP_001500040.1	NO_GENE RIBOSOMAL PROTEIN L7/L12	0.34	Mesophilic	Unknown	Facultative	Unknown
	Bacteria	12.01	YP_001676341.1	NO_GENE RIBOSOMAL PROTEIN L7/L12	0.34	Psychrophilic	Unknown	Facultative	Unknown
	Bacteria	12.01	NP_715861.1	RPLA 50S RIBOSOMAL PROTEIN L1	0.34	Mesophilic	Multiple	Facultative	Unknown
	Bacteria	12.01	NP_933171.1	RPLB 50S RIBOSOMAL PROTEIN L2	0.34	Mesophilic	Aquatic	Facultative	Unknown
	Bacteria	12.01	NP_903856.1	RPLC 50S RIBOSOMAL PROTEIN L3	0.34	Mesophilic	Multiple	Facultative	Unknown
	Bacteria	12.01	NP_933184.1	RPLR 50S RIBOSOMAL PROTEIN L18	0.34	Mesophilic	Aquatic	Facultative	Unknown
	Bacteria	12.01	YP_002261893.1	RPMA 50S RIBOSOMAL PROTEIN L27	0.34	Psychrophilic	Aquatic	Facultative	Unknown
	Bacteria	12.01	YP_752424.1	RPME 50S RIBOSOMAL PROTEIN L31	0.34	Mesophilic	Multiple	Facultative	Unknown
	Bacteria	12.01	YP_925894.1	RPMH 50S RIBOSOMAL PROTEIN L34	0.34	Mesophilic	Multiple	Facultative	Unknown
	Bacteria	12.01	YP_309887.1	RPSA 30S RIBOSOMAL PROTEIN S1	0.34	Mesophilic	Host_Associated	Facultative	NonHalophilic
	Bacteria	12.01	NP_706830.1	RPSA 30S RIBOSOMAL PROTEIN S1	0.34	Mesophilic	Host_Associated	Facultative	Unknown
	Bacteria	12.01	YP_339943.1	RPSA 30S RIBOSOMAL PROTEIN S1	0.34	Psychrophilic	Aquatic	Aerobic	Unknown
	Bacteria	12.01	YP_855714.1	RPSB RIBOSOMAL PROTEIN S2	0.34	Mesophilic	Multiple	Facultative	Unknown
	Bacteria	12.01	YP_812451.1	RPSC 30S RIBOSOMAL PROTEIN S3	0.34	Mesophilic	Multiple	Facultative	Unknown
	Bacteria	12.01	NP_903831.1	RPSD 30S RIBOSOMAL PROTEIN S4	0.34	Mesophilic	Multiple	Facultative	Unknown
	Bacteria	12.01	YP_001143759.1	RPSE RIBOSOMAL PROTEIN S5	0.34	Mesophilic	Aquatic	Facultative	Unknown
	Bacteria	12.01	YP_002157016.1	RPSI RIBOSOMAL PROTEIN S9	0.34	Mesophilic	Multiple	Facultative	NonHalophilic
	Bacteria	12.01	YP_858449.1	RPSL 30S RIBOSOMAL PROTEIN S12	0.34	Mesophilic	Multiple	Facultative	Unknown
	Bacteria	12.01	YP_855253.1	RPSR RIBOSOMAL PROTEIN S18	0.34	Mesophilic	Multiple	Facultative	Unknown
	Bacteria	12.01	NP_933357.1	RPSU 30S RIBOSOMAL PROTEIN S21	0.34	Mesophilic	Aquatic	Facultative	Unknown
	Bacteria	12.01	YP_001554824.1	NO_GENE 30S RIBOSOMAL PROTEIN S1	0.35	Mesophilic	Aquatic	Facultative	Unknown
	Bacteria	12.01	YP_001446040.1	NO_GENE 30S RIBOSOMAL PROTEIN S1	0.35	Mesophilic	Aquatic	Facultative	ModerateHalophilic
	Bacteria	12.01	YP_001502909.1	NO_GENE 30S RIBOSOMAL PROTEIN S15	0.35	Mesophilic	Unknown	Facultative	Unknown
	Bacteria	12.01	YP_001675189.1	NO_GENE 30S RIBOSOMAL PROTEIN S2	0.35	Psychrophilic	Unknown	Facultative	Unknown
	Bacteria	12.01	YP_001673240.1	NO_GENE 30S RIBOSOMAL PROTEIN S21	0.35	Psychrophilic	Unknown	Facultative	Unknown
	Bacteria	12.01	YP_926097.1	RPLB 50S RIBOSOMAL PROTEIN L2	0.35	Mesophilic	Multiple	Facultative	Unknown
	Bacteria	12.01	NP_903837.1	RPLO 50S RIBOSOMAL PROTEIN L15	0.35	Mesophilic	Multiple	Facultative	Unknown
	Bacteria	12.01	YP_812464.1	RPLO 50S RIBOSOMAL PROTEIN L15	0.35	Mesophilic	Multiple	Facultative	Unknown
	Bacteria	12.01	NP_903849.1	RPLP 50S RIBOSOMAL PROTEIN L16	0.35	Mesophilic	Multiple	Facultative	Unknown
	Bacteria	12.01	YP_001140580.1	RPLS 50S RIBOSOMAL PROTEIN L19	0.35	Mesophilic	Aquatic	Facultative	Unknown
	Bacteria	12.01	YP_564353.1	RPME 50S RIBOSOMAL PROTEIN L31	0.35	Mesophilic	Aquatic	Facultative	Unknown
	Bacteria	12.01	YP_001182084.2	RPME 50S RIBOSOMAL PROTEIN L31	0.35	Mesophilic	Multiple	Facultative	Unknown
	Bacteria	12.01	YP_001093725.1	RPMF 50S RIBOSOMAL PROTEIN L32	0.35	Mesophilic	Multiple	Facultative	Unknown
	Bacteria	12.01	YP_871392.1	RPMG 50S RIBOSOMAL PROTEIN L33	0.35	Mesophilic	Multiple	Facultative	Unknown
	Bacteria	12.01	NP_709497.1	RPMH 50S RIBOSOMAL PROTEIN L34	0.35	Mesophilic	Host_Associated	Facultative	Unknown
	Bacteria	12.01	YP_927611.1	RPSA 30S RIBOSOMAL PROTEIN S1	0.35	Mesophilic	Multiple	Facultative	Unknown
	Bacteria	12.01	YP_870448.1	RPSB 30S RIBOSOMAL PROTEIN S2	0.35	Mesophilic	Multiple	Facultative	Unknown
	Bacteria	12.01	NP_935777.2	RPSF 30S RIBOSOMAL PROTEIN S6	0.35	Mesophilic	Aquatic	Facultative	Unknown
	Bacteria	12.01	YP_001182695.1	RPSP 30S RIBOSOMAL PROTEIN S16	0.35	Mesophilic	Multiple	Facultative	Unknown
	Bacteria	12.01	YP_813244.1	RPSP 30S RIBOSOMAL PROTEIN S16	0.35	Mesophilic	Multiple	Facultative	Unknown
	Bacteria	12.01	YP_563833.1	RPSU 30S RIBOSOMAL PROTEIN S21	0.35	Mesophilic	Aquatic	Facultative	Unknown
	Bacteria	12.01	YP_001501928.1	NO_GENE 30S RIBOSOMAL PROTEIN S1	0.36	Mesophilic	Unknown	Facultative	Unknown
	Bacteria	12.01	YP_001675350.1	NO_GENE 30S RIBOSOMAL PROTEIN S15	0.36	Psychrophilic	Unknown	Facultative	Unknown
	Bacteria	12.01	YP_812442.1	NO_GENE 30S RIBOSOMAL PROTEIN S7	0.36	Mesophilic	Multiple	Facultative	Unknown
	Bacteria	12.01	YP_131437.1	NO_GENE PUTATIVE RIBOSOMAL PROTEIN S18	0.36	Psychrophilic	Multiple	Facultative	NonHalophilic
	Bacteria	12.01	YP_001763045.1	NO_GENE RIBOSOMAL PROTEIN L1	0.36	Mesophilic	Multiple	Facultative	NonHalophilic
	Bacteria	12.01	YP_001759393.1	NO_GENE RIBOSOMAL PROTEIN L27	0.36	Mesophilic	Multiple	Facultative	NonHalophilic
	Bacteria	12.01	YP_001761917.1	NO_GENE RIBOSOMAL PROTEIN S15	0.36	Mesophilic	Multiple	Facultative	NonHalophilic
	Bacteria	12.01	YP_001092290.1	RPLD 50S RIBOSOMAL PROTEIN L4	0.36	Mesophilic	Multiple	Facultative	Unknown
	Bacteria	12.01	YP_001092278.1	RPLK 50S RIBOSOMAL PROTEIN L11	0.36	Mesophilic	Multiple	Facultative	Unknown
	Bacteria	12.01	YP_813286.1	RPLU 50S RIBOSOMAL PROTEIN L21	0.36	Mesophilic	Multiple	Facultative	Unknown
	Bacteria	12.01	YP_037919.1	RPMB 50S RIBOSOMAL PROTEIN L28	0.36	Mesophilic	Multiple	Facultative	Unknown
	Bacteria	12.01	NP_980197.1	RPMB 50S RIBOSOMAL PROTEIN L28	0.36	Mesophilic	Terrestrial	Aerobic	Unknown
	Bacteria	12.01	YP_312436.1	RPMH 50S RIBOSOMAL PROTEIN L34	0.36	Mesophilic	Host_Associated	Facultative	NonHalophilic
	Bacteria	12.01	YP_130635.1	RPSA 30S RIBOSOMAL PROTEIN S1	0.36	Psychrophilic	Multiple	Facultative	NonHalophilic
	Bacteria	12.01	YP_001095409.1	RPSF 30S RIBOSOMAL PROTEIN S6	0.36	Mesophilic	Multiple	Facultative	Unknown
	Bacteria	12.01	YP_312179.1	RPSI 30S RIBOSOMAL PROTEIN S9	0.36	Mesophilic	Host_Associated	Facultative	NonHalophilic
	Bacteria	12.01	YP_001881863.1	RPSI RIBOSOMAL PROTEIN S9	0.36	Mesophilic	Host_Associated	Facultative	NonHalophilic
	Bacteria	12.01	NP_796635.1	RPSJ 30S RIBOSOMAL PROTEIN S10	0.36	Mesophilic	Aquatic	Facultative	Unknown
	Bacteria	12.01	YP_562021.1	RPSO 30S RIBOSOMAL PROTEIN S15	0.36	Mesophilic	Aquatic	Facultative	Unknown
	Bacteria	12.01	YP_002155244.1	RPSO RIBOSOMAL PROTEIN S15	0.36	Mesophilic	Multiple	Facultative	NonHalophilic
	Bacteria	12.01	NP_935775.1	RPSR 30S RIBOSOMAL PROTEIN S18	0.36	Mesophilic	Aquatic	Facultative	Unknown
	Bacteria	12.01	YP_001674265.1	NO_GENE 30S RIBOSOMAL PROTEIN S1	0.37	Psychrophilic	Unknown	Facultative	Unknown
	Bacteria	12.01	YP_001502738.1	NO_GENE 30S RIBOSOMAL PROTEIN S2	0.37	Mesophilic	Unknown	Facultative	Unknown
	Bacteria	12.01	NP_934213.1	NO_GENE 50S RIBOSOMAL PROTEIN L25	0.37	Mesophilic	Aquatic	Facultative	Unknown
	Bacteria	12.01	YP_001472694.1	NO_GENE 50S RIBOSOMAL PROTEIN L27	0.37	Psychrophilic	Aquatic	Facultative	Unknown
	Bacteria	12.01	YP_854858.1	NO_GENE 50S RIBOSOMAL PROTEIN L6	0.37	Mesophilic	Multiple	Facultative	Unknown
	Bacteria	12.01	YP_858458.1	NO_GENE 50S RIBOSOMAL SUBUNIT PROTEIN L10	0.37	Mesophilic	Multiple	Facultative	Unknown
	Bacteria	12.01	YP_002418501.1	NO_GENE PUTATIVE RIBOSOMAL PROTEIN L7/L12	0.37	Mesophilic	Aquatic	Facultative	Unknown
	Bacteria	12.01	YP_813471.1	RPLA 50S RIBOSOMAL PROTEIN L1	0.37	Mesophilic	Multiple	Facultative	Unknown
	Bacteria	12.01	YP_561182.1	RPLL 50S RIBOSOMAL PROTEIN L7/L12	0.37	Mesophilic	Aquatic	Facultative	Unknown
	Bacteria	12.01	YP_001185273.1	RPLL 50S RIBOSOMAL PROTEIN L7/L12	0.37	Mesophilic	Multiple	Facultative	Unknown
	Bacteria	12.01	YP_131519.2	RPLL 50S RIBOSOMAL PROTEIN L7/L12	0.37	Psychrophilic	Multiple	Facultative	NonHalophilic
	Bacteria	12.01	YP_338767.1	RPLL 50S RIBOSOMAL SUBUNIT PROTEIN L7/L12	0.37	Psychrophilic	Aquatic	Aerobic	Unknown
	Bacteria	12.01	YP_812477.1	RPLM 50S RIBOSOMAL PROTEIN L13	0.37	Mesophilic	Multiple	Facultative	Unknown
	Bacteria	12.01	YP_869682.1	RPLT 50S RIBOSOMAL PROTEIN L20	0.37	Mesophilic	Multiple	Facultative	Unknown
	Bacteria	12.01	NP_933179.1	RPLX 50S RIBOSOMAL PROTEIN L24	0.37	Mesophilic	Aquatic	Facultative	Unknown
	Bacteria	12.01	YP_854850.1	RPMC RIBOSOMAL PROTEIN L29	0.37	Mesophilic	Multiple	Facultative	Unknown
	Bacteria	12.01	YP_002154777.1	RPMH RIBOSOMAL PROTEIN L34	0.37	Mesophilic	Multiple	Facultative	NonHalophilic
	Bacteria	12.01	NP_798409.1	RPSA 30S RIBOSOMAL PROTEIN S1	0.37	Mesophilic	Aquatic	Facultative	Unknown
	Bacteria	12.01	YP_002156581.1	RPSA RIBOSOMAL PROTEIN S1	0.37	Mesophilic	Multiple	Facultative	NonHalophilic
	Bacteria	12.01	YP_562562.1	RPSB 30S RIBOSOMAL PROTEIN S2	0.37	Mesophilic	Aquatic	Facultative	Unknown
	Bacteria	12.01	YP_928936.1	RPSF 30S RIBOSOMAL PROTEIN S6	0.37	Mesophilic	Multiple	Facultative	Unknown
	Bacteria	12.01	YP_001140592.1	RPST RIBOSOMAL PROTEIN S20	0.37	Mesophilic	Aquatic	Facultative	Unknown
	Bacteria	12.01	NP_716910.1	RPSU 30S RIBOSOMAL PROTEIN S21	0.37	Mesophilic	Multiple	Facultative	Unknown
	Bacteria	12.01	YP_855375.1	RPSU RIBOSOMAL PROTEIN S21	0.37	Mesophilic	Multiple	Facultative	Unknown
	Bacteria	12.01	YP_001500823.1	NO_GENE 30S RIBOSOMAL PROTEIN S21	0.38	Mesophilic	Unknown	Facultative	Unknown
	Bacteria	12.01	YP_001471746.1	NO_GENE 50S RIBOSOMAL PROTEIN L34	0.38	Psychrophilic	Aquatic	Facultative	Unknown
	Bacteria	12.01	YP_001443493.1	NO_GENE 50S RIBOSOMAL PROTEIN L7/L12	0.38	Mesophilic	Aquatic	Facultative	ModerateHalophilic
	Bacteria	12.01	YP_001760685.1	NO_GENE RIBOSOMAL PROTEIN S1	0.38	Mesophilic	Multiple	Facultative	NonHalophilic
	Bacteria	12.01	YP_001140216.1	RPLA RIBOSOMAL PROTEIN L1	0.38	Mesophilic	Aquatic	Facultative	Unknown
	Bacteria	12.01	YP_854842.1	RPLB 50S RIBOSOMAL PROTEIN L2	0.38	Mesophilic	Multiple	Facultative	Unknown
	Bacteria	12.01	NP_842668.1	RPLL 50S RIBOSOMAL PROTEIN L7/L12	0.38	Mesophilic	Multiple	Facultative	Unknown
	Bacteria	12.01	NP_976428.1	RPLL 50S RIBOSOMAL PROTEIN L7/L12	0.38	Mesophilic	Terrestrial	Aerobic	Unknown
	Bacteria	12.01	YP_034452.1	RPLL 50S RIBOSOMAL PROTEIN L7/L12	0.38	Mesophilic	Multiple	Facultative	Unknown
	Bacteria	12.01	YP_001140264.1	RPLM 50S RIBOSOMAL PROTEIN L13	0.38	Mesophilic	Aquatic	Facultative	Unknown
	Bacteria	12.01	YP_001143089.1	RPLU RIBOSOMAL PROTEIN L21	0.38	Mesophilic	Aquatic	Facultative	Unknown
	Bacteria	12.01	YP_855474.1	RPMA 50S RIBOSOMAL PROTEIN L27	0.38	Mesophilic	Multiple	Facultative	Unknown
	Bacteria	12.01	NP_934736.2	RPMI 50S RIBOSOMAL PROTEIN L35	0.38	Mesophilic	Aquatic	Facultative	Unknown
	Bacteria	12.01	NP_933388.1	RPSI 30S RIBOSOMAL PROTEIN S9	0.38	Mesophilic	Aquatic	Facultative	Unknown
	Bacteria	12.01	NP_798832.1	RPSO 30S RIBOSOMAL PROTEIN S15	0.38	Mesophilic	Aquatic	Facultative	Unknown
	Bacteria	12.01	YP_001474893.1	NO_GENE 30S RIBOSOMAL PROTEIN S2	0.39	Psychrophilic	Aquatic	Facultative	Unknown
	Bacteria	12.01	YP_001647270.1	NO_GENE 30S RIBOSOMAL PROTEIN S4	0.39	Mesophilic	Terrestrial	Aerobic	NonHalophilic
	Bacteria	12.01	YP_001472487.1	NO_GENE 30S RIBOSOMAL PROTEIN S9	0.39	Psychrophilic	Aquatic	Facultative	Unknown
	Bacteria	12.01	YP_001675882.1	NO_GENE 30S RIBOSOMAL PROTEIN S9	0.39	Psychrophilic	Unknown	Facultative	Unknown
	Bacteria	12.01	YP_926084.1	NO_GENE 50S RIBOSOMAL PROTEIN L1	0.39	Mesophilic	Multiple	Facultative	Unknown
	Bacteria	12.01	YP_561533.1	RPLI 50S RIBOSOMAL PROTEIN L9	0.39	Mesophilic	Aquatic	Facultative	Unknown
	Bacteria	12.01	NP_799116.1	RPLI 50S RIBOSOMAL PROTEIN L9	0.39	Mesophilic	Aquatic	Facultative	Unknown
	Bacteria	12.01	YP_812452.1	RPLP 50S RIBOSOMAL PROTEIN L16	0.39	Mesophilic	Multiple	Facultative	Unknown
	Bacteria	12.01	YP_854861.1	RPMD RIBOSOMAL PROTEIN L30	0.39	Mesophilic	Multiple	Facultative	Unknown
	Bacteria	12.01	NP_796634.1	RPME 50S RIBOSOMAL PROTEIN L31	0.39	Mesophilic	Aquatic	Facultative	Unknown
	Bacteria	12.01	NP_717992.1	RPSA 30S RIBOSOMAL PROTEIN S1	0.39	Mesophilic	Multiple	Facultative	Unknown
	Bacteria	12.01	YP_854866.1	RPSD RIBOSOMAL PROTEIN S4	0.39	Mesophilic	Multiple	Facultative	Unknown
	Bacteria	12.01	YP_858448.1	RPSG 30S RIBOSOMAL PROTEIN S7	0.39	Mesophilic	Multiple	Facultative	Unknown
	Bacteria	12.01	YP_928942.1	RPSI 30S RIBOSOMAL PROTEIN S9	0.39	Mesophilic	Multiple	Facultative	Unknown
	Bacteria	12.01	NP_719470.1	RPSI 30S RIBOSOMAL PROTEIN S9	0.39	Mesophilic	Multiple	Facultative	Unknown
	Bacteria	12.01	NP_933167.1	RPSJ 30S RIBOSOMAL PROTEIN S10	0.39	Mesophilic	Aquatic	Facultative	Unknown
	Bacteria	12.01	YP_001646962.1	NO_GENE 30S RIBOSOMAL PROTEIN S20	0.4	Mesophilic	Terrestrial	Aerobic	NonHalophilic
	Bacteria	12.01	YP_001642992.1	NO_GENE 50S RIBOSOMAL PROTEIN L7/L12	0.4	Mesophilic	Terrestrial	Aerobic	NonHalophilic
	Bacteria	12.01	YP_813472.1	NO_GENE RIBOSOMAL PROTEIN L11	0.4	Mesophilic	Multiple	Facultative	Unknown
	Bacteria	12.01	YP_001762560.1	NO_GENE RIBOSOMAL PROTEIN L9	0.4	Mesophilic	Multiple	Facultative	NonHalophilic
	Bacteria	12.01	YP_867839.1	RPLA 50S RIBOSOMAL PROTEIN L1	0.4	Mesophilic	Multiple	Facultative	Unknown
	Bacteria	12.01	YP_001140619.1	RPLI RIBOSOMAL PROTEIN L9	0.4	Mesophilic	Aquatic	Facultative	Unknown
	Bacteria	12.01	YP_812455.1	RPLN 50S RIBOSOMAL PROTEIN L14	0.4	Mesophilic	Multiple	Facultative	Unknown
	Bacteria	12.01	YP_001143757.1	RPLO RIBOSOMAL PROTEIN L15	0.4	Mesophilic	Aquatic	Facultative	Unknown
	Bacteria	12.01	YP_696395.1	RPLS 50S RIBOSOMAL PROTEIN L19	0.4	Mesophilic	Multiple	Anaerobic	NonHalophilic
	Bacteria	12.01	YP_928701.1	RPLU 50S RIBOSOMAL PROTEIN L21	0.4	Mesophilic	Multiple	Facultative	Unknown
	Bacteria	12.01	YP_854845.1	RPLV RIBOSOMAL PROTEIN L22	0.4	Mesophilic	Multiple	Facultative	Unknown
	Bacteria	12.01	YP_870648.1	RPSP 30S RIBOSOMAL PROTEIN S16	0.4	Mesophilic	Multiple	Facultative	Unknown
	Bacteria	12.01	YP_855221.1	RPST RIBOSOMAL PROTEIN S20	0.4	Mesophilic	Multiple	Facultative	Unknown
	Bacteria	12.01	YP_001474035.1	NO_GENE 30S RIBOSOMAL PROTEIN S1	0.41	Psychrophilic	Aquatic	Facultative	Unknown
	Bacteria	12.01	NP_935804.1	RPME 50S RIBOSOMAL PROTEIN L31	0.41	Mesophilic	Aquatic	Facultative	Unknown
	Bacteria	12.01	YP_002261567.1	RPMH 50S RIBOSOMAL PROTEIN L34	0.41	Psychrophilic	Aquatic	Facultative	Unknown
	Bacteria	12.01	NP_935350.2	RPSB 30S RIBOSOMAL PROTEIN S2	0.41	Mesophilic	Aquatic	Facultative	Unknown
	Bacteria	12.01	YP_854865.1	RPSK 30S RIBOSOMAL PROTEIN S11	0.41	Mesophilic	Multiple	Facultative	Unknown
	Bacteria	12.01	NP_980696.2	RPST 30S RIBOSOMAL PROTEIN S20	0.41	Mesophilic	Terrestrial	Aerobic	Unknown
	Bacteria	12.01	YP_038377.2	RPST 30S RIBOSOMAL PROTEIN S20	0.41	Mesophilic	Multiple	Facultative	Unknown
	Bacteria	12.01	YP_812470.1	NO_GENE 30S RIBOSOMAL PROTEIN S11	0.42	Mesophilic	Multiple	Facultative	Unknown
	Bacteria	12.01	YP_001646480.1	NO_GENE 50S RIBOSOMAL PROTEIN L28	0.42	Mesophilic	Terrestrial	Aerobic	NonHalophilic
	Bacteria	12.01	YP_001443307.1	NO_GENE 50S RIBOSOMAL PROTEIN L9	0.42	Mesophilic	Aquatic	Facultative	ModerateHalophilic
	Bacteria	12.01	YP_001476057.1	NO_GENE RIBOSOMAL PROTEIN L7/L12	0.42	Psychrophilic	Aquatic	Facultative	Unknown
	Bacteria	12.01	YP_854840.1	RPLD 50S RIBOSOMAL PROTEIN L4	0.42	Mesophilic	Multiple	Facultative	Unknown
	Bacteria	12.01	NP_715863.1	RPLL 50S RIBOSOMAL PROTEIN L7/L12	0.42	Mesophilic	Multiple	Facultative	Unknown
	Bacteria	12.01	NP_933264.1	RPMA 50S RIBOSOMAL PROTEIN L27	0.42	Mesophilic	Aquatic	Facultative	Unknown
	Bacteria	12.01	YP_869614.1	RPSA 30S RIBOSOMAL PROTEIN S1	0.42	Mesophilic	Multiple	Facultative	Unknown
	Bacteria	12.01	NP_847106.1	RPSD 30S RIBOSOMAL PROTEIN S4	0.42	Mesophilic	Multiple	Facultative	Unknown
	Bacteria	12.01	YP_812441.1	RPSL 30S RIBOSOMAL PROTEIN S12	0.42	Mesophilic	Multiple	Facultative	Unknown
	Bacteria	12.01	YP_857791.1	RPSO RIBOSOMAL PROTEIN S15	0.42	Mesophilic	Multiple	Facultative	Unknown
	Bacteria	12.01	YP_926766.1	RPSP 30S RIBOSOMAL PROTEIN S16	0.42	Mesophilic	Multiple	Facultative	Unknown
	Bacteria	12.01	NP_935955.1	RPLA 50S RIBOSOMAL PROTEIN L1	0.43	Mesophilic	Aquatic	Facultative	Unknown
	Bacteria	12.01	YP_001182285.1	RPLI 50S RIBOSOMAL PROTEIN L9	0.43	Mesophilic	Multiple	Facultative	Unknown
	Bacteria	12.01	YP_001143760.1	RPLR RIBOSOMAL PROTEIN L18	0.43	Mesophilic	Aquatic	Facultative	Unknown
	Bacteria	12.01	YP_854694.1	RPMB RIBOSOMAL PROTEIN L28	0.43	Mesophilic	Multiple	Facultative	Unknown
	Bacteria	12.01	NP_719649.1	RPME 50S RIBOSOMAL PROTEIN L31	0.43	Mesophilic	Multiple	Facultative	Unknown
	Bacteria	12.01	YP_001092512.1	RPME 50S RIBOSOMAL PROTEIN L31	0.43	Mesophilic	Multiple	Facultative	Unknown
	Bacteria	12.01	YP_001144048.1	RPMH RIBOSOMAL PROTEIN L34	0.43	Mesophilic	Aquatic	Facultative	Unknown
	Bacteria	12.01	YP_038704.1	RPSD 30S RIBOSOMAL PROTEIN S4	0.43	Mesophilic	Multiple	Facultative	Unknown
	Bacteria	12.01	YP_858343.1	RPSI RIBOSOMAL PROTEIN S9	0.43	Mesophilic	Multiple	Facultative	Unknown
	Bacteria	12.01	YP_001503431.1	NO_GENE 50S RIBOSOMAL PROTEIN L9	0.44	Mesophilic	Unknown	Facultative	Unknown
	Bacteria	12.01	NP_799302.1	RPLL 50S RIBOSOMAL PROTEIN L7/L12	0.44	Mesophilic	Aquatic	Facultative	Unknown
	Bacteria	12.01	YP_001095419.1	RPLM 50S RIBOSOMAL PROTEIN L13	0.44	Mesophilic	Multiple	Facultative	Unknown
	Bacteria	12.01	YP_858701.1	RPMH RIBOSOMAL PROTEIN L34	0.44	Mesophilic	Multiple	Facultative	Unknown
	Bacteria	12.01	NP_934093.1	RPSA 30S RIBOSOMAL PROTEIN S1	0.44	Mesophilic	Aquatic	Facultative	Unknown
	Bacteria	12.01	NP_981086.1	RPSD 30S RIBOSOMAL PROTEIN S4	0.44	Mesophilic	Terrestrial	Aerobic	Unknown
	Bacteria	12.01	YP_868337.1	RPSI 30S RIBOSOMAL PROTEIN S9	0.44	Mesophilic	Multiple	Facultative	Unknown
	Bacteria	12.01	YP_001140577.1	RPSP RIBOSOMAL PROTEIN S16	0.44	Mesophilic	Aquatic	Facultative	Unknown
	Bacteria	12.01	YP_001552936.1	NO_GENE 50S RIBOSOMAL PROTEIN L31	0.45	Mesophilic	Aquatic	Facultative	Unknown
	Bacteria	12.01	YP_001675872.1	NO_GENE 50S RIBOSOMAL PROTEIN L9	0.45	Psychrophilic	Unknown	Facultative	Unknown
	Bacteria	12.01	YP_854839.1	RPLC RIBOSOMAL PROTEIN L3	0.45	Mesophilic	Multiple	Facultative	Unknown
	Bacteria	12.01	NP_935774.1	RPLI 50S RIBOSOMAL PROTEIN L9	0.45	Mesophilic	Aquatic	Facultative	Unknown
	Bacteria	12.01	NP_903864.1	RPLL 50S RIBOSOMAL PROTEIN L7/L12	0.45	Mesophilic	Multiple	Facultative	Unknown
	Bacteria	12.01	YP_813237.1	RPLS 50S RIBOSOMAL PROTEIN L19	0.45	Mesophilic	Multiple	Facultative	Unknown
	Bacteria	12.01	YP_001094154.1	RPLT 50S RIBOSOMAL PROTEIN L20	0.45	Mesophilic	Multiple	Facultative	Unknown
	Bacteria	12.01	YP_855473.1	RPLU RIBOSOMAL PROTEIN L21	0.45	Mesophilic	Multiple	Facultative	Unknown
	Bacteria	12.01	NP_903832.1	RPSK 30S RIBOSOMAL PROTEIN S11	0.45	Mesophilic	Multiple	Facultative	Unknown
	Bacteria	12.01	YP_812718.1	NO_GENE RIBOSOMAL PROTEIN S4	0.46	Mesophilic	Multiple	Facultative	Unknown
	Bacteria	12.01	YP_926086.1	RPLL 50S RIBOSOMAL PROTEIN L7/L12	0.46	Mesophilic	Multiple	Facultative	Unknown
	Bacteria	12.01	YP_854862.1	RPLO RIBOSOMAL PROTEIN L15	0.46	Mesophilic	Multiple	Facultative	Unknown
	Bacteria	12.01	YP_855211.1	RPLS 50S RIBOSOMAL PROTEIN L19	0.46	Mesophilic	Multiple	Facultative	Unknown
	Bacteria	12.01	YP_813854.1	RPMH 50S RIBOSOMAL PROTEIN L34	0.46	Mesophilic	Multiple	Facultative	Unknown
	Bacteria	12.01	YP_854860.1	RPSE RIBOSOMAL PROTEIN S5	0.46	Mesophilic	Multiple	Facultative	Unknown
	Bacteria	12.01	YP_001094949.1	RPSO 30S RIBOSOMAL PROTEIN S15	0.46	Mesophilic	Multiple	Facultative	Unknown
	Bacteria	12.01	YP_001552634.1	NO_GENE 50S RIBOSOMAL PROTEIN L7/L12	0.47	Mesophilic	Aquatic	Facultative	Unknown
	Bacteria	12.01	YP_858459.1	RPLA RIBOSOMAL PROTEIN L1	0.47	Mesophilic	Multiple	Facultative	Unknown
	Bacteria	12.01	YP_812448.1	RPLB 50S RIBOSOMAL PROTEIN L2	0.47	Mesophilic	Multiple	Facultative	Unknown
	Bacteria	12.01	YP_855255.1	RPLI RIBOSOMAL PROTEIN L9	0.47	Mesophilic	Multiple	Facultative	Unknown
	Bacteria	12.01	YP_858344.1	RPLM 50S RIBOSOMAL PROTEIN L13	0.47	Mesophilic	Multiple	Facultative	Unknown
	Bacteria	12.01	YP_697332.1	RPSF 30S RIBOSOMAL PROTEIN S6	0.47	Mesophilic	Multiple	Anaerobic	NonHalophilic
	Bacteria	12.01	YP_870714.1	RPSU 30S RIBOSOMAL PROTEIN S21	0.47	Mesophilic	Multiple	Facultative	Unknown
	Bacteria	12.01	YP_001472499.1	NO_GENE 50S RIBOSOMAL PROTEIN L9	0.48	Psychrophilic	Aquatic	Facultative	Unknown
	Bacteria	12.01	YP_001553182.1	NO_GENE 50S RIBOSOMAL PROTEIN L9	0.48	Mesophilic	Aquatic	Facultative	Unknown
	Bacteria	12.01	YP_001092289.1	RPLC 50S RIBOSOMAL PROTEIN L3	0.48	Mesophilic	Multiple	Facultative	Unknown
	Bacteria	12.01	YP_001094760.1	RPSB 30S RIBOSOMAL PROTEIN S2	0.48	Mesophilic	Multiple	Facultative	Unknown
	Bacteria	12.01	YP_812478.1	RPSI 30S RIBOSOMAL PROTEIN S9	0.48	Mesophilic	Multiple	Facultative	Unknown
	Bacteria	12.01	NP_935498.1	RPSO 30S RIBOSOMAL PROTEIN S15	0.48	Mesophilic	Aquatic	Facultative	Unknown
	Bacteria	12.01	YP_813465.1	NO_GENE RIBOSOMAL PROTEIN L7/L12	0.49	Mesophilic	Multiple	Facultative	Unknown
	Bacteria	12.01	NP_719458.1	RPLI 50S RIBOSOMAL PROTEIN L9	0.49	Mesophilic	Multiple	Facultative	Unknown
	Bacteria	12.01	YP_001472898.1	NO_GENE 30S RIBOSOMAL PROTEIN S16	0.5	Psychrophilic	Aquatic	Facultative	Unknown
	Bacteria	12.01	YP_928933.1	RPLI 50S RIBOSOMAL PROTEIN L9	0.5	Mesophilic	Multiple	Facultative	Unknown
	Bacteria	12.01	YP_312899.1	RPLL 50S RIBOSOMAL PROTEIN L7/L12	0.5	Mesophilic	Host_Associated	Facultative	NonHalophilic
	Bacteria	12.01	NP_935953.1	RPLL 50S RIBOSOMAL PROTEIN L7/L12	0.5	Mesophilic	Aquatic	Facultative	Unknown
	Bacteria	12.01	YP_001882671.1	RPLL RIBOSOMAL PROTEIN L7/L12	0.5	Mesophilic	Host_Associated	Facultative	NonHalophilic
	Bacteria	12.01	YP_001093000.1	RPLU 50S RIBOSOMAL PROTEIN L21	0.5	Mesophilic	Multiple	Facultative	Unknown
	Bacteria	12.01	YP_871295.1	RPME 50S RIBOSOMAL PROTEIN L31	0.5	Mesophilic	Multiple	Facultative	Unknown
	Bacteria	12.01	YP_001093226.1	RPST 30S RIBOSOMAL PROTEIN S20	0.5	Mesophilic	Multiple	Facultative	Unknown
	Bacteria	12.01	YP_001095407.1	NO_GENE RIBOSOMAL PROTEIN S18	0.51	Mesophilic	Multiple	Facultative	Unknown
	Bacteria	12.01	YP_001140218.1	RPLL RIBOSOMAL PROTEIN L12	0.52	Mesophilic	Aquatic	Facultative	Unknown
	Bacteria	12.01	YP_812469.1	RPSM 30S RIBOSOMAL PROTEIN S13	0.52	Mesophilic	Multiple	Facultative	Unknown
	Bacteria	12.01	YP_001092304.1	RPLF 50S RIBOSOMAL PROTEIN L6	0.53	Mesophilic	Multiple	Facultative	Unknown
	Bacteria	12.01	YP_867841.1	RPLL 50S RIBOSOMAL PROTEIN L7/L12	0.53	Mesophilic	Multiple	Facultative	Unknown
	Bacteria	12.01	YP_854859.1	RPLR RIBOSOMAL PROTEIN L18	0.53	Mesophilic	Multiple	Facultative	Unknown
	Bacteria	12.01	YP_001095418.1	RPSI 30S RIBOSOMAL PROTEIN S9	0.53	Mesophilic	Multiple	Facultative	Unknown
	Bacteria	12.01	YP_001095991.1	RPMH 50S RIBOSOMAL PROTEIN L34	0.54	Mesophilic	Multiple	Facultative	Unknown
	Bacteria	12.01	YP_001092279.1	NO_GENE RIBOSOMAL PROTEIN L1	0.55	Mesophilic	Multiple	Facultative	Unknown
	Bacteria	12.01	YP_001093001.1	RPMA 50S RIBOSOMAL PROTEIN L27	0.55	Mesophilic	Multiple	Facultative	Unknown
	Bacteria	12.01	YP_001093129.1	RPSU 30S RIBOSOMAL PROTEIN S21	0.55	Mesophilic	Multiple	Facultative	Unknown
	Bacteria	12.01	YP_812770.1	NO_GENE RIBOSOMAL PROTEIN S15P/S13E	0.56	Mesophilic	Multiple	Facultative	Unknown
	Bacteria	12.01	YP_001094079.1	RPSA 30S RIBOSOMAL PROTEIN S1	0.56	Mesophilic	Multiple	Facultative	Unknown
	Bacteria	12.01	YP_813285.1	RPMA 50S RIBOSOMAL PROTEIN L27	0.57	Mesophilic	Multiple	Facultative	Unknown
	Bacteria	12.01	YP_855208.1	RPSP RIBOSOMAL PROTEIN S16	0.58	Mesophilic	Multiple	Facultative	Unknown
	Bacteria	12.01	YP_001092281.1	NO_GENE RIBOSOMAL PROTEIN L7/L12	0.6	Mesophilic	Multiple	Facultative	Unknown
	Bacteria	12.01	YP_868348.1	RPLI 50S RIBOSOMAL PROTEIN L9	0.61	Mesophilic	Multiple	Facultative	Unknown
	Bacteria	12.01	YP_001093193.1	RPSP 30S RIBOSOMAL PROTEIN S16	0.61	Mesophilic	Multiple	Facultative	Unknown
	Bacteria	12.01	YP_858457.1	RPLL RIBOSOMAL PROTEIN L7/L12	0.64	Mesophilic	Multiple	Facultative	Unknown
	Bacteria	12.01	YP_001095406.1	RPLI 50S RIBOSOMAL PROTEIN L9	0.74	Mesophilic	Multiple	Facultative	Unknown

## Sheet: 12.04
	Superkingdom	Funcat	AnnotationID	Annotation	GCB	Temperature Range	Habitat	Oxygen requirement	Salinity
	Bacteria	12.04	YP_038439.1	ALAS ALANYL-TRNA SYNTHETASE	0	Mesophilic	Multiple	Facultative	Unknown
	Bacteria	12.04	NP_797426.1	ASPS ASPARTYL-TRNA SYNTHETASE	0	Mesophilic	Aquatic	Facultative	Unknown
	Bacteria	12.04	YP_002263282.1	ASPS ASPARTYL-TRNA SYNTHETASE	0	Psychrophilic	Aquatic	Facultative	Unknown
	Bacteria	12.04	YP_037885.1	FRR RIBOSOME RECYCLING FACTOR	0	Mesophilic	Multiple	Facultative	Unknown
	Bacteria	12.04	NP_935347.1	FRR RIBOSOME RECYCLING FACTOR	0	Mesophilic	Aquatic	Facultative	Unknown
	Bacteria	12.04	YP_076649.1	GATB ASPARTYL/GLUTAMYL-TRNA AMIDOTRANSFERASE SUBUNIT B	0	Thermophilic	Terrestrial	Microaerophilic	NonHalophilic
	Bacteria	12.04	YP_748708.1	GLYQ GLYCYL-TRNA SYNTHETASE SUBUNIT ALPHA	0	Mesophilic	Multiple	Facultative	Unknown
	Bacteria	12.04	YP_749681.1	INFB TRANSLATION INITIATION FACTOR IF-2	0	Mesophilic	Multiple	Facultative	Unknown
	Bacteria	12.04	NP_797106.1	LEUS LEUCYL-TRNA SYNTHETASE	0	Mesophilic	Aquatic	Facultative	Unknown
	Bacteria	12.04	NP_981175.1	LEUS LEUCYL-TRNA SYNTHETASE	0	Mesophilic	Terrestrial	Aerobic	Unknown
	Bacteria	12.04	YP_001643015.1	NO_GENE 30S RIBOSOMAL PROTEIN S14	0	Mesophilic	Terrestrial	Aerobic	NonHalophilic
	Bacteria	12.04	YP_001443981.1	NO_GENE 30S RIBOSOMAL PROTEIN S4	0	Mesophilic	Aquatic	Facultative	ModerateHalophilic
	Bacteria	12.04	YP_001552665.1	NO_GENE 30S RIBOSOMAL PROTEIN S4	0	Mesophilic	Aquatic	Facultative	Unknown
	Bacteria	12.04	YP_001676314.1	NO_GENE 50S RIBOSOMAL PROTEIN L15	0	Psychrophilic	Unknown	Facultative	Unknown
	Bacteria	12.04	YP_001646547.1	NO_GENE 50S RIBOSOMAL PROTEIN L32	0	Mesophilic	Terrestrial	Aerobic	NonHalophilic
	Bacteria	12.04	YP_001674242.1	NO_GENE 50S RIBOSOMAL PROTEIN L35	0	Psychrophilic	Unknown	Facultative	Unknown
	Bacteria	12.04	YP_002418155.1	NO_GENE ALANYL-TRNA SYNTHETASE	0	Mesophilic	Aquatic	Facultative	Unknown
	Bacteria	12.04	YP_002417819.1	NO_GENE ARGINYL-TRNA SYNTHETASE	0	Mesophilic	Aquatic	Facultative	Unknown
	Bacteria	12.04	YP_001307294.1	NO_GENE ELONGATION FACTOR G	0	Mesophilic	Unknown	Unknown	NonHalophilic
	Bacteria	12.04	YP_855376.1	NO_GENE GATB/YQEY DOMAIN-CONTAINING PROTEIN	0	Mesophilic	Multiple	Facultative	Unknown
	Bacteria	12.04	YP_001444206.1	NO_GENE ISOLEUCYL-TRNA SYNTHETASE	0	Mesophilic	Aquatic	Facultative	ModerateHalophilic
	Bacteria	12.04	YP_001320479.1	NO_GENE RIBOSOMAL PROTEIN S15	0	Mesophilic	Unknown	Unknown	ModerateHalophilic
	Bacteria	12.04	NP_797487.1	NO_GENE SERYL-TRNA SYNTHETASE	0	Mesophilic	Aquatic	Facultative	Unknown
	Bacteria	12.04	YP_001322212.1	NO_GENE TRANSLATION ELONGATION FACTOR G	0	Mesophilic	Unknown	Unknown	ModerateHalophilic
	Bacteria	12.04	YP_002263146.1	PHET PHENYLALANYL-TRNA SYNTHETASE BETA CHAIN	0	Psychrophilic	Aquatic	Facultative	Unknown
	Bacteria	12.04	NP_847006.1	PHET PHENYLALANYL-TRNA SYNTHETASE SUBUNIT BETA	0	Mesophilic	Multiple	Facultative	Unknown
	Bacteria	12.04	NP_980979.1	PHET PHENYLALANYL-TRNA SYNTHETASE SUBUNIT BETA	0	Mesophilic	Terrestrial	Aerobic	Unknown
	Bacteria	12.04	YP_076915.1	RPLA 50S RIBOSOMAL PROTEIN L1	0	Thermophilic	Terrestrial	Microaerophilic	NonHalophilic
	Bacteria	12.04	YP_001970789.1	RPLC PUTATIVE 50S RIBOSOMAL PROTEIN L3	0	Mesophilic	Multiple	Aerobic	Unknown
	Bacteria	12.04	YP_001307309.1	RPLE 50S RIBOSOMAL PROTEIN L5	0	Mesophilic	Unknown	Unknown	NonHalophilic
	Bacteria	12.04	YP_076889.1	RPLE 50S RIBOSOMAL PROTEIN L5	0	Thermophilic	Terrestrial	Microaerophilic	NonHalophilic
	Bacteria	12.04	YP_001970801.1	RPLE PUTATIVE 50S RIBOSOMAL PROTEIN L5	0	Mesophilic	Multiple	Aerobic	Unknown
	Bacteria	12.04	YP_338766.1	RPLJ 50S RIBOSOMAL PROTEIN L10	0	Psychrophilic	Aquatic	Aerobic	Unknown
	Bacteria	12.04	YP_001307332.1	RPLM 50S RIBOSOMAL PROTEIN L13	0	Mesophilic	Unknown	Unknown	NonHalophilic
	Bacteria	12.04	YP_312251.1	RPLP 50S RIBOSOMAL PROTEIN L16	0	Mesophilic	Host_Associated	Facultative	NonHalophilic
	Bacteria	12.04	NP_709101.1	RPLP 50S RIBOSOMAL PROTEIN L16	0	Mesophilic	Host_Associated	Facultative	Unknown
	Bacteria	12.04	YP_001881997.1	RPLP RIBOSOMAL PROTEIN L16	0	Mesophilic	Host_Associated	Facultative	NonHalophilic
	Bacteria	12.04	YP_074258.1	RPLU 50S RIBOSOMAL PROTEIN L21	0	Thermophilic	Terrestrial	Microaerophilic	NonHalophilic
	Bacteria	12.04	YP_312247.1	RPLX 50S RIBOSOMAL PROTEIN L24	0	Mesophilic	Host_Associated	Facultative	NonHalophilic
	Bacteria	12.04	YP_926105.1	RPLX 50S RIBOSOMAL PROTEIN L24	0	Mesophilic	Multiple	Facultative	Unknown
	Bacteria	12.04	YP_074260.1	RPMA 50S RIBOSOMAL PROTEIN L27	0	Thermophilic	Terrestrial	Microaerophilic	NonHalophilic
	Bacteria	12.04	YP_001971142.1	RPMA PUTATIVE 50S RIBOSOMAL PROTEIN L27	0	Mesophilic	Multiple	Aerobic	Unknown
	Bacteria	12.04	NP_980264.2	RPMF 50S RIBOSOMAL PROTEIN L32	0	Mesophilic	Terrestrial	Aerobic	Unknown
	Bacteria	12.04	NP_847883.1	RPMH 50S RIBOSOMAL PROTEIN L34	0	Mesophilic	Multiple	Facultative	Unknown
	Bacteria	12.04	YP_697351.1	RPMH 50S RIBOSOMAL PROTEIN L34	0	Mesophilic	Multiple	Anaerobic	NonHalophilic
	Bacteria	12.04	YP_001974322.1	RPMH PUTATIVE 50S RIBOSOMAL PROTEIN L34	0	Mesophilic	Multiple	Aerobic	Unknown
	Bacteria	12.04	YP_001970795.1	RPSC PUTATIVE 30S RIBOSOMAL PROTEIN S3	0	Mesophilic	Multiple	Aerobic	Unknown
	Bacteria	12.04	YP_076884.1	RPSE 30S RIBOSOMAL PROTEIN S5	0	Thermophilic	Terrestrial	Microaerophilic	NonHalophilic
	Bacteria	12.04	YP_076902.1	RPSJ 30S RIBOSOMAL PROTEIN S10	0	Thermophilic	Terrestrial	Microaerophilic	NonHalophilic
	Bacteria	12.04	NP_715893.1	RPSM 30S RIBOSOMAL PROTEIN S13	0	Mesophilic	Multiple	Facultative	Unknown
	Bacteria	12.04	YP_128583.1	RPSM 30S RIBOSOMAL PROTEIN S13	0	Psychrophilic	Multiple	Facultative	NonHalophilic
	Bacteria	12.04	YP_748862.1	RPSN 30S RIBOSOMAL PROTEIN S14	0	Mesophilic	Multiple	Facultative	Unknown
	Bacteria	12.04	NP_980143.1	RPSO 30S RIBOSOMAL PROTEIN S15	0	Mesophilic	Terrestrial	Aerobic	Unknown
	Bacteria	12.04	NP_715875.1	RPSS 30S RIBOSOMAL PROTEIN S19	0	Mesophilic	Multiple	Facultative	Unknown
	Bacteria	12.04	YP_076897.1	RPSS 30S RIBOSOMAL PROTEIN S19	0	Thermophilic	Terrestrial	Microaerophilic	NonHalophilic
	Bacteria	12.04	YP_074305.1	RPST 30S RIBOSOMAL PROTEIN S20	0	Thermophilic	Terrestrial	Microaerophilic	NonHalophilic
	Bacteria	12.04	YP_075321.1	TSF ELONGATION FACTOR TS	0	Thermophilic	Terrestrial	Microaerophilic	NonHalophilic
	Bacteria	12.04	YP_697229.1	ILES ISOLEUCYL-TRNA SYNTHETASE	0.01	Mesophilic	Multiple	Anaerobic	NonHalophilic
	Bacteria	12.04	YP_001140885.1	INFB TRANSLATION INITIATION FACTOR IF-2	0.01	Mesophilic	Aquatic	Facultative	Unknown
	Bacteria	12.04	YP_857858.1	LYSS LYSYL-TRNA SYNTHETASE	0.01	Mesophilic	Multiple	Facultative	Unknown
	Bacteria	12.04	YP_867872.1	NO_GENE 30S RIBOSOMAL PROTEIN S11	0.01	Mesophilic	Multiple	Facultative	Unknown
	Bacteria	12.04	YP_001552650.1	NO_GENE 50S RIBOSOMAL PROTEIN L29	0.01	Mesophilic	Aquatic	Facultative	Unknown
	Bacteria	12.04	YP_001444572.1	NO_GENE ARGINYL-TRNA SYNTHETASE	0.01	Mesophilic	Aquatic	Facultative	ModerateHalophilic
	Bacteria	12.04	NP_798327.1	NO_GENE ELONGATION FACTOR P	0.01	Mesophilic	Aquatic	Facultative	Unknown
	Bacteria	12.04	YP_562713.1	NO_GENE INITIATION FACTOR 3	0.01	Mesophilic	Aquatic	Facultative	Unknown
	Bacteria	12.04	YP_001444438.1	NO_GENE LEUCYL-TRNA SYNTHETASE	0.01	Mesophilic	Aquatic	Facultative	ModerateHalophilic
	Bacteria	12.04	YP_001556036.1	NO_GENE LYSYL-TRNA SYNTHETASE	0.01	Mesophilic	Aquatic	Facultative	Unknown
	Bacteria	12.04	YP_001759328.1	NO_GENE LYSYL-TRNA SYNTHETASE	0.01	Mesophilic	Multiple	Facultative	NonHalophilic
	Bacteria	12.04	YP_130361.1	NO_GENE PUTATIVE THREONYL-TRNA SYNTHETASE	0.01	Psychrophilic	Multiple	Facultative	NonHalophilic
	Bacteria	12.04	YP_001476040.1	NO_GENE RIBOSOMAL PROTEIN S17	0.01	Psychrophilic	Aquatic	Facultative	Unknown
	Bacteria	12.04	YP_001322203.1	NO_GENE RIBOSOMAL PROTEIN S3	0.01	Mesophilic	Unknown	Unknown	ModerateHalophilic
	Bacteria	12.04	YP_001553917.1	NO_GENE RIBOSOME RECYCLING FACTOR	0.01	Mesophilic	Aquatic	Facultative	Unknown
	Bacteria	12.04	YP_001094757.1	NO_GENE RIBOSOME RECYCLING FACTOR	0.01	Mesophilic	Multiple	Facultative	Unknown
	Bacteria	12.04	YP_038608.1	PHET PHENYLALANYL-TRNA SYNTHETASE SUBUNIT BETA	0.01	Mesophilic	Multiple	Facultative	Unknown
	Bacteria	12.04	YP_128564.1	RPLB 50S RIBOSOMAL PROTEIN L2	0.01	Psychrophilic	Multiple	Facultative	NonHalophilic
	Bacteria	12.04	YP_748852.1	RPLB 50S RIBOSOMAL PROTEIN L2	0.01	Mesophilic	Multiple	Facultative	Unknown
	Bacteria	12.04	YP_128561.1	RPLC 50S RIBOSOMAL PROTEIN L3	0.01	Psychrophilic	Multiple	Facultative	NonHalophilic
	Bacteria	12.04	YP_001307298.1	RPLD 50S RIBOSOMAL PROTEIN L4	0.01	Mesophilic	Unknown	Unknown	NonHalophilic
	Bacteria	12.04	YP_001970790.1	RPLD PUTATIVE 50S RIBOSOMAL PROTEIN L4	0.01	Mesophilic	Multiple	Aerobic	Unknown
	Bacteria	12.04	YP_001970778.1	RPLK PUTATIVE 50S RIBOSOMAL PROTEIN L11	0.01	Mesophilic	Multiple	Aerobic	Unknown
	Bacteria	12.04	YP_001970799.1	RPLN PUTATIVE 50S RIBOSOMAL PROTEIN L14	0.01	Mesophilic	Multiple	Aerobic	Unknown
	Bacteria	12.04	YP_128580.1	RPLO 50S RIBOSOMAL PROTEIN L15	0.01	Psychrophilic	Multiple	Facultative	NonHalophilic
	Bacteria	12.04	YP_748868.1	RPLO 50S RIBOSOMAL PROTEIN L15	0.01	Mesophilic	Multiple	Facultative	Unknown
	Bacteria	12.04	YP_697087.1	RPLP 50S RIBOSOMAL PROTEIN L16	0.01	Mesophilic	Multiple	Anaerobic	NonHalophilic
	Bacteria	12.04	YP_697064.1	RPLQ 50S RIBOSOMAL PROTEIN L17	0.01	Mesophilic	Multiple	Anaerobic	NonHalophilic
	Bacteria	12.04	YP_075300.1	RPLS 50S RIBOSOMAL PROTEIN L19	0.01	Thermophilic	Terrestrial	Microaerophilic	NonHalophilic
	Bacteria	12.04	YP_338696.1	RPLV 50S RIBOSOMAL PROTEIN L22	0.01	Psychrophilic	Aquatic	Aerobic	Unknown
	Bacteria	12.04	YP_076890.1	RPLX 50S RIBOSOMAL PROTEIN L24	0.01	Thermophilic	Terrestrial	Microaerophilic	NonHalophilic
	Bacteria	12.04	YP_001881993.1	RPLX RIBOSOMAL PROTEIN L24	0.01	Mesophilic	Host_Associated	Facultative	NonHalophilic
	Bacteria	12.04	YP_002263602.1	RPMF 50S RIBOSOMAL PROTEIN L32	0.01	Psychrophilic	Aquatic	Facultative	Unknown
	Bacteria	12.04	YP_001307283.1	RPMG 50S RIBOSOMAL PROTEIN L33	0.01	Mesophilic	Unknown	Unknown	NonHalophilic
	Bacteria	12.04	YP_075320.1	RPSB 30S RIBOSOMAL PROTEIN S2	0.01	Thermophilic	Terrestrial	Microaerophilic	NonHalophilic
	Bacteria	12.04	YP_561214.1	RPSD 30S RIBOSOMAL PROTEIN S4	0.01	Mesophilic	Aquatic	Facultative	Unknown
	Bacteria	12.04	NP_709091.1	RPSE 30S RIBOSOMAL PROTEIN S5	0.01	Mesophilic	Host_Associated	Facultative	Unknown
	Bacteria	12.04	YP_001307311.1	RPSH 30S RIBOSOMAL PROTEIN S8	0.01	Mesophilic	Unknown	Unknown	NonHalophilic
	Bacteria	12.04	YP_002154991.1	RPSL RIBOSOMAL PROTEIN S12	0.01	Mesophilic	Multiple	Facultative	NonHalophilic
	Bacteria	12.04	YP_037869.1	RPSO 30S RIBOSOMAL PROTEIN S15	0.01	Mesophilic	Multiple	Facultative	Unknown
	Bacteria	12.04	YP_001322205.1	RPSS 30S RIBOSOMAL PROTEIN S19	0.01	Mesophilic	Unknown	Unknown	ModerateHalophilic
	Bacteria	12.04	YP_074343.1	RPSU 30S RIBOSOMAL PROTEIN S21	0.01	Thermophilic	Terrestrial	Microaerophilic	NonHalophilic
	Bacteria	12.04	YP_129277.1	ARGS ARGINYL-TRNA SYNTHETASE	0.02	Psychrophilic	Multiple	Facultative	NonHalophilic
	Bacteria	12.04	YP_130522.1	ASNC ASPARAGINYL-TRNA SYNTHETASE	0.02	Psychrophilic	Multiple	Facultative	NonHalophilic
	Bacteria	12.04	YP_001140956.1	EFP ELONGATION FACTOR EF-P	0.02	Mesophilic	Aquatic	Facultative	Unknown
	Bacteria	12.04	YP_868671.1	INFB TRANSLATION INITIATION FACTOR IF-2	0.02	Mesophilic	Multiple	Facultative	Unknown
	Bacteria	12.04	YP_038784.1	LEUS LEUCYL-TRNA SYNTHETASE	0.02	Mesophilic	Multiple	Facultative	Unknown
	Bacteria	12.04	YP_128795.1	LYSS LYSYL-TRNA SYNTHETASE	0.02	Psychrophilic	Multiple	Facultative	NonHalophilic
	Bacteria	12.04	YP_748872.1	NO_GENE 30S RIBOSOMAL PROTEIN S11	0.02	Mesophilic	Multiple	Facultative	Unknown
	Bacteria	12.04	YP_001322182.1	NO_GENE 30S RIBOSOMAL PROTEIN S11	0.02	Mesophilic	Unknown	Unknown	ModerateHalophilic
	Bacteria	12.04	YP_001646429.1	NO_GENE 30S RIBOSOMAL PROTEIN S15	0.02	Mesophilic	Terrestrial	Aerobic	NonHalophilic
	Bacteria	12.04	YP_077146.1	NO_GENE 30S RIBOSOMAL PROTEIN S6	0.02	Thermophilic	Terrestrial	Microaerophilic	NonHalophilic
	Bacteria	12.04	YP_001473859.1	NO_GENE 50S RIBOSOMAL PROTEIN L35	0.02	Psychrophilic	Aquatic	Facultative	Unknown
	Bacteria	12.04	YP_001552657.1	NO_GENE 50S RIBOSOMAL PROTEIN L6	0.02	Mesophilic	Aquatic	Facultative	Unknown
	Bacteria	12.04	YP_001445090.1	NO_GENE ASPARAGINYL-TRNA SYNTHETASE	0.02	Mesophilic	Aquatic	Facultative	ModerateHalophilic
	Bacteria	12.04	YP_001444476.1	NO_GENE GLUTAMYL-TRNA SYNTHETASE	0.02	Mesophilic	Aquatic	Facultative	ModerateHalophilic
	Bacteria	12.04	YP_002415742.1	NO_GENE GLYCYL-TRNA SYNTHETASE ALPHA CHAIN	0.02	Mesophilic	Aquatic	Facultative	Unknown
	Bacteria	12.04	YP_002416191.1	NO_GENE ISOLEUCYL-TRNA SYNTHETASE	0.02	Mesophilic	Aquatic	Facultative	Unknown
	Bacteria	12.04	YP_001446107.1	NO_GENE METHIONYL-TRNA SYNTHETASE	0.02	Mesophilic	Aquatic	Facultative	ModerateHalophilic
	Bacteria	12.04	YP_001445284.1	NO_GENE PHENYLALANYL-TRNA SYNTHETASE SUBUNIT ALPHA	0.02	Mesophilic	Aquatic	Facultative	ModerateHalophilic
	Bacteria	12.04	YP_002418505.1	NO_GENE RIBOSOMAL PROTEIN L11	0.02	Mesophilic	Aquatic	Facultative	Unknown
	Bacteria	12.04	YP_001322190.1	NO_GENE RIBOSOMAL PROTEIN L15	0.02	Mesophilic	Unknown	Unknown	ModerateHalophilic
	Bacteria	12.04	YP_001322196.1	NO_GENE RIBOSOMAL PROTEIN S14	0.02	Mesophilic	Unknown	Unknown	ModerateHalophilic
	Bacteria	12.04	YP_001322181.1	NO_GENE RIBOSOMAL PROTEIN S4	0.02	Mesophilic	Unknown	Unknown	ModerateHalophilic
	Bacteria	12.04	YP_002417936.1	NO_GENE RIBOSOME RECYCLING FACTOR	0.02	Mesophilic	Aquatic	Facultative	Unknown
	Bacteria	12.04	YP_927019.1	NO_GENE RIBOSOME RECYCLING FACTOR	0.02	Mesophilic	Multiple	Facultative	Unknown
	Bacteria	12.04	YP_001444996.1	NO_GENE SERYL-TRNA SYNTHETASE	0.02	Mesophilic	Aquatic	Facultative	ModerateHalophilic
	Bacteria	12.04	YP_001647194.1	NO_GENE THREONYL-TRNA SYNTHETASE	0.02	Mesophilic	Terrestrial	Aerobic	NonHalophilic
	Bacteria	12.04	YP_076898.1	RPLB 50S RIBOSOMAL PROTEIN L2	0.02	Thermophilic	Terrestrial	Microaerophilic	NonHalophilic
	Bacteria	12.04	YP_128562.1	RPLD 50S RIBOSOMAL PROTEIN L4	0.02	Psychrophilic	Multiple	Facultative	NonHalophilic
	Bacteria	12.04	YP_001973970.1	RPLM PUTATIVE 50S RIBOSOMAL PROTEIN L13	0.02	Mesophilic	Multiple	Aerobic	Unknown
	Bacteria	12.04	NP_976454.1	RPLR 50S RIBOSOMAL PROTEIN L18	0.02	Mesophilic	Terrestrial	Aerobic	Unknown
	Bacteria	12.04	YP_341293.1	RPLR 50S RIBOSOMAL SUBUNIT PROTEIN L18	0.02	Psychrophilic	Aquatic	Aerobic	Unknown
	Bacteria	12.04	YP_076899.1	RPLW 50S RIBOSOMAL PROTEIN L23	0.02	Thermophilic	Terrestrial	Microaerophilic	NonHalophilic
	Bacteria	12.04	YP_001307303.1	RPSC 30S RIBOSOMAL PROTEIN S3	0.02	Mesophilic	Unknown	Unknown	NonHalophilic
	Bacteria	12.04	NP_796660.1	RPSD 30S RIBOSOMAL PROTEIN S4	0.02	Mesophilic	Aquatic	Facultative	Unknown
	Bacteria	12.04	YP_001185241.1	RPSD 30S RIBOSOMAL PROTEIN S4	0.02	Mesophilic	Multiple	Facultative	Unknown
	Bacteria	12.04	YP_867873.1	RPSD 30S RIBOSOMAL PROTEIN S4	0.02	Mesophilic	Multiple	Facultative	Unknown
	Bacteria	12.04	YP_076874.1	RPSD 30S RIBOSOMAL PROTEIN S4	0.02	Thermophilic	Terrestrial	Microaerophilic	NonHalophilic
	Bacteria	12.04	YP_312241.1	RPSE 30S RIBOSOMAL PROTEIN S5	0.02	Mesophilic	Host_Associated	Facultative	NonHalophilic
	Bacteria	12.04	YP_561207.1	RPSE 30S RIBOSOMAL PROTEIN S5	0.02	Mesophilic	Aquatic	Facultative	Unknown
	Bacteria	12.04	YP_002155013.1	RPSE RIBOSOMAL PROTEIN S5	0.02	Mesophilic	Multiple	Facultative	NonHalophilic
	Bacteria	12.04	YP_001881987.1	RPSE RIBOSOMAL PROTEIN S5	0.02	Mesophilic	Host_Associated	Facultative	NonHalophilic
	Bacteria	12.04	NP_715894.1	RPSK 30S RIBOSOMAL PROTEIN S11	0.02	Mesophilic	Multiple	Facultative	Unknown
	Bacteria	12.04	YP_001970784.1	RPSL PUTATIVE 30S RIBOSOMAL PROTEIN S12	0.02	Mesophilic	Multiple	Aerobic	Unknown
	Bacteria	12.04	NP_933189.1	RPSM 30S RIBOSOMAL PROTEIN S13	0.02	Mesophilic	Aquatic	Facultative	Unknown
	Bacteria	12.04	NP_798272.1	ASNC ASPARAGINYL-TRNA SYNTHETASE	0.03	Mesophilic	Aquatic	Facultative	Unknown
	Bacteria	12.04	YP_697187.1	ASNC ASPARAGINYL-TRNA SYNTHETASE	0.03	Mesophilic	Multiple	Anaerobic	NonHalophilic
	Bacteria	12.04	NP_796400.1	GLYS GLYCYL-TRNA SYNTHETASE SUBUNIT BETA	0.03	Mesophilic	Aquatic	Facultative	Unknown
	Bacteria	12.04	YP_339518.1	INFB TRANSLATION INITIATION FACTOR IF-2	0.03	Psychrophilic	Aquatic	Aerobic	Unknown
	Bacteria	12.04	YP_002262086.1	LYSU LYSYL-TRNA SYNTHETASE, HEAT INDUCIBLE	0.03	Psychrophilic	Aquatic	Facultative	Unknown
	Bacteria	12.04	YP_001476033.1	NO_GENE 50S RIBOSOMAL PROTEIN L18	0.03	Psychrophilic	Aquatic	Facultative	Unknown
	Bacteria	12.04	YP_001092297.1	NO_GENE 50S RIBOSOMAL PROTEIN L29	0.03	Mesophilic	Multiple	Facultative	Unknown
	Bacteria	12.04	YP_926102.1	NO_GENE 50S RIBOSOMAL PROTEIN L29	0.03	Mesophilic	Multiple	Facultative	Unknown
	Bacteria	12.04	YP_001500048.1	NO_GENE 50S RIBOSOMAL PROTEIN L3	0.03	Mesophilic	Unknown	Facultative	Unknown
	Bacteria	12.04	YP_001502717.1	NO_GENE PROLYL-TRNA SYNTHETASE	0.03	Mesophilic	Unknown	Facultative	Unknown
	Bacteria	12.04	YP_002418502.1	NO_GENE RIBOSOMAL PROTEIN L10	0.03	Mesophilic	Aquatic	Facultative	Unknown
	Bacteria	12.04	YP_001322193.1	NO_GENE RIBOSOMAL PROTEIN L18	0.03	Mesophilic	Unknown	Unknown	ModerateHalophilic
	Bacteria	12.04	YP_001322198.1	NO_GENE RIBOSOMAL PROTEIN L24	0.03	Mesophilic	Unknown	Unknown	ModerateHalophilic
	Bacteria	12.04	YP_001322527.1	NO_GENE RIBOSOMAL PROTEIN L34	0.03	Mesophilic	Unknown	Unknown	ModerateHalophilic
	Bacteria	12.04	YP_001322208.1	NO_GENE RIBOSOMAL PROTEIN L4/L1E	0.03	Mesophilic	Unknown	Unknown	ModerateHalophilic
	Bacteria	12.04	YP_001763026.1	NO_GENE RIBOSOMAL PROTEIN S17	0.03	Mesophilic	Multiple	Facultative	NonHalophilic
	Bacteria	12.04	YP_001643006.1	NO_GENE RIBOSOMAL PROTEIN S19	0.03	Mesophilic	Terrestrial	Aerobic	NonHalophilic
	Bacteria	12.04	YP_001555839.1	NO_GENE TRANSLATION INITIATION FACTOR IF-2	0.03	Mesophilic	Aquatic	Facultative	Unknown
	Bacteria	12.04	YP_697093.1	RPLD 50S RIBOSOMAL PROTEIN L4	0.03	Mesophilic	Multiple	Anaerobic	NonHalophilic
	Bacteria	12.04	YP_312246.1	RPLE 50S RIBOSOMAL PROTEIN L5	0.03	Mesophilic	Host_Associated	Facultative	NonHalophilic
	Bacteria	12.04	YP_002261867.1	RPLF 50E RIBOSOMAL PROTEIN L6	0.03	Psychrophilic	Aquatic	Facultative	Unknown
	Bacteria	12.04	YP_001307312.1	RPLF 50S RIBOSOMAL PROTEIN L6	0.03	Mesophilic	Unknown	Unknown	NonHalophilic
	Bacteria	12.04	YP_312243.1	RPLF 50S RIBOSOMAL PROTEIN L6	0.03	Mesophilic	Host_Associated	Facultative	NonHalophilic
	Bacteria	12.04	YP_341299.1	RPLN 50S RIBOSOMAL SUBUNIT PROTEIN L14	0.03	Psychrophilic	Aquatic	Aerobic	Unknown
	Bacteria	12.04	YP_341284.1	RPLQ 50S RIBOSOMAL PROTEIN L17	0.03	Psychrophilic	Aquatic	Aerobic	Unknown
	Bacteria	12.04	NP_842694.1	RPLR 50S RIBOSOMAL PROTEIN L18	0.03	Mesophilic	Multiple	Facultative	Unknown
	Bacteria	12.04	NP_715887.1	RPLR 50S RIBOSOMAL PROTEIN L18	0.03	Mesophilic	Multiple	Facultative	Unknown
	Bacteria	12.04	YP_002155012.1	RPLR RIBOSOMAL PROTEIN L18	0.03	Mesophilic	Multiple	Facultative	NonHalophilic
	Bacteria	12.04	YP_926118.1	RPSD 30S RIBOSOMAL PROTEIN S4	0.03	Mesophilic	Multiple	Facultative	Unknown
	Bacteria	12.04	YP_867866.1	RPSE 30S RIBOSOMAL PROTEIN S5	0.03	Mesophilic	Multiple	Facultative	Unknown
	Bacteria	12.04	YP_001970806.1	RPSE PUTATIVE 30S RIBOSOMAL SUBUNIT PROTEIN S5	0.03	Mesophilic	Multiple	Aerobic	Unknown
	Bacteria	12.04	YP_812444.1	RPSJ 30S RIBOSOMAL PROTEIN S10	0.03	Mesophilic	Multiple	Facultative	Unknown
	Bacteria	12.04	YP_697099.1	RPSL 30S RIBOSOMAL PROTEIN S12	0.03	Mesophilic	Multiple	Anaerobic	NonHalophilic
	Bacteria	12.04	YP_076892.1	RPSQ 30S RIBOSOMAL PROTEIN S17	0.03	Thermophilic	Terrestrial	Microaerophilic	NonHalophilic
	Bacteria	12.04	YP_001307306.1	RPSQ 30S RIBOSOMAL PROTEIN S17	0.03	Mesophilic	Unknown	Unknown	NonHalophilic
	Bacteria	12.04	YP_338700.1	RPSQ 30S RIBOSOMAL SUBUNIT PROTEIN S17	0.03	Psychrophilic	Aquatic	Aerobic	Unknown
	Bacteria	12.04	YP_001971194.1	RPST PUTATIVE 30S RIBOSOMAL PROTEIN S20	0.03	Mesophilic	Multiple	Aerobic	Unknown
	Bacteria	12.04	YP_002155219.1	RPST RIBOSOMAL PROTEIN S20	0.03	Mesophilic	Multiple	Facultative	NonHalophilic
	Bacteria	12.04	YP_813144.1	RPSU 30S RIBOSOMAL PROTEIN S21	0.03	Mesophilic	Multiple	Facultative	Unknown
	Bacteria	12.04	NP_901048.1	EFP ELONGATION FACTOR P	0.04	Mesophilic	Multiple	Facultative	Unknown
	Bacteria	12.04	YP_001476028.1	NO_GENE 30S RIBOSOMAL PROTEIN S11	0.04	Psychrophilic	Aquatic	Facultative	Unknown
	Bacteria	12.04	YP_001643011.1	NO_GENE 30S RIBOSOMAL PROTEIN S17	0.04	Mesophilic	Terrestrial	Aerobic	NonHalophilic
	Bacteria	12.04	YP_001552659.1	NO_GENE 30S RIBOSOMAL PROTEIN S5	0.04	Mesophilic	Aquatic	Facultative	Unknown
	Bacteria	12.04	YP_001643009.1	NO_GENE 50S RIBOSOMAL PROTEIN L16	0.04	Mesophilic	Terrestrial	Aerobic	NonHalophilic
	Bacteria	12.04	YP_002418363.1	NO_GENE 50S RIBOSOMAL PROTEIN L16	0.04	Mesophilic	Aquatic	Facultative	Unknown
	Bacteria	12.04	YP_001552667.1	NO_GENE 50S RIBOSOMAL PROTEIN L17	0.04	Mesophilic	Aquatic	Facultative	Unknown
	Bacteria	12.04	YP_001443974.1	NO_GENE 50S RIBOSOMAL PROTEIN L18	0.04	Mesophilic	Aquatic	Facultative	ModerateHalophilic
	Bacteria	12.04	YP_075188.1	NO_GENE 50S RIBOSOMAL PROTEIN L28	0.04	Thermophilic	Terrestrial	Microaerophilic	NonHalophilic
	Bacteria	12.04	YP_561198.1	NO_GENE 50S RIBOSOMAL PROTEIN L29	0.04	Mesophilic	Aquatic	Facultative	Unknown
	Bacteria	12.04	YP_001676332.1	NO_GENE 50S RIBOSOMAL PROTEIN L4	0.04	Psychrophilic	Unknown	Facultative	Unknown
	Bacteria	12.04	YP_002416719.1	NO_GENE ASPARTYL-TRNA SYNTHETASE	0.04	Mesophilic	Aquatic	Facultative	Unknown
	Bacteria	12.04	YP_001444794.1	NO_GENE ASPARTYL-TRNA SYNTHETASE	0.04	Mesophilic	Aquatic	Facultative	ModerateHalophilic
	Bacteria	12.04	YP_001474076.1	NO_GENE ELONGATION FACTOR P	0.04	Psychrophilic	Aquatic	Facultative	Unknown
	Bacteria	12.04	YP_002416172.1	NO_GENE LYSYL-TRNA SYNTHETASE	0.04	Mesophilic	Aquatic	Facultative	Unknown
	Bacteria	12.04	YP_001647178.1	NO_GENE PHENYLALANYL-TRNA SYNTHETASE SUBUNIT BETA	0.04	Mesophilic	Terrestrial	Aerobic	NonHalophilic
	Bacteria	12.04	YP_001445285.1	NO_GENE PHENYLALANYL-TRNA SYNTHETASE SUBUNIT BETA	0.04	Mesophilic	Aquatic	Facultative	ModerateHalophilic
	Bacteria	12.04	YP_128812.1	NO_GENE PUTATIVE RIBOSOMAL PROTEIN S20	0.04	Psychrophilic	Multiple	Facultative	NonHalophilic
	Bacteria	12.04	YP_001763009.1	NO_GENE RIBOSOMAL PROTEIN L17	0.04	Mesophilic	Multiple	Facultative	NonHalophilic
	Bacteria	12.04	YP_001319471.1	NO_GENE RIBOSOMAL PROTEIN L20	0.04	Mesophilic	Unknown	Unknown	ModerateHalophilic
	Bacteria	12.04	YP_001763024.1	NO_GENE RIBOSOMAL PROTEIN L24	0.04	Mesophilic	Multiple	Facultative	NonHalophilic
	Bacteria	12.04	YP_001500047.1	NO_GENE RIBOSOMAL PROTEIN S10	0.04	Mesophilic	Unknown	Facultative	Unknown
	Bacteria	12.04	YP_001320841.1	NO_GENE RIBOSOMAL PROTEIN S21	0.04	Mesophilic	Unknown	Unknown	ModerateHalophilic
	Bacteria	12.04	YP_001763029.1	NO_GENE RIBOSOMAL PROTEIN S3	0.04	Mesophilic	Multiple	Facultative	NonHalophilic
	Bacteria	12.04	YP_001322192.1	NO_GENE RIBOSOMAL PROTEIN S5	0.04	Mesophilic	Unknown	Unknown	ModerateHalophilic
	Bacteria	12.04	YP_867858.1	NO_GENE SSU RIBOSOMAL PROTEIN S17P	0.04	Mesophilic	Multiple	Facultative	Unknown
	Bacteria	12.04	YP_001675353.1	NO_GENE TRANSLATION INITIATION FACTOR IF-2	0.04	Psychrophilic	Unknown	Facultative	Unknown
	Bacteria	12.04	YP_001446778.1	NO_GENE VALYL-TRNA SYNTHETASE	0.04	Mesophilic	Aquatic	Facultative	ModerateHalophilic
	Bacteria	12.04	YP_002262396.1	PROS PROLYL-TRNA SYNTHETASE	0.04	Psychrophilic	Aquatic	Facultative	Unknown
	Bacteria	12.04	YP_001307297.1	RPLC 50S RIBOSOMAL PROTEIN L3	0.04	Mesophilic	Unknown	Unknown	NonHalophilic
	Bacteria	12.04	YP_748856.1	RPLP 50S RIBOSOMAL PROTEIN L16	0.04	Mesophilic	Multiple	Facultative	Unknown
	Bacteria	12.04	YP_002155003.1	RPLP RIBOSOMAL PROTEIN L16	0.04	Mesophilic	Multiple	Facultative	NonHalophilic
	Bacteria	12.04	YP_034478.1	RPLR 50S RIBOSOMAL PROTEIN L18	0.04	Mesophilic	Multiple	Facultative	Unknown
	Bacteria	12.04	NP_976443.1	RPLV 50S RIBOSOMAL PROTEIN L22	0.04	Mesophilic	Terrestrial	Aerobic	Unknown
	Bacteria	12.04	YP_867854.1	RPLV 50S RIBOSOMAL PROTEIN L22	0.04	Mesophilic	Multiple	Facultative	Unknown
	Bacteria	12.04	NP_980827.1	RPMA 50S RIBOSOMAL PROTEIN L27	0.04	Mesophilic	Terrestrial	Aerobic	Unknown
	Bacteria	12.04	NP_933176.2	RPMC 50S RIBOSOMAL PROTEIN L29	0.04	Mesophilic	Aquatic	Facultative	Unknown
	Bacteria	12.04	YP_001970807.1	RPMD PUTATIVE 50S RIBOSOMAL PROTEIN L30	0.04	Mesophilic	Multiple	Aerobic	Unknown
	Bacteria	12.04	YP_073900.1	RPME RIBOSOMAL PROTEIN L31	0.04	Thermophilic	Terrestrial	Microaerophilic	NonHalophilic
	Bacteria	12.04	YP_037985.2	RPMF 50S RIBOSOMAL PROTEIN L32	0.04	Mesophilic	Multiple	Facultative	Unknown
	Bacteria	12.04	YP_696573.1	RPMI 50S RIBOSOMAL PROTEIN L35	0.04	Mesophilic	Multiple	Anaerobic	NonHalophilic
	Bacteria	12.04	YP_002155002.1	RPSC RIBOSOMAL PROTEIN S3	0.04	Mesophilic	Multiple	Facultative	NonHalophilic
	Bacteria	12.04	YP_341286.1	RPSD 30S RIBOSOMAL PROTEIN S4	0.04	Psychrophilic	Aquatic	Aerobic	Unknown
	Bacteria	12.04	NP_715895.1	RPSD 30S RIBOSOMAL PROTEIN S4	0.04	Mesophilic	Multiple	Facultative	Unknown
	Bacteria	12.04	NP_976455.1	RPSE 30S RIBOSOMAL PROTEIN S5	0.04	Mesophilic	Terrestrial	Aerobic	Unknown
	Bacteria	12.04	YP_341292.1	RPSE 30S RIBOSOMAL PROTEIN S5	0.04	Psychrophilic	Aquatic	Aerobic	Unknown
	Bacteria	12.04	YP_001185266.1	RPSJ 30S RIBOSOMAL PROTEIN S10	0.04	Mesophilic	Multiple	Facultative	Unknown
	Bacteria	12.04	YP_312235.1	RPSK 30S RIBOSOMAL PROTEIN S11	0.04	Mesophilic	Host_Associated	Facultative	NonHalophilic
	Bacteria	12.04	YP_001185252.1	RPSN 30S RIBOSOMAL PROTEIN S14	0.04	Mesophilic	Multiple	Facultative	Unknown
	Bacteria	12.04	YP_697081.1	RPSN 30S RIBOSOMAL PROTEIN S14	0.04	Mesophilic	Multiple	Anaerobic	NonHalophilic
	Bacteria	12.04	YP_075295.1	RPSP 30S RIBOSOMAL PROTEIN S16	0.04	Thermophilic	Terrestrial	Microaerophilic	NonHalophilic
	Bacteria	12.04	YP_002155307.1	RPSP RIBOSOMAL PROTEIN S16	0.04	Mesophilic	Multiple	Facultative	NonHalophilic
	Bacteria	12.04	YP_697012.1	THRS THREONYL-TRNA SYNTHETASE	0.04	Mesophilic	Multiple	Anaerobic	NonHalophilic
	Bacteria	12.04	NP_799025.1	VALS VALYL-TRNA SYNTHETASE	0.04	Mesophilic	Aquatic	Facultative	Unknown
	Bacteria	12.04	NP_716620.1	LYSS LYSYL-TRNA SYNTHETASE	0.05	Mesophilic	Multiple	Facultative	Unknown
	Bacteria	12.04	YP_001643001.1	NO_GENE 30S RIBOSOMAL PROTEIN S10	0.05	Mesophilic	Terrestrial	Aerobic	NonHalophilic
	Bacteria	12.04	YP_001476029.1	NO_GENE 30S RIBOSOMAL PROTEIN S13	0.05	Psychrophilic	Aquatic	Facultative	Unknown
	Bacteria	12.04	YP_001476032.1	NO_GENE 30S RIBOSOMAL PROTEIN S5	0.05	Psychrophilic	Aquatic	Facultative	Unknown
	Bacteria	12.04	YP_748845.1	NO_GENE 30S RIBOSOMAL PROTEIN S7	0.05	Mesophilic	Multiple	Facultative	Unknown
	Bacteria	12.04	YP_001472486.1	NO_GENE 50S RIBOSOMAL PROTEIN L13	0.05	Psychrophilic	Aquatic	Facultative	Unknown
	Bacteria	12.04	YP_001500714.1	NO_GENE 50S RIBOSOMAL PROTEIN L21	0.05	Mesophilic	Unknown	Facultative	Unknown
	Bacteria	12.04	YP_001647075.1	NO_GENE 50S RIBOSOMAL PROTEIN L27	0.05	Mesophilic	Terrestrial	Aerobic	NonHalophilic
	Bacteria	12.04	YP_002418370.1	NO_GENE 50S RIBOSOMAL PROTEIN L3	0.05	Mesophilic	Aquatic	Facultative	Unknown
	Bacteria	12.04	YP_001443976.1	NO_GENE 50S RIBOSOMAL PROTEIN L30	0.05	Mesophilic	Aquatic	Facultative	ModerateHalophilic
	Bacteria	12.04	YP_002155011.1	NO_GENE 50S RIBOSOMAL PROTEIN L6	0.05	Mesophilic	Multiple	Facultative	NonHalophilic
	Bacteria	12.04	YP_002416624.1	NO_GENE METHIONYL-TRNA SYNTHETASE	0.05	Mesophilic	Aquatic	Facultative	Unknown
	Bacteria	12.04	YP_001322179.1	NO_GENE RIBOSOMAL PROTEIN L17	0.05	Mesophilic	Unknown	Unknown	ModerateHalophilic
	Bacteria	12.04	YP_001320119.1	NO_GENE RIBOSOMAL PROTEIN L21	0.05	Mesophilic	Unknown	Unknown	ModerateHalophilic
	Bacteria	12.04	YP_002418368.1	NO_GENE RIBOSOMAL PROTEIN L23	0.05	Mesophilic	Aquatic	Facultative	Unknown
	Bacteria	12.04	YP_001760534.1	NO_GENE RIBOSOMAL PROTEIN L25	0.05	Mesophilic	Multiple	Facultative	NonHalophilic
	Bacteria	12.04	YP_001554365.1	NO_GENE RIBOSOMAL PROTEIN L25	0.05	Mesophilic	Aquatic	Facultative	Unknown
	Bacteria	12.04	YP_926209.1	NO_GENE RIBOSOMAL PROTEIN L28	0.05	Mesophilic	Multiple	Facultative	Unknown
	Bacteria	12.04	YP_001320583.1	NO_GENE RIBOSOMAL PROTEIN L28	0.05	Mesophilic	Unknown	Unknown	ModerateHalophilic
	Bacteria	12.04	YP_002418369.1	NO_GENE RIBOSOMAL PROTEIN L4	0.05	Mesophilic	Aquatic	Facultative	Unknown
	Bacteria	12.04	YP_001322218.1	NO_GENE RIBOSOMAL PROTEIN L7/L12	0.05	Mesophilic	Unknown	Unknown	ModerateHalophilic
	Bacteria	12.04	YP_748848.1	NO_GENE RIBOSOMAL PROTEIN S10	0.05	Mesophilic	Multiple	Facultative	Unknown
	Bacteria	12.04	YP_001443967.1	NO_GENE RIBOSOMAL PROTEIN S17	0.05	Mesophilic	Aquatic	Facultative	ModerateHalophilic
	Bacteria	12.04	YP_001761920.1	NO_GENE TRANSLATION INITIATION FACTOR IF-2	0.05	Mesophilic	Multiple	Facultative	NonHalophilic
	Bacteria	12.04	YP_001446570.1	NO_GENE TRANSLATION INITIATION FACTOR IF-2	0.05	Mesophilic	Aquatic	Facultative	ModerateHalophilic
	Bacteria	12.04	YP_002417375.1	PHES PHENYLALANYL-TRNA SYNTHETASE ALPHA CHAIN	0.05	Mesophilic	Aquatic	Facultative	Unknown
	Bacteria	12.04	YP_001307300.1	RPLB 50S RIBOSOMAL PROTEIN L2	0.05	Mesophilic	Unknown	Unknown	NonHalophilic
	Bacteria	12.04	YP_002154996.1	RPLC 50S RIBOSOMAL PROTEIN L3	0.05	Mesophilic	Multiple	Facultative	NonHalophilic
	Bacteria	12.04	YP_001881989.1	RPLF RIBOSOMAL PROTEIN L6	0.05	Mesophilic	Host_Associated	Facultative	NonHalophilic
	Bacteria	12.04	YP_001970780.1	RPLJ PUTATIVE 50S RIBOSOMAL SUBUNIT PROTEIN L10	0.05	Mesophilic	Multiple	Aerobic	Unknown
	Bacteria	12.04	YP_001143766.1	RPLN RIBOSOMAL PROTEIN L14	0.05	Mesophilic	Aquatic	Facultative	Unknown
	Bacteria	12.04	YP_001970808.1	RPLO PUTATIVE 50S RIBOSOMAL PROTEIN L15	0.05	Mesophilic	Multiple	Aerobic	Unknown
	Bacteria	12.04	YP_001308701.1	RPLT 50S RIBOSOMAL PROTEIN L20	0.05	Mesophilic	Unknown	Unknown	NonHalophilic
	Bacteria	12.04	YP_312142.1	RPLU 50S RIBOSOMAL PROTEIN L21	0.05	Mesophilic	Host_Associated	Facultative	NonHalophilic
	Bacteria	12.04	YP_128566.1	RPLV 50S RIBOSOMAL PROTEIN L22	0.05	Psychrophilic	Multiple	Facultative	NonHalophilic
	Bacteria	12.04	YP_697089.1	RPLV 50S RIBOSOMAL PROTEIN L22	0.05	Mesophilic	Multiple	Anaerobic	NonHalophilic
	Bacteria	12.04	YP_002261857.1	RPLV 50S RIBOSOMAL SUBUNIT PROTEIN L22	0.05	Psychrophilic	Aquatic	Facultative	Unknown
	Bacteria	12.04	YP_341298.1	RPLX 50S RIBOSOMAL SUBUNIT PROTEIN L24	0.05	Psychrophilic	Aquatic	Aerobic	Unknown
	Bacteria	12.04	YP_001970800.1	RPLX PUTATIVE 50S RIBOSOMAL PROTEIN L24	0.05	Mesophilic	Multiple	Aerobic	Unknown
	Bacteria	12.04	YP_001143903.1	RPMG 50S RIBOSOMAL PROTEIN L33	0.05	Mesophilic	Aquatic	Facultative	Unknown
	Bacteria	12.04	YP_001307322.1	RPMJ 50S RIBOSOMAL PROTEIN L36	0.05	Mesophilic	Unknown	Unknown	NonHalophilic
	Bacteria	12.04	YP_001185248.1	RPSE 30S RIBOSOMAL PROTEIN S5	0.05	Mesophilic	Multiple	Facultative	Unknown
	Bacteria	12.04	YP_002154992.1	RPSG RIBOSOMAL PROTEIN S7	0.05	Mesophilic	Multiple	Facultative	NonHalophilic
	Bacteria	12.04	YP_076887.1	RPSH 30S RIBOSOMAL PROTEIN S8	0.05	Thermophilic	Terrestrial	Microaerophilic	NonHalophilic
	Bacteria	12.04	YP_338690.1	RPSJ 30S RIBOSOMAL SUBUNIT PROTEIN S10	0.05	Psychrophilic	Aquatic	Aerobic	Unknown
	Bacteria	12.04	YP_854838.1	RPSJ RIBOSOMAL PROTEIN S10	0.05	Mesophilic	Multiple	Facultative	Unknown
	Bacteria	12.04	YP_001881982.1	RPSK RIBOSOMAL PROTEIN S11	0.05	Mesophilic	Host_Associated	Facultative	NonHalophilic
	Bacteria	12.04	YP_002261844.1	RPSL 30S RIBOSOMAL PROTEIN S12	0.05	Psychrophilic	Aquatic	Facultative	Unknown
	Bacteria	12.04	YP_001322183.1	RPSM 30S RIBOSOMAL PROTEIN S13	0.05	Mesophilic	Unknown	Unknown	ModerateHalophilic
	Bacteria	12.04	YP_001970802.1	RPSN PUTATIVE 30S RIBOSOMAL PROTEIN S14	0.05	Mesophilic	Multiple	Aerobic	Unknown
	Bacteria	12.04	YP_340931.1	RPSR 30S RIBOSOMAL SUBUNIT PROTEIN S18	0.05	Psychrophilic	Aquatic	Aerobic	Unknown
	Bacteria	12.04	YP_001092293.1	RPSS 30S RIBOSOMAL PROTEIN S19	0.05	Mesophilic	Multiple	Facultative	Unknown
	Bacteria	12.04	NP_847023.1	THRS THREONYL-TRNA SYNTHETASE	0.05	Mesophilic	Multiple	Facultative	Unknown
	Bacteria	12.04	NP_981000.1	THRS THREONYL-TRNA SYNTHETASE	0.05	Mesophilic	Terrestrial	Aerobic	Unknown
	Bacteria	12.04	NP_981785.1	ARGS ARGINYL-TRNA SYNTHETASE	0.06	Mesophilic	Terrestrial	Aerobic	Unknown
	Bacteria	12.04	YP_697152.1	GLYS GLYCYL-TRNA SYNTHETASE	0.06	Mesophilic	Multiple	Anaerobic	NonHalophilic
	Bacteria	12.04	YP_001142236.1	INFA TRANSLATION INITIATION FACTOR IF-1	0.06	Mesophilic	Aquatic	Facultative	Unknown
	Bacteria	12.04	YP_001443344.1	NO_GENE 30S RIBOSOMAL PROTEIN S12	0.06	Mesophilic	Aquatic	Facultative	ModerateHalophilic
	Bacteria	12.04	YP_001552655.1	NO_GENE 30S RIBOSOMAL PROTEIN S14	0.06	Mesophilic	Aquatic	Facultative	Unknown
	Bacteria	12.04	YP_001443343.1	NO_GENE 30S RIBOSOMAL PROTEIN S7	0.06	Mesophilic	Aquatic	Facultative	ModerateHalophilic
	Bacteria	12.04	YP_001500037.1	NO_GENE 50S RIBOSOMAL PROTEIN L11	0.06	Mesophilic	Unknown	Facultative	Unknown
	Bacteria	12.04	YP_074921.1	NO_GENE 50S RIBOSOMAL PROTEIN L35	0.06	Thermophilic	Terrestrial	Microaerophilic	NonHalophilic
	Bacteria	12.04	YP_001476048.1	NO_GENE 50S RIBOSOMAL PROTEIN L4	0.06	Psychrophilic	Aquatic	Facultative	Unknown
	Bacteria	12.04	YP_002415741.1	NO_GENE GLYCYL-TRNA SYNTHETASE BETA CHAIN	0.06	Mesophilic	Aquatic	Facultative	Unknown
	Bacteria	12.04	YP_001322220.1	NO_GENE RIBOSOMAL PROTEIN L1	0.06	Mesophilic	Unknown	Unknown	ModerateHalophilic
	Bacteria	12.04	YP_001443983.1	NO_GENE RIBOSOMAL PROTEIN L17	0.06	Mesophilic	Aquatic	Facultative	ModerateHalophilic
	Bacteria	12.04	YP_001320552.1	NO_GENE RIBOSOMAL PROTEIN L19	0.06	Mesophilic	Unknown	Unknown	ModerateHalophilic
	Bacteria	12.04	YP_001322207.1	NO_GENE RIBOSOMAL PROTEIN L25/L23	0.06	Mesophilic	Unknown	Unknown	ModerateHalophilic
	Bacteria	12.04	YP_001672664.1	NO_GENE RIBOSOMAL PROTEIN L28	0.06	Psychrophilic	Unknown	Facultative	Unknown
	Bacteria	12.04	YP_001322184.1	NO_GENE RIBOSOMAL PROTEIN L36	0.06	Mesophilic	Unknown	Unknown	ModerateHalophilic
	Bacteria	12.04	YP_001322194.1	NO_GENE RIBOSOMAL PROTEIN L6	0.06	Mesophilic	Unknown	Unknown	ModerateHalophilic
	Bacteria	12.04	YP_561189.1	NO_GENE RIBOSOMAL PROTEIN S10	0.06	Mesophilic	Aquatic	Facultative	Unknown
	Bacteria	12.04	YP_002418364.1	NO_GENE RIBOSOMAL PROTEIN S3	0.06	Mesophilic	Aquatic	Facultative	Unknown
	Bacteria	12.04	YP_002418346.1	NO_GENE RIBOSOMAL PROTEIN S4	0.06	Mesophilic	Aquatic	Facultative	Unknown
	Bacteria	12.04	YP_002418066.1	NO_GENE TRANSLATION INITIATION FACTOR 2	0.06	Mesophilic	Aquatic	Facultative	Unknown
	Bacteria	12.04	YP_001322206.1	RPLB 50S RIBOSOMAL PROTEIN L2	0.06	Mesophilic	Unknown	Unknown	ModerateHalophilic
	Bacteria	12.04	YP_001185265.1	RPLC 50S RIBOSOMAL PROTEIN L3	0.06	Mesophilic	Multiple	Facultative	Unknown
	Bacteria	12.04	YP_867861.1	RPLE 50S RIBOSOMAL PROTEIN L5	0.06	Mesophilic	Multiple	Facultative	Unknown
	Bacteria	12.04	YP_341297.1	RPLE 50S RIBOSOMAL PROTEIN L5	0.06	Psychrophilic	Aquatic	Aerobic	Unknown
	Bacteria	12.04	YP_001881992.1	RPLE RIBOSOMAL PROTEIN L5	0.06	Mesophilic	Host_Associated	Facultative	NonHalophilic
	Bacteria	12.04	YP_312180.1	RPLM 50S RIBOSOMAL PROTEIN L13	0.06	Mesophilic	Host_Associated	Facultative	NonHalophilic
	Bacteria	12.04	YP_002261871.1	RPLO 50S RIBOSOMAL PROTEIN L15	0.06	Psychrophilic	Aquatic	Facultative	Unknown
	Bacteria	12.04	YP_926101.1	RPLP 50S RIBOSOMAL PROTEIN L16	0.06	Mesophilic	Multiple	Facultative	Unknown
	Bacteria	12.04	YP_812447.1	RPLW 50S RIBOSOMAL PROTEIN L23	0.06	Mesophilic	Multiple	Facultative	Unknown
	Bacteria	12.04	YP_034473.1	RPLX 50S RIBOSOMAL PROTEIN L24	0.06	Mesophilic	Multiple	Facultative	Unknown
	Bacteria	12.04	NP_842689.1	RPLX 50S RIBOSOMAL PROTEIN L24	0.06	Mesophilic	Multiple	Facultative	Unknown
	Bacteria	12.04	YP_001320121.1	RPMA 50S RIBOSOMAL PROTEIN L27	0.06	Mesophilic	Unknown	Unknown	ModerateHalophilic
	Bacteria	12.04	NP_933079.1	RPMB 50S RIBOSOMAL PROTEIN L28	0.06	Mesophilic	Aquatic	Facultative	Unknown
	Bacteria	12.04	YP_128579.1	RPMD 50S RIBOSOMAL PROTEIN L30	0.06	Psychrophilic	Multiple	Facultative	NonHalophilic
	Bacteria	12.04	NP_796654.1	RPMD 50S RIBOSOMAL PROTEIN L30	0.06	Mesophilic	Aquatic	Facultative	Unknown
	Bacteria	12.04	NP_901417.1	RPME 50S RIBOSOMAL PROTEIN L31	0.06	Mesophilic	Multiple	Facultative	Unknown
	Bacteria	12.04	NP_797660.1	RPMI 50S RIBOSOMAL PROTEIN L35	0.06	Mesophilic	Aquatic	Facultative	Unknown
	Bacteria	12.04	YP_001183536.1	RPMI 50S RIBOSOMAL PROTEIN L35	0.06	Mesophilic	Multiple	Facultative	Unknown
	Bacteria	12.04	YP_001307314.1	RPSE 30S RIBOSOMAL PROTEIN S5	0.06	Mesophilic	Unknown	Unknown	NonHalophilic
	Bacteria	12.04	YP_002261866.1	RPSH 30S RIBOSOMAL PROTEIN S8	0.06	Psychrophilic	Aquatic	Facultative	Unknown
	Bacteria	12.04	YP_001307296.1	RPSJ 30S RIBOSOMAL PROTEIN S10	0.06	Mesophilic	Unknown	Unknown	NonHalophilic
	Bacteria	12.04	YP_697095.1	RPSJ 30S RIBOSOMAL PROTEIN S10	0.06	Mesophilic	Multiple	Anaerobic	NonHalophilic
	Bacteria	12.04	YP_002155019.1	RPSK 30S RIBOSOMAL PROTEIN S11	0.06	Mesophilic	Multiple	Facultative	NonHalophilic
	Bacteria	12.04	YP_339465.1	RPSP 30S RIBOSOMAL PROTEIN S16	0.06	Psychrophilic	Aquatic	Aerobic	Unknown
	Bacteria	12.04	YP_002261861.1	RPSQ 30S RIBOSOMAL PROTEIN S17	0.06	Psychrophilic	Aquatic	Facultative	Unknown
	Bacteria	12.04	YP_001552641.1	NO_GENE 30S RIBOSOMAL PROTEIN S10	0.07	Mesophilic	Aquatic	Facultative	Unknown
	Bacteria	12.04	YP_128584.1	NO_GENE 30S RIBOSOMAL PROTEIN S11	0.07	Psychrophilic	Multiple	Facultative	NonHalophilic
	Bacteria	12.04	YP_001500070.1	NO_GENE 30S RIBOSOMAL PROTEIN S11	0.07	Mesophilic	Unknown	Facultative	Unknown
	Bacteria	12.04	YP_001676320.1	NO_GENE 30S RIBOSOMAL PROTEIN S14	0.07	Psychrophilic	Unknown	Facultative	Unknown
	Bacteria	12.04	YP_001443975.1	NO_GENE 30S RIBOSOMAL PROTEIN S5	0.07	Mesophilic	Aquatic	Facultative	ModerateHalophilic
	Bacteria	12.04	NP_799151.1	NO_GENE 30S RIBOSOMAL PROTEIN S7	0.07	Mesophilic	Aquatic	Facultative	Unknown
	Bacteria	12.04	YP_001500044.1	NO_GENE 30S RIBOSOMAL PROTEIN S7	0.07	Mesophilic	Unknown	Facultative	Unknown
	Bacteria	12.04	YP_001443972.1	NO_GENE 30S RIBOSOMAL PROTEIN S8	0.07	Mesophilic	Aquatic	Facultative	ModerateHalophilic
	Bacteria	12.04	YP_001443960.1	NO_GENE 50S RIBOSOMAL PROTEIN L23	0.07	Mesophilic	Aquatic	Facultative	ModerateHalophilic
	Bacteria	12.04	YP_001185257.1	NO_GENE 50S RIBOSOMAL PROTEIN L29	0.07	Mesophilic	Multiple	Facultative	Unknown
	Bacteria	12.04	YP_001504105.1	NO_GENE 50S RIBOSOMAL PROTEIN L34	0.07	Mesophilic	Unknown	Facultative	Unknown
	Bacteria	12.04	YP_001445273.1	NO_GENE 50S RIBOSOMAL PROTEIN L35	0.07	Mesophilic	Aquatic	Facultative	ModerateHalophilic
	Bacteria	12.04	YP_001444186.1	NO_GENE LYSYL-TRNA SYNTHETASE	0.07	Mesophilic	Aquatic	Facultative	ModerateHalophilic
	Bacteria	12.04	YP_002417953.1	NO_GENE PROLYL-TRNA SYNTHETASE	0.07	Mesophilic	Aquatic	Facultative	Unknown
	Bacteria	12.04	YP_001322199.1	NO_GENE RIBOSOMAL PROTEIN L14	0.07	Mesophilic	Unknown	Unknown	ModerateHalophilic
	Bacteria	12.04	YP_001322209.1	NO_GENE RIBOSOMAL PROTEIN L3	0.07	Mesophilic	Unknown	Unknown	ModerateHalophilic
	Bacteria	12.04	YP_001763012.1	NO_GENE RIBOSOMAL PROTEIN S11	0.07	Mesophilic	Multiple	Facultative	NonHalophilic
	Bacteria	12.04	NP_796645.1	NO_GENE RIBOSOMAL PROTEIN S17	0.07	Mesophilic	Aquatic	Facultative	Unknown
	Bacteria	12.04	YP_002262118.1	NO_GENE TRANSLATION INITIATION FACTOR IF-2	0.07	Psychrophilic	Aquatic	Facultative	Unknown
	Bacteria	12.04	YP_002418273.1	NO_GENE VALYL-TRNA SYNTHETASE	0.07	Mesophilic	Aquatic	Facultative	Unknown
	Bacteria	12.04	NP_976439.1	RPLD 50S RIBOSOMAL PROTEIN L4	0.07	Mesophilic	Terrestrial	Aerobic	Unknown
	Bacteria	12.04	YP_697106.1	RPLK 50S RIBOSOMAL PROTEIN L11	0.07	Mesophilic	Multiple	Anaerobic	NonHalophilic
	Bacteria	12.04	YP_034469.1	RPLP 50S RIBOSOMAL PROTEIN L16	0.07	Mesophilic	Multiple	Facultative	Unknown
	Bacteria	12.04	YP_561197.1	RPLP 50S RIBOSOMAL PROTEIN L16	0.07	Mesophilic	Aquatic	Facultative	Unknown
	Bacteria	12.04	YP_748875.1	RPLQ 50S RIBOSOMAL PROTEIN L17	0.07	Mesophilic	Multiple	Facultative	Unknown
	Bacteria	12.04	YP_867865.1	RPLR 50S RIBOSOMAL PROTEIN L18	0.07	Mesophilic	Multiple	Facultative	Unknown
	Bacteria	12.04	YP_696572.1	RPLT 50S RIBOSOMAL PROTEIN L20	0.07	Mesophilic	Multiple	Anaerobic	NonHalophilic
	Bacteria	12.04	YP_002261863.1	RPLX 50S RIBOSOMAL PROTEIN L24	0.07	Psychrophilic	Aquatic	Facultative	Unknown
	Bacteria	12.04	YP_697083.1	RPLX 50S RIBOSOMAL PROTEIN L24	0.07	Mesophilic	Multiple	Anaerobic	NonHalophilic
	Bacteria	12.04	YP_812456.1	RPLX 50S RIBOSOMAL PROTEIN L24	0.07	Mesophilic	Multiple	Facultative	Unknown
	Bacteria	12.04	YP_038493.1	RPMA 50S RIBOSOMAL PROTEIN L27	0.07	Mesophilic	Multiple	Facultative	Unknown
	Bacteria	12.04	NP_903125.1	RPMG 50S RIBOSOMAL PROTEIN L33	0.07	Mesophilic	Multiple	Facultative	Unknown
	Bacteria	12.04	YP_001312166.1	RPMH 50S RIBOSOMAL PROTEIN L34	0.07	Mesophilic	Unknown	Unknown	NonHalophilic
	Bacteria	12.04	YP_001141776.1	RPMI RIBOSOMAL PROTEIN L35	0.07	Mesophilic	Aquatic	Facultative	Unknown
	Bacteria	12.04	YP_034479.1	RPSE 30S RIBOSOMAL PROTEIN S5	0.07	Mesophilic	Multiple	Facultative	Unknown
	Bacteria	12.04	NP_842695.1	RPSE 30S RIBOSOMAL PROTEIN S5	0.07	Mesophilic	Multiple	Facultative	Unknown
	Bacteria	12.04	YP_697067.1	RPSK 30S RIBOSOMAL PROTEIN S11	0.07	Mesophilic	Multiple	Anaerobic	NonHalophilic
	Bacteria	12.04	YP_001970357.1	RPSU 30S RIBOSOMAL PROTEIN S21	0.07	Mesophilic	Multiple	Aerobic	Unknown
	Bacteria	12.04	YP_038622.1	THRS THREONYL-TRNA SYNTHETASE	0.07	Mesophilic	Multiple	Facultative	Unknown
	Bacteria	12.04	NP_901867.1	TSF ELONGATION FACTOR TS	0.07	Mesophilic	Multiple	Facultative	Unknown
	Bacteria	12.04	NP_980978.1	ASNC ASPARAGINYL-TRNA SYNTHETASE	0.08	Mesophilic	Terrestrial	Aerobic	Unknown
	Bacteria	12.04	YP_002155960.1	ASNS ASPARAGINYL-TRNA SYNTHETASE	0.08	Mesophilic	Multiple	Facultative	NonHalophilic
	Bacteria	12.04	YP_001973042.1	EFP PUTATIVE ELONGATION FACTOR P	0.08	Mesophilic	Multiple	Aerobic	Unknown
	Bacteria	12.04	YP_857718.1	EFP TRANSLATION ELONGATION FACTOR P	0.08	Mesophilic	Multiple	Facultative	Unknown
	Bacteria	12.04	YP_562018.1	INFB TRANSLATION INITIATION FACTOR IF-2	0.08	Mesophilic	Aquatic	Facultative	Unknown
	Bacteria	12.04	YP_561213.1	NO_GENE 30S RIBOSOMAL PROTEIN S11	0.08	Mesophilic	Aquatic	Facultative	Unknown
	Bacteria	12.04	YP_001676311.1	NO_GENE 30S RIBOSOMAL PROTEIN S11	0.08	Psychrophilic	Unknown	Facultative	Unknown
	Bacteria	12.04	YP_002416188.1	NO_GENE 30S RIBOSOMAL PROTEIN S20	0.08	Mesophilic	Aquatic	Facultative	Unknown
	Bacteria	12.04	YP_001476043.1	NO_GENE 30S RIBOSOMAL PROTEIN S3	0.08	Psychrophilic	Aquatic	Facultative	Unknown
	Bacteria	12.04	YP_001643019.1	NO_GENE 30S RIBOSOMAL PROTEIN S5	0.08	Mesophilic	Terrestrial	Aerobic	NonHalophilic
	Bacteria	12.04	YP_001552661.1	NO_GENE 50S RIBOSOMAL PROTEIN L15	0.08	Mesophilic	Aquatic	Facultative	Unknown
	Bacteria	12.04	YP_001476046.1	NO_GENE 50S RIBOSOMAL PROTEIN L2	0.08	Psychrophilic	Aquatic	Facultative	Unknown
	Bacteria	12.04	YP_001643013.1	NO_GENE 50S RIBOSOMAL PROTEIN L24	0.08	Mesophilic	Terrestrial	Aerobic	NonHalophilic
	Bacteria	12.04	YP_001552642.1	NO_GENE 50S RIBOSOMAL PROTEIN L3	0.08	Mesophilic	Aquatic	Facultative	Unknown
	Bacteria	12.04	YP_001502353.1	NO_GENE 50S RIBOSOMAL PROTEIN L32	0.08	Mesophilic	Unknown	Facultative	Unknown
	Bacteria	12.04	YP_001647932.1	NO_GENE ARGINYL-TRNA SYNTHETASE	0.08	Mesophilic	Terrestrial	Aerobic	NonHalophilic
	Bacteria	12.04	YP_076903.1	NO_GENE ELONGATION FACTOR TU	0.08	Thermophilic	Terrestrial	Microaerophilic	NonHalophilic
	Bacteria	12.04	YP_002416360.1	NO_GENE LEUCYL-TRNA SYNTHETASE	0.08	Mesophilic	Aquatic	Facultative	Unknown
	Bacteria	12.04	YP_129366.1	NO_GENE PUTATIVE INITIATION FACTOR IF-1	0.08	Psychrophilic	Multiple	Facultative	NonHalophilic
	Bacteria	12.04	YP_750132.1	NO_GENE RIBOSOMAL PROTEIN L25	0.08	Mesophilic	Multiple	Facultative	Unknown
	Bacteria	12.04	YP_001500066.1	NO_GENE RIBOSOMAL PROTEIN L30	0.08	Mesophilic	Unknown	Facultative	Unknown
	Bacteria	12.04	YP_002418375.1	NO_GENE RIBOSOMAL PROTEIN S12	0.08	Mesophilic	Aquatic	Facultative	Unknown
	Bacteria	12.04	YP_002418374.1	NO_GENE RIBOSOMAL PROTEIN S7	0.08	Mesophilic	Aquatic	Facultative	Unknown
	Bacteria	12.04	YP_130355.1	PHET PHENYLALANYL-TRNA SYNTHETASE SUBUNIT BETA	0.08	Psychrophilic	Multiple	Facultative	NonHalophilic
	Bacteria	12.04	YP_001185253.1	RPLE 50S RIBOSOMAL PROTEIN L5	0.08	Mesophilic	Multiple	Facultative	Unknown
	Bacteria	12.04	YP_001092301.1	RPLE 50S RIBOSOMAL PROTEIN L5	0.08	Mesophilic	Multiple	Facultative	Unknown
	Bacteria	12.04	YP_131520.2	RPLJ 50S RIBOSOMAL PROTEIN L10	0.08	Psychrophilic	Multiple	Facultative	NonHalophilic
	Bacteria	12.04	YP_002264198.1	RPLJ 50S RIBOSOMAL SUBUNIT PROTEIN L10	0.08	Psychrophilic	Aquatic	Facultative	Unknown
	Bacteria	12.04	YP_001322202.1	RPLP 50S RIBOSOMAL PROTEIN L16	0.08	Mesophilic	Unknown	Unknown	ModerateHalophilic
	Bacteria	12.04	NP_976445.1	RPLP 50S RIBOSOMAL PROTEIN L16	0.08	Mesophilic	Terrestrial	Aerobic	Unknown
	Bacteria	12.04	YP_751595.1	RPLS 50S RIBOSOMAL PROTEIN L19	0.08	Mesophilic	Multiple	Facultative	Unknown
	Bacteria	12.04	YP_074922.1	RPLT 50S RIBOSOMAL PROTEIN L20	0.08	Thermophilic	Terrestrial	Microaerophilic	NonHalophilic
	Bacteria	12.04	YP_001881899.1	RPLU RIBOSOMAL PROTEIN L21	0.08	Mesophilic	Host_Associated	Facultative	NonHalophilic
	Bacteria	12.04	YP_034467.1	RPLV 50S RIBOSOMAL PROTEIN L22	0.08	Mesophilic	Multiple	Facultative	Unknown
	Bacteria	12.04	YP_926099.1	RPLV 50S RIBOSOMAL PROTEIN L22	0.08	Mesophilic	Multiple	Facultative	Unknown
	Bacteria	12.04	YP_001973530.1	RPME PUTATIVE 50S RIBOSOMAL PROTEIN L31	0.08	Mesophilic	Multiple	Aerobic	Unknown
	Bacteria	12.04	YP_697109.1	RPMG 50S RIBOSOMAL PROTEIN L33	0.08	Mesophilic	Multiple	Anaerobic	NonHalophilic
	Bacteria	12.04	YP_341497.1	RPMH 50S RIBOSOMAL PROTEIN L34	0.08	Psychrophilic	Aquatic	Aerobic	Unknown
	Bacteria	12.04	YP_001308700.1	RPMI 50S RIBOSOMAL PROTEIN L35	0.08	Mesophilic	Unknown	Unknown	NonHalophilic
	Bacteria	12.04	YP_748855.1	RPSC 30S RIBOSOMAL PROTEIN S3	0.08	Mesophilic	Multiple	Facultative	Unknown
	Bacteria	12.04	NP_796642.1	RPSC 30S RIBOSOMAL PROTEIN S3	0.08	Mesophilic	Aquatic	Facultative	Unknown
	Bacteria	12.04	YP_002261875.1	RPSD 30S RIBOSOMAL PROTEIN S4	0.08	Psychrophilic	Aquatic	Facultative	Unknown
	Bacteria	12.04	YP_001970812.1	RPSD PUTATIVE 30S RIBOSOMAL SUBUNIT PROTEIN S4	0.08	Mesophilic	Multiple	Aerobic	Unknown
	Bacteria	12.04	NP_796653.1	RPSE 30S RIBOSOMAL PROTEIN S5	0.08	Mesophilic	Aquatic	Facultative	Unknown
	Bacteria	12.04	YP_076906.1	RPSL 30S RIBOSOMAL PROTEIN S12	0.08	Thermophilic	Terrestrial	Microaerophilic	NonHalophilic
	Bacteria	12.04	YP_751571.1	RPST 30S RIBOSOMAL PROTEIN S20	0.08	Mesophilic	Multiple	Facultative	Unknown
	Bacteria	12.04	YP_039355.1	ARGS ARGINYL-TRNA SYNTHETASE	0.09	Mesophilic	Multiple	Facultative	Unknown
	Bacteria	12.04	YP_001552637.1	NO_GENE 30S RIBOSOMAL PROTEIN S12	0.09	Mesophilic	Aquatic	Facultative	Unknown
	Bacteria	12.04	YP_001500061.1	NO_GENE 30S RIBOSOMAL PROTEIN S14	0.09	Mesophilic	Unknown	Facultative	Unknown
	Bacteria	12.04	YP_001648036.1	NO_GENE 30S RIBOSOMAL PROTEIN S18	0.09	Mesophilic	Terrestrial	Aerobic	NonHalophilic
	Bacteria	12.04	YP_001552648.1	NO_GENE 30S RIBOSOMAL PROTEIN S3	0.09	Mesophilic	Aquatic	Facultative	Unknown
	Bacteria	12.04	YP_001476027.1	NO_GENE 30S RIBOSOMAL PROTEIN S4	0.09	Psychrophilic	Aquatic	Facultative	Unknown
	Bacteria	12.04	YP_001185269.1	NO_GENE 30S RIBOSOMAL PROTEIN S7	0.09	Mesophilic	Multiple	Facultative	Unknown
	Bacteria	12.04	YP_001676337.1	NO_GENE 30S RIBOSOMAL PROTEIN S7	0.09	Psychrophilic	Unknown	Facultative	Unknown
	Bacteria	12.04	YP_001676344.1	NO_GENE 50S RIBOSOMAL PROTEIN L11	0.09	Psychrophilic	Unknown	Facultative	Unknown
	Bacteria	12.04	YP_001643012.1	NO_GENE 50S RIBOSOMAL PROTEIN L14	0.09	Mesophilic	Terrestrial	Aerobic	NonHalophilic
	Bacteria	12.04	YP_002416635.1	NO_GENE 50S RIBOSOMAL PROTEIN L32	0.09	Mesophilic	Aquatic	Facultative	Unknown
	Bacteria	12.04	YP_001552654.1	NO_GENE 50S RIBOSOMAL PROTEIN L5	0.09	Mesophilic	Aquatic	Facultative	Unknown
	Bacteria	12.04	YP_001647177.1	NO_GENE ASPARAGINYL-TRNA SYNTHETASE	0.09	Mesophilic	Terrestrial	Aerobic	NonHalophilic
	Bacteria	12.04	YP_002416392.1	NO_GENE GLUTAMYL-TRNA SYNTHETASE	0.09	Mesophilic	Aquatic	Facultative	Unknown
	Bacteria	12.04	YP_002418354.1	NO_GENE RIBOSOMAL PROTEIN L18	0.09	Mesophilic	Aquatic	Facultative	Unknown
	Bacteria	12.04	YP_001763019.1	NO_GENE RIBOSOMAL PROTEIN L18	0.09	Mesophilic	Multiple	Facultative	NonHalophilic
	Bacteria	12.04	YP_001763035.1	NO_GENE RIBOSOMAL PROTEIN L3	0.09	Mesophilic	Multiple	Facultative	NonHalophilic
	Bacteria	12.04	YP_001763034.1	NO_GENE RIBOSOMAL PROTEIN L4/L1E	0.09	Mesophilic	Multiple	Facultative	NonHalophilic
	Bacteria	12.04	YP_001763022.1	NO_GENE RIBOSOMAL PROTEIN S14	0.09	Mesophilic	Multiple	Facultative	NonHalophilic
	Bacteria	12.04	YP_001503432.1	NO_GENE RIBOSOMAL PROTEIN S18	0.09	Mesophilic	Unknown	Facultative	Unknown
	Bacteria	12.04	YP_001763011.1	NO_GENE RIBOSOMAL PROTEIN S4	0.09	Mesophilic	Multiple	Facultative	NonHalophilic
	Bacteria	12.04	YP_001763039.1	NO_GENE RIBOSOMAL PROTEIN S7	0.09	Mesophilic	Multiple	Facultative	NonHalophilic
	Bacteria	12.04	YP_001502912.1	NO_GENE TRANSLATION INITIATION FACTOR IF-2	0.09	Mesophilic	Unknown	Facultative	Unknown
	Bacteria	12.04	YP_697091.1	RPLB 50S RIBOSOMAL PROTEIN L2	0.09	Mesophilic	Multiple	Anaerobic	NonHalophilic
	Bacteria	12.04	YP_002261852.1	RPLC 50S RIBOSOMAL PROTEIN L3	0.09	Psychrophilic	Aquatic	Facultative	Unknown
	Bacteria	12.04	YP_748850.1	RPLD 50S RIBOSOMAL PROTEIN L4	0.09	Mesophilic	Multiple	Facultative	Unknown
	Bacteria	12.04	YP_926106.1	RPLE 50S RIBOSOMAL PROTEIN L5	0.09	Mesophilic	Multiple	Facultative	Unknown
	Bacteria	12.04	YP_341294.1	RPLF 50S RIBOSOMAL PROTEIN L6	0.09	Psychrophilic	Aquatic	Aerobic	Unknown
	Bacteria	12.04	YP_001972884.1	RPLI 50S RIBOSOMAL PROTEIN L9	0.09	Mesophilic	Multiple	Aerobic	Unknown
	Bacteria	12.04	NP_709780.1	RPLJ 50S RIBOSOMAL PROTEIN L10	0.09	Mesophilic	Host_Associated	Facultative	Unknown
	Bacteria	12.04	YP_697103.1	RPLL RIBOSOMAL PROTEIN L7/L12	0.09	Mesophilic	Multiple	Anaerobic	NonHalophilic
	Bacteria	12.04	YP_076894.1	RPLP 50S RIBOSOMAL PROTEIN L16	0.09	Thermophilic	Terrestrial	Microaerophilic	NonHalophilic
	Bacteria	12.04	YP_697078.1	RPLR 50S RIBOSOMAL PROTEIN L18	0.09	Mesophilic	Multiple	Anaerobic	NonHalophilic
	Bacteria	12.04	YP_001185249.1	RPLR 50S RIBOSOMAL PROTEIN L18	0.09	Mesophilic	Multiple	Facultative	Unknown
	Bacteria	12.04	YP_926110.1	RPLR 50S RIBOSOMAL PROTEIN L18	0.09	Mesophilic	Multiple	Facultative	Unknown
	Bacteria	12.04	YP_338693.1	RPLW 50S RIBOSOMAL PROTEIN L23	0.09	Psychrophilic	Aquatic	Aerobic	Unknown
	Bacteria	12.04	NP_976449.1	RPLX 50S RIBOSOMAL PROTEIN L24	0.09	Mesophilic	Terrestrial	Aerobic	Unknown
	Bacteria	12.04	YP_751764.1	RPMA 50S RIBOSOMAL PROTEIN L27	0.09	Mesophilic	Multiple	Facultative	Unknown
	Bacteria	12.04	YP_001307654.1	RPMA 50S RIBOSOMAL PROTEIN L27	0.09	Mesophilic	Unknown	Unknown	NonHalophilic
	Bacteria	12.04	YP_858620.1	RPME-2 RIBOSOMAL PROTEIN L31	0.09	Mesophilic	Multiple	Facultative	Unknown
	Bacteria	12.04	YP_752730.1	RPMH 50S RIBOSOMAL PROTEIN L34	0.09	Mesophilic	Multiple	Facultative	Unknown
	Bacteria	12.04	YP_001971853.1	RPSA PUTATIVE 30S RIBOSOMAL PROTEIN S1	0.09	Mesophilic	Multiple	Aerobic	Unknown
	Bacteria	12.04	YP_338697.1	RPSC 30S RIBOSOMAL PROTEIN S3	0.09	Psychrophilic	Aquatic	Aerobic	Unknown
	Bacteria	12.04	NP_715877.1	RPSC 30S RIBOSOMAL PROTEIN S3	0.09	Mesophilic	Multiple	Facultative	Unknown
	Bacteria	12.04	YP_926111.1	RPSE 30S RIBOSOMAL PROTEIN S5	0.09	Mesophilic	Multiple	Facultative	Unknown
	Bacteria	12.04	YP_002261869.1	RPSE 30S RIBOSOMAL PROTEIN S5	0.09	Psychrophilic	Aquatic	Facultative	Unknown
	Bacteria	12.04	YP_752026.1	RPSF 30S RIBOSOMAL PROTEIN S6	0.09	Mesophilic	Multiple	Facultative	Unknown
	Bacteria	12.04	YP_002261845.1	RPSG 30S RIBOSOMAL PROTEIN S7	0.09	Psychrophilic	Aquatic	Facultative	Unknown
	Bacteria	12.04	YP_001970785.1	RPSG PUTATIVE 30S RIBOSOMAL PROTEIN S7	0.09	Mesophilic	Multiple	Aerobic	Unknown
	Bacteria	12.04	NP_903842.1	RPSH 30S RIBOSOMAL PROTEIN S8	0.09	Mesophilic	Multiple	Facultative	Unknown
	Bacteria	12.04	YP_697080.1	RPSH 30S RIBOSOMAL PROTEIN S8	0.09	Mesophilic	Multiple	Anaerobic	NonHalophilic
	Bacteria	12.04	YP_001307323.1	RPSM 30S RIBOSOMAL PROTEIN S13	0.09	Mesophilic	Unknown	Unknown	NonHalophilic
	Bacteria	12.04	NP_796649.1	RPSN 30S RIBOSOMAL PROTEIN S14	0.09	Mesophilic	Aquatic	Facultative	Unknown
	Bacteria	12.04	NP_709099.1	RPSQ 30S RIBOSOMAL PROTEIN S17	0.09	Mesophilic	Host_Associated	Facultative	Unknown
	Bacteria	12.04	YP_697330.1	RPSR 30S RIBOSOMAL PROTEIN S18	0.09	Mesophilic	Multiple	Anaerobic	NonHalophilic
	Bacteria	12.04	YP_001312146.1	RPSR 30S RIBOSOMAL PROTEIN S18	0.09	Mesophilic	Unknown	Unknown	NonHalophilic
	Bacteria	12.04	YP_001143772.1	RPSS RIBOSOMAL PROTEIN S19	0.09	Mesophilic	Aquatic	Facultative	Unknown
	Bacteria	12.04	NP_796892.1	LYSS LYSYL-TRNA SYNTHETASE	0.1	Mesophilic	Aquatic	Facultative	Unknown
	Bacteria	12.04	YP_001185242.1	NO_GENE 30S RIBOSOMAL PROTEIN S11	0.1	Mesophilic	Multiple	Facultative	Unknown
	Bacteria	12.04	YP_001643028.1	NO_GENE 30S RIBOSOMAL PROTEIN S11	0.1	Mesophilic	Terrestrial	Aerobic	NonHalophilic
	Bacteria	12.04	YP_001446652.1	NO_GENE 30S RIBOSOMAL PROTEIN S16	0.1	Mesophilic	Aquatic	Facultative	ModerateHalophilic
	Bacteria	12.04	YP_001476053.1	NO_GENE 30S RIBOSOMAL PROTEIN S7	0.1	Psychrophilic	Aquatic	Facultative	Unknown
	Bacteria	12.04	YP_001643016.1	NO_GENE 30S RIBOSOMAL PROTEIN S8	0.1	Mesophilic	Terrestrial	Aerobic	NonHalophilic
	Bacteria	12.04	YP_001552633.1	NO_GENE 50S RIBOSOMAL PROTEIN L10	0.1	Mesophilic	Aquatic	Facultative	Unknown
	Bacteria	12.04	YP_001643021.1	NO_GENE 50S RIBOSOMAL PROTEIN L15	0.1	Mesophilic	Terrestrial	Aerobic	NonHalophilic
	Bacteria	12.04	YP_001443965.1	NO_GENE 50S RIBOSOMAL PROTEIN L16	0.1	Mesophilic	Aquatic	Facultative	ModerateHalophilic
	Bacteria	12.04	YP_001500055.1	NO_GENE 50S RIBOSOMAL PROTEIN L16	0.1	Mesophilic	Unknown	Facultative	Unknown
	Bacteria	12.04	YP_001554756.1	NO_GENE 50S RIBOSOMAL PROTEIN L35	0.1	Mesophilic	Aquatic	Facultative	Unknown
	Bacteria	12.04	YP_001500049.1	NO_GENE 50S RIBOSOMAL PROTEIN L4	0.1	Mesophilic	Unknown	Facultative	Unknown
	Bacteria	12.04	YP_001643014.1	NO_GENE 50S RIBOSOMAL PROTEIN L5	0.1	Mesophilic	Terrestrial	Aerobic	NonHalophilic
	Bacteria	12.04	YP_001673044.1	NO_GENE LYSYL-TRNA SYNTHETASE	0.1	Psychrophilic	Unknown	Facultative	Unknown
	Bacteria	12.04	YP_128569.1	NO_GENE PUTATIVE RIBOSOMAL PROTEIN L29	0.1	Psychrophilic	Multiple	Facultative	NonHalophilic
	Bacteria	12.04	YP_002155624.1	NO_GENE RIBOSOMAL L25P FAMILY PROTEIN	0.1	Mesophilic	Multiple	Facultative	NonHalophilic
	Bacteria	12.04	YP_002157206.1	NO_GENE RIBOSOMAL PROTEIN L10	0.1	Mesophilic	Multiple	Facultative	NonHalophilic
	Bacteria	12.04	YP_001676334.1	NO_GENE RIBOSOMAL PROTEIN S10	0.1	Psychrophilic	Unknown	Facultative	Unknown
	Bacteria	12.04	YP_001762563.1	NO_GENE RIBOSOMAL PROTEIN S6	0.1	Mesophilic	Multiple	Facultative	NonHalophilic
	Bacteria	12.04	YP_002417562.1	NO_GENE TRANSLATION ELONGATION FACTOR P	0.1	Mesophilic	Aquatic	Facultative	Unknown
	Bacteria	12.04	YP_001760644.1	NO_GENE TRANSLATION ELONGATION FACTOR P	0.1	Mesophilic	Multiple	Facultative	NonHalophilic
	Bacteria	12.04	YP_561193.1	RPLB 50S RIBOSOMAL PROTEIN L2	0.1	Mesophilic	Aquatic	Facultative	Unknown
	Bacteria	12.04	YP_002154997.1	RPLD RIBOSOMAL PROTEIN, L4/L1 FAMILY	0.1	Mesophilic	Multiple	Facultative	NonHalophilic
	Bacteria	12.04	YP_076886.1	RPLF 50S RIBOSOMAL PROTEIN L6	0.1	Thermophilic	Terrestrial	Microaerophilic	NonHalophilic
	Bacteria	12.04	YP_312898.1	RPLJ 50S RIBOSOMAL PROTEIN L10	0.1	Mesophilic	Host_Associated	Facultative	NonHalophilic
	Bacteria	12.04	YP_001185274.1	RPLJ 50S RIBOSOMAL PROTEIN L10	0.1	Mesophilic	Multiple	Facultative	Unknown
	Bacteria	12.04	YP_001882670.1	RPLJ RIBOSOMAL PROTEIN L10	0.1	Mesophilic	Host_Associated	Facultative	NonHalophilic
	Bacteria	12.04	YP_926083.1	RPLK 50S RIBOSOMAL PROTEIN L11	0.1	Mesophilic	Multiple	Facultative	Unknown
	Bacteria	12.04	YP_001185239.1	RPLQ 50S RIBOSOMAL PROTEIN L17	0.1	Mesophilic	Multiple	Facultative	Unknown
	Bacteria	12.04	YP_001970814.1	RPLQ PUTATIVE 50S RIBOSOMAL PROTEIN L17	0.1	Mesophilic	Multiple	Aerobic	Unknown
	Bacteria	12.04	YP_561206.1	RPLR 50S RIBOSOMAL PROTEIN L18	0.1	Mesophilic	Aquatic	Facultative	Unknown
	Bacteria	12.04	NP_796652.1	RPLR 50S RIBOSOMAL PROTEIN L18	0.1	Mesophilic	Aquatic	Facultative	Unknown
	Bacteria	12.04	YP_341146.1	RPLU 50S RIBOSOMAL SUBUNIT PROTEIN L21	0.1	Psychrophilic	Aquatic	Aerobic	Unknown
	Bacteria	12.04	NP_709106.1	RPLW 50S RIBOSOMAL PROTEIN L23	0.1	Mesophilic	Host_Associated	Facultative	Unknown
	Bacteria	12.04	NP_796638.1	RPLW 50S RIBOSOMAL PROTEIN L23	0.1	Mesophilic	Aquatic	Facultative	Unknown
	Bacteria	12.04	YP_001143774.1	RPLW RIBOSOMAL PROTEIN L23	0.1	Mesophilic	Aquatic	Facultative	Unknown
	Bacteria	12.04	YP_697086.1	RPMC RIBOSOMAL PROTEIN L29	0.1	Mesophilic	Multiple	Anaerobic	NonHalophilic
	Bacteria	12.04	YP_002155014.1	RPMD RIBOSOMAL PROTEIN L30	0.1	Mesophilic	Multiple	Facultative	NonHalophilic
	Bacteria	12.04	YP_129404.1	RPMF 50S RIBOSOMAL PROTEIN L32	0.1	Psychrophilic	Multiple	Facultative	NonHalophilic
	Bacteria	12.04	YP_001880741.1	RPMF RIBOSOMAL PROTEIN L32	0.1	Mesophilic	Host_Associated	Facultative	NonHalophilic
	Bacteria	12.04	NP_717897.1	RPMI 50S RIBOSOMAL PROTEIN L35	0.1	Mesophilic	Multiple	Facultative	Unknown
	Bacteria	12.04	YP_128554.1	RPSL 30S RIBOSOMAL PROTEIN S12	0.1	Psychrophilic	Multiple	Facultative	NonHalophilic
	Bacteria	12.04	YP_001322214.1	RPSL 30S RIBOSOMAL PROTEIN S12	0.1	Mesophilic	Unknown	Unknown	ModerateHalophilic
	Bacteria	12.04	NP_715884.1	RPSN 30S RIBOSOMAL PROTEIN S14	0.1	Mesophilic	Multiple	Facultative	Unknown
	Bacteria	12.04	YP_752024.1	RPSR 30S RIBOSOMAL PROTEIN S18	0.1	Mesophilic	Multiple	Facultative	Unknown
	Bacteria	12.04	YP_001308327.1	TSF ELONGATION FACTOR TS	0.1	Mesophilic	Unknown	Unknown	NonHalophilic
	Bacteria	12.04	YP_001443964.1	NO_GENE 30S RIBOSOMAL PROTEIN S3	0.11	Mesophilic	Aquatic	Facultative	ModerateHalophilic
	Bacteria	12.04	YP_001643008.1	NO_GENE 30S RIBOSOMAL PROTEIN S3	0.11	Mesophilic	Terrestrial	Aerobic	NonHalophilic
	Bacteria	12.04	YP_001643036.1	NO_GENE 30S RIBOSOMAL PROTEIN S9	0.11	Mesophilic	Terrestrial	Aerobic	NonHalophilic
	Bacteria	12.04	YP_001676326.1	NO_GENE 50S RIBOSOMAL PROTEIN L16	0.11	Psychrophilic	Unknown	Facultative	Unknown
	Bacteria	12.04	YP_001676333.1	NO_GENE 50S RIBOSOMAL PROTEIN L3	0.11	Psychrophilic	Unknown	Facultative	Unknown
	Bacteria	12.04	YP_001443958.1	NO_GENE 50S RIBOSOMAL PROTEIN L3	0.11	Mesophilic	Aquatic	Facultative	ModerateHalophilic
	Bacteria	12.04	YP_001307545.1	NO_GENE 50S RIBOSOMAL PROTEIN L31	0.11	Mesophilic	Unknown	Unknown	NonHalophilic
	Bacteria	12.04	YP_001643003.1	NO_GENE 50S RIBOSOMAL PROTEIN L4	0.11	Mesophilic	Terrestrial	Aerobic	NonHalophilic
	Bacteria	12.04	YP_001500063.1	NO_GENE 50S RIBOSOMAL PROTEIN L6	0.11	Mesophilic	Unknown	Facultative	Unknown
	Bacteria	12.04	YP_001322221.1	NO_GENE RIBOSOMAL PROTEIN L11	0.11	Mesophilic	Unknown	Unknown	ModerateHalophilic
	Bacteria	12.04	YP_002415868.1	NO_GENE RIBOSOMAL PROTEIN L33	0.11	Mesophilic	Aquatic	Facultative	Unknown
	Bacteria	12.04	YP_001307289.1	NO_GENE RIBOSOMAL PROTEIN L7/L12	0.11	Mesophilic	Unknown	Unknown	NonHalophilic
	Bacteria	12.04	YP_001322210.1	NO_GENE RIBOSOMAL PROTEIN S10	0.11	Mesophilic	Unknown	Unknown	ModerateHalophilic
	Bacteria	12.04	YP_001647273.1	NO_GENE TYROSYL-TRNA SYNTHETASE	0.11	Mesophilic	Terrestrial	Aerobic	NonHalophilic
	Bacteria	12.04	YP_748849.1	RPLC 50S RIBOSOMAL PROTEIN L3	0.11	Mesophilic	Multiple	Facultative	Unknown
	Bacteria	12.04	YP_338692.1	RPLD 50S RIBOSOMAL PROTEIN L4	0.11	Psychrophilic	Aquatic	Aerobic	Unknown
	Bacteria	12.04	NP_715883.1	RPLE 50S RIBOSOMAL PROTEIN L5	0.11	Mesophilic	Multiple	Facultative	Unknown
	Bacteria	12.04	YP_001970804.1	RPLF PUTATIVE 50S RIBOSOMAL PROTEIN L6	0.11	Mesophilic	Multiple	Aerobic	Unknown
	Bacteria	12.04	YP_561181.1	RPLJ 50S RIBOSOMAL PROTEIN L10	0.11	Mesophilic	Aquatic	Facultative	Unknown
	Bacteria	12.04	YP_001185276.1	RPLK 50S RIBOSOMAL PROTEIN L11	0.11	Mesophilic	Multiple	Facultative	Unknown
	Bacteria	12.04	YP_697059.1	RPLM 50S RIBOSOMAL PROTEIN L13	0.11	Mesophilic	Multiple	Anaerobic	NonHalophilic
	Bacteria	12.04	NP_976457.1	RPLO 50S RIBOSOMAL PROTEIN L15	0.11	Mesophilic	Terrestrial	Aerobic	Unknown
	Bacteria	12.04	YP_034481.1	RPLO 50S RIBOSOMAL PROTEIN L15	0.11	Mesophilic	Multiple	Facultative	Unknown
	Bacteria	12.04	YP_561216.1	RPLQ 50S RIBOSOMAL PROTEIN L17	0.11	Mesophilic	Aquatic	Facultative	Unknown
	Bacteria	12.04	YP_312242.1	RPLR 50S RIBOSOMAL PROTEIN L18	0.11	Mesophilic	Host_Associated	Facultative	NonHalophilic
	Bacteria	12.04	YP_748851.1	RPLW 50S RIBOSOMAL PROTEIN L23	0.11	Mesophilic	Multiple	Facultative	Unknown
	Bacteria	12.04	YP_001882002.1	RPLW RIBOSOMAL PROTEIN L23	0.11	Mesophilic	Host_Associated	Facultative	NonHalophilic
	Bacteria	12.04	NP_903727.1	RPLY 50S RIBOSOMAL PROTEIN L25	0.11	Mesophilic	Multiple	Facultative	Unknown
	Bacteria	12.04	YP_001882334.1	RPMB RIBOSOMAL PROTEIN L28	0.11	Mesophilic	Host_Associated	Facultative	NonHalophilic
	Bacteria	12.04	YP_696408.1	RPMF 50S RIBOSOMAL PROTEIN L32	0.11	Mesophilic	Multiple	Anaerobic	NonHalophilic
	Bacteria	12.04	YP_854695.1	RPMG 50S RIBOSOMAL PROTEIN L33	0.11	Mesophilic	Multiple	Facultative	Unknown
	Bacteria	12.04	YP_002154896.1	RPMG RIBOSOMAL PROTEIN L33	0.11	Mesophilic	Multiple	Facultative	NonHalophilic
	Bacteria	12.04	YP_856848.1	RPMI RIBOSOMAL PROTEIN L35	0.11	Mesophilic	Multiple	Facultative	Unknown
	Bacteria	12.04	NP_902716.1	RPSA 30S RIBOSOMAL PROTEIN S1	0.11	Mesophilic	Multiple	Facultative	Unknown
	Bacteria	12.04	YP_867855.1	RPSC 30S RIBOSOMAL PROTEIN S3	0.11	Mesophilic	Multiple	Facultative	Unknown
	Bacteria	12.04	YP_697066.1	RPSD 30S RIBOSOMAL PROTEIN S4	0.11	Mesophilic	Multiple	Anaerobic	NonHalophilic
	Bacteria	12.04	NP_933182.1	RPSH 30S RIBOSOMAL PROTEIN S8	0.11	Mesophilic	Aquatic	Facultative	Unknown
	Bacteria	12.04	YP_341295.1	RPSH 30S RIBOSOMAL PROTEIN S8	0.11	Psychrophilic	Aquatic	Aerobic	Unknown
	Bacteria	12.04	YP_034495.1	RPSI 30S RIBOSOMAL PROTEIN S9	0.11	Mesophilic	Multiple	Facultative	Unknown
	Bacteria	12.04	NP_976437.1	RPSJ 30S RIBOSOMAL PROTEIN S10	0.11	Mesophilic	Terrestrial	Aerobic	Unknown
	Bacteria	12.04	YP_002154995.1	RPSJ RIBOSOMAL PROTEIN S10	0.11	Mesophilic	Multiple	Facultative	NonHalophilic
	Bacteria	12.04	YP_001092311.1	RPSM 30S RIBOSOMAL PROTEIN S13	0.11	Mesophilic	Multiple	Facultative	Unknown
	Bacteria	12.04	YP_341296.1	RPSN 30S RIBOSOMAL PROTEIN S14	0.11	Psychrophilic	Aquatic	Aerobic	Unknown
	Bacteria	12.04	YP_001320556.1	RPSP 30S RIBOSOMAL PROTEIN S16	0.11	Mesophilic	Unknown	Unknown	ModerateHalophilic
	Bacteria	12.04	YP_313102.1	RPSR 30S RIBOSOMAL PROTEIN S18	0.11	Mesophilic	Host_Associated	Facultative	NonHalophilic
	Bacteria	12.04	NP_847867.1	RPSR 30S RIBOSOMAL PROTEIN S18	0.11	Mesophilic	Multiple	Facultative	Unknown
	Bacteria	12.04	YP_039462.1	RPSR 30S RIBOSOMAL PROTEIN S18	0.11	Mesophilic	Multiple	Facultative	Unknown
	Bacteria	12.04	NP_981915.1	RPSR 30S RIBOSOMAL PROTEIN S18	0.11	Mesophilic	Terrestrial	Aerobic	Unknown
	Bacteria	12.04	NP_710065.1	RPSR 30S RIBOSOMAL PROTEIN S18	0.11	Mesophilic	Host_Associated	Facultative	Unknown
	Bacteria	12.04	YP_001972885.1	RPSR 30S RIBOSOMAL SUBUNIT PROTEIN S18	0.11	Mesophilic	Multiple	Aerobic	Unknown
	Bacteria	12.04	YP_001882891.1	RPSR RIBOSOMAL PROTEIN S18	0.11	Mesophilic	Host_Associated	Facultative	NonHalophilic
	Bacteria	12.04	YP_038607.1	ASNC ASPARAGINYL-TRNA SYNTHETASE	0.12	Mesophilic	Multiple	Facultative	Unknown
	Bacteria	12.04	YP_001970786.1	FUSA PUTATIVE ELONGATION FACTOR G	0.12	Mesophilic	Multiple	Aerobic	Unknown
	Bacteria	12.04	YP_856389.1	INFA TRANSLATION INITIATION FACTOR IF-1	0.12	Mesophilic	Multiple	Facultative	Unknown
	Bacteria	12.04	NP_901019.1	INFC TRANSLATION INITIATION FACTOR IF-3	0.12	Mesophilic	Multiple	Facultative	Unknown
	Bacteria	12.04	YP_001184561.1	LYSS LYSYL-TRNA SYNTHETASE	0.12	Mesophilic	Multiple	Facultative	Unknown
	Bacteria	12.04	YP_001552664.1	NO_GENE 30S RIBOSOMAL PROTEIN S11	0.12	Mesophilic	Aquatic	Facultative	Unknown
	Bacteria	12.04	YP_926117.1	NO_GENE 30S RIBOSOMAL PROTEIN S11	0.12	Mesophilic	Multiple	Facultative	Unknown
	Bacteria	12.04	YP_001503443.1	NO_GENE 50S RIBOSOMAL PROTEIN L13	0.12	Mesophilic	Unknown	Facultative	Unknown
	Bacteria	12.04	YP_001675883.1	NO_GENE 50S RIBOSOMAL PROTEIN L13	0.12	Psychrophilic	Unknown	Facultative	Unknown
	Bacteria	12.04	YP_001643018.1	NO_GENE 50S RIBOSOMAL PROTEIN L18	0.12	Mesophilic	Terrestrial	Aerobic	NonHalophilic
	Bacteria	12.04	YP_001673139.1	NO_GENE 50S RIBOSOMAL PROTEIN L21	0.12	Psychrophilic	Unknown	Facultative	Unknown
	Bacteria	12.04	YP_002416022.1	NO_GENE 50S RIBOSOMAL PROTEIN L21	0.12	Mesophilic	Aquatic	Facultative	Unknown
	Bacteria	12.04	YP_001643004.1	NO_GENE 50S RIBOSOMAL PROTEIN L23	0.12	Mesophilic	Terrestrial	Aerobic	NonHalophilic
	Bacteria	12.04	YP_001445932.1	NO_GENE ELONGATION FACTOR P	0.12	Mesophilic	Aquatic	Facultative	ModerateHalophilic
	Bacteria	12.04	YP_001500619.1	NO_GENE LYSYL-TRNA SYNTHETASE	0.12	Mesophilic	Unknown	Facultative	Unknown
	Bacteria	12.04	YP_002264267.1	NO_GENE PUTATIVE ELONGATION FACTOR TU, GTP BINDING DOMAIN	0.12	Psychrophilic	Aquatic	Facultative	Unknown
	Bacteria	12.04	YP_128578.1	NO_GENE PUTATIVE RIBOSOMAL SUBUNIT PROTEIN S5	0.12	Psychrophilic	Multiple	Facultative	NonHalophilic
	Bacteria	12.04	YP_001763028.1	NO_GENE RIBOSOMAL PROTEIN L16	0.12	Mesophilic	Multiple	Facultative	NonHalophilic
	Bacteria	12.04	YP_001763032.1	NO_GENE RIBOSOMAL PROTEIN L2	0.12	Mesophilic	Multiple	Facultative	NonHalophilic
	Bacteria	12.04	YP_001760860.1	NO_GENE RIBOSOMAL PROTEIN L20	0.12	Mesophilic	Multiple	Facultative	NonHalophilic
	Bacteria	12.04	YP_001322204.1	NO_GENE RIBOSOMAL PROTEIN L22	0.12	Mesophilic	Unknown	Unknown	ModerateHalophilic
	Bacteria	12.04	YP_752491.1	NO_GENE RIBOSOMAL PROTEIN L28	0.12	Mesophilic	Multiple	Facultative	Unknown
	Bacteria	12.04	YP_001763017.1	NO_GENE RIBOSOMAL PROTEIN L30	0.12	Mesophilic	Multiple	Facultative	NonHalophilic
	Bacteria	12.04	YP_001676315.1	NO_GENE RIBOSOMAL PROTEIN L30	0.12	Psychrophilic	Unknown	Facultative	Unknown
	Bacteria	12.04	YP_001759675.1	NO_GENE RIBOSOMAL PROTEIN S20	0.12	Mesophilic	Multiple	Facultative	NonHalophilic
	Bacteria	12.04	YP_001322173.1	NO_GENE RIBOSOMAL PROTEIN S9	0.12	Mesophilic	Unknown	Unknown	ModerateHalophilic
	Bacteria	12.04	NP_797670.1	PHET PHENYLALANYL-TRNA SYNTHETASE SUBUNIT BETA	0.12	Mesophilic	Aquatic	Facultative	Unknown
	Bacteria	12.04	YP_338691.1	RPLC 50S RIBOSOMAL SUBUNIT PROTEIN L3	0.12	Psychrophilic	Aquatic	Aerobic	Unknown
	Bacteria	12.04	YP_034463.1	RPLD 50S RIBOSOMAL PROTEIN L4	0.12	Mesophilic	Multiple	Facultative	Unknown
	Bacteria	12.04	NP_903307.1	RPLI 50S RIBOSOMAL PROTEIN L9	0.12	Mesophilic	Multiple	Facultative	Unknown
	Bacteria	12.04	YP_076912.1	RPLL 50S RIBOSOMAL PROTEIN L7/L12	0.12	Thermophilic	Terrestrial	Microaerophilic	NonHalophilic
	Bacteria	12.04	NP_903367.1	RPLM 50S RIBOSOMAL PROTEIN L13	0.12	Mesophilic	Multiple	Facultative	Unknown
	Bacteria	12.04	YP_001881862.1	RPLM RIBOSOMAL PROTEIN L13	0.12	Mesophilic	Host_Associated	Facultative	NonHalophilic
	Bacteria	12.04	YP_001185246.1	RPLO 50S RIBOSOMAL PROTEIN L15	0.12	Mesophilic	Multiple	Facultative	Unknown
	Bacteria	12.04	NP_842706.1	RPLQ 50S RIBOSOMAL PROTEIN L17	0.12	Mesophilic	Multiple	Facultative	Unknown
	Bacteria	12.04	NP_976466.1	RPLQ 50S RIBOSOMAL PROTEIN L17	0.12	Mesophilic	Terrestrial	Aerobic	Unknown
	Bacteria	12.04	NP_709092.1	RPLR 50S RIBOSOMAL PROTEIN L18	0.12	Mesophilic	Host_Associated	Facultative	Unknown
	Bacteria	12.04	YP_751765.1	RPLU 50S RIBOSOMAL PROTEIN L21	0.12	Mesophilic	Multiple	Facultative	Unknown
	Bacteria	12.04	YP_312256.1	RPLW 50S RIBOSOMAL PROTEIN L23	0.12	Mesophilic	Host_Associated	Facultative	NonHalophilic
	Bacteria	12.04	YP_696806.1	RPMA 50S RIBOSOMAL PROTEIN L27	0.12	Mesophilic	Multiple	Anaerobic	NonHalophilic
	Bacteria	12.04	YP_312548.1	RPMB 50S RIBOSOMAL PROTEIN L28	0.12	Mesophilic	Host_Associated	Facultative	NonHalophilic
	Bacteria	12.04	YP_310069.1	RPMF 50S RIBOSOMAL PROTEIN L32	0.12	Mesophilic	Host_Associated	Facultative	NonHalophilic
	Bacteria	12.04	YP_002156566.1	RPMF RIBOSOMAL PROTEIN L32	0.12	Mesophilic	Multiple	Facultative	NonHalophilic
	Bacteria	12.04	YP_341131.1	RPMG 50S RIBOSOMAL SUBUNIT PROTEIN L33	0.12	Psychrophilic	Aquatic	Aerobic	Unknown
	Bacteria	12.04	YP_926100.1	RPSC 30S RIBOSOMAL PROTEIN S3	0.12	Mesophilic	Multiple	Facultative	Unknown
	Bacteria	12.04	NP_903839.1	RPSE 30S RIBOSOMAL PROTEIN S5	0.12	Mesophilic	Multiple	Facultative	Unknown
	Bacteria	12.04	YP_002155010.1	RPSH RIBOSOMAL PROTEIN S8	0.12	Mesophilic	Multiple	Facultative	NonHalophilic
	Bacteria	12.04	NP_976472.1	RPSI 30S RIBOSOMAL PROTEIN S9	0.12	Mesophilic	Terrestrial	Aerobic	Unknown
	Bacteria	12.04	NP_799152.1	RPSL 30S RIBOSOMAL PROTEIN S12	0.12	Mesophilic	Aquatic	Facultative	Unknown
	Bacteria	12.04	YP_338770.1	RPSL 30S RIBOSOMAL PROTEIN S12	0.12	Psychrophilic	Aquatic	Aerobic	Unknown
	Bacteria	12.04	YP_001973104.1	RPSO PUTATIVE 30S RIBOSOMAL PROTEIN S15	0.12	Mesophilic	Multiple	Aerobic	Unknown
	Bacteria	12.04	YP_002262097.1	RPST 30S RIBOSOMAL PROTEIN S20	0.12	Psychrophilic	Aquatic	Facultative	Unknown
	Bacteria	12.04	YP_001970787.1	TUF PUTATIVE ELONGATION FACTOR TU	0.12	Mesophilic	Multiple	Aerobic	Unknown
	Bacteria	12.04	NP_981089.1	TYRS TYROSYL-TRNA SYNTHETASE	0.12	Mesophilic	Terrestrial	Aerobic	Unknown
	Bacteria	12.04	NP_847109.1	TYRS-1 TYROSYL-TRNA SYNTHETASE	0.12	Mesophilic	Multiple	Facultative	Unknown
	Bacteria	12.04	YP_002155167.1	VALS VALYL-TRNA SYNTHETASE	0.12	Mesophilic	Multiple	Facultative	NonHalophilic
	Bacteria	12.04	NP_903859.1	FUSA ELONGATION FACTOR G	0.13	Mesophilic	Multiple	Facultative	Unknown
	Bacteria	12.04	YP_870926.1	LYSS LYSYL-TRNA SYNTHETASE	0.13	Mesophilic	Multiple	Facultative	Unknown
	Bacteria	12.04	YP_001092312.1	NO_GENE 30S RIBOSOMAL PROTEIN S11	0.13	Mesophilic	Multiple	Facultative	Unknown
	Bacteria	12.04	YP_001443308.1	NO_GENE 30S RIBOSOMAL PROTEIN S18	0.13	Mesophilic	Aquatic	Facultative	ModerateHalophilic
	Bacteria	12.04	YP_001552638.1	NO_GENE 30S RIBOSOMAL PROTEIN S7	0.13	Mesophilic	Aquatic	Facultative	Unknown
	Bacteria	12.04	YP_002418359.1	NO_GENE 50S RIBOSOMAL PROTEIN L24	0.13	Mesophilic	Aquatic	Facultative	Unknown
	Bacteria	12.04	YP_001552660.1	NO_GENE 50S RIBOSOMAL PROTEIN L30	0.13	Mesophilic	Aquatic	Facultative	Unknown
	Bacteria	12.04	YP_001676513.1	NO_GENE 50S RIBOSOMAL PROTEIN L34	0.13	Psychrophilic	Unknown	Facultative	Unknown
	Bacteria	12.04	YP_001763033.1	NO_GENE RIBOSOMAL PROTEIN L25/L23	0.13	Mesophilic	Multiple	Facultative	NonHalophilic
	Bacteria	12.04	YP_002418355.1	NO_GENE RIBOSOMAL PROTEIN L6	0.13	Mesophilic	Aquatic	Facultative	Unknown
	Bacteria	12.04	YP_926093.1	NO_GENE RIBOSOMAL PROTEIN S10	0.13	Mesophilic	Multiple	Facultative	Unknown
	Bacteria	12.04	YP_002418140.1	NO_GENE RIBOSOMAL PROTEIN S16	0.13	Mesophilic	Aquatic	Facultative	Unknown
	Bacteria	12.04	YP_002418361.1	NO_GENE RIBOSOMAL PROTEIN S17	0.13	Mesophilic	Aquatic	Facultative	Unknown
	Bacteria	12.04	YP_001675873.1	NO_GENE RIBOSOMAL PROTEIN S18	0.13	Psychrophilic	Unknown	Facultative	Unknown
	Bacteria	12.04	YP_001322195.1	NO_GENE RIBOSOMAL PROTEIN S8	0.13	Mesophilic	Unknown	Unknown	ModerateHalophilic
	Bacteria	12.04	YP_697082.1	RPLE 50S RIBOSOMAL PROTEIN L5	0.13	Mesophilic	Multiple	Anaerobic	NonHalophilic
	Bacteria	12.04	YP_002157208.1	RPLK RIBOSOMAL PROTEIN L11	0.13	Mesophilic	Multiple	Facultative	NonHalophilic
	Bacteria	12.04	YP_001322174.1	RPLM 50S RIBOSOMAL PROTEIN L13	0.13	Mesophilic	Unknown	Unknown	ModerateHalophilic
	Bacteria	12.04	NP_715890.1	RPLO 50S RIBOSOMAL PROTEIN L15	0.13	Mesophilic	Multiple	Facultative	Unknown
	Bacteria	12.04	YP_002261859.1	RPLP 50S RIBOSOMAL SUBUNIT PROTEIN L16	0.13	Psychrophilic	Aquatic	Facultative	Unknown
	Bacteria	12.04	YP_034489.1	RPLQ 50S RIBOSOMAL PROTEIN L17	0.13	Mesophilic	Multiple	Facultative	Unknown
	Bacteria	12.04	YP_001970805.1	RPLR PUTATIVE 50S RIBOSOMAL PROTEIN L18	0.13	Mesophilic	Multiple	Aerobic	Unknown
	Bacteria	12.04	YP_001881988.1	RPLR RIBOSOMAL PROTEIN L18	0.13	Mesophilic	Host_Associated	Facultative	NonHalophilic
	Bacteria	12.04	NP_846220.1	RPLS 50S RIBOSOMAL PROTEIN L19	0.13	Mesophilic	Multiple	Facultative	Unknown
	Bacteria	12.04	YP_311615.1	RPLS 50S RIBOSOMAL PROTEIN L19	0.13	Mesophilic	Host_Associated	Facultative	NonHalophilic
	Bacteria	12.04	YP_002155037.1	RPLU RIBOSOMAL PROTEIN L21	0.13	Mesophilic	Multiple	Facultative	NonHalophilic
	Bacteria	12.04	YP_001092300.1	RPLX 50S RIBOSOMAL PROTEIN L24	0.13	Mesophilic	Multiple	Facultative	Unknown
	Bacteria	12.04	YP_002155007.1	RPLX RIBOSOMAL PROTEIN L24	0.13	Mesophilic	Multiple	Facultative	NonHalophilic
	Bacteria	12.04	NP_719774.1	RPMB RIBOSOMAL PROTEIN L28	0.13	Mesophilic	Multiple	Facultative	Unknown
	Bacteria	12.04	YP_341291.1	RPMD 50S RIBOSOMAL PROTEIN L30	0.13	Psychrophilic	Aquatic	Aerobic	Unknown
	Bacteria	12.04	YP_697088.1	RPSC 30S RIBOSOMAL PROTEIN S3	0.13	Mesophilic	Multiple	Anaerobic	NonHalophilic
	Bacteria	12.04	YP_034468.1	RPSC 30S RIBOSOMAL PROTEIN S3	0.13	Mesophilic	Multiple	Facultative	Unknown
	Bacteria	12.04	YP_039464.1	RPSF 30S RIBOSOMAL PROTEIN S6	0.13	Mesophilic	Multiple	Facultative	Unknown
	Bacteria	12.04	YP_001092288.1	RPSJ 30S RIBOSOMAL PROTEIN S10	0.13	Mesophilic	Multiple	Facultative	Unknown
	Bacteria	12.04	YP_034461.1	RPSJ 30S RIBOSOMAL PROTEIN S10	0.13	Mesophilic	Multiple	Facultative	Unknown
	Bacteria	12.04	NP_976433.1	RPSL 30S RIBOSOMAL PROTEIN S12	0.13	Mesophilic	Terrestrial	Aerobic	Unknown
	Bacteria	12.04	YP_812458.1	RPSN 30S RIBOSOMAL PROTEIN S14	0.13	Mesophilic	Multiple	Facultative	Unknown
	Bacteria	12.04	NP_903847.1	RPSQ 30S RIBOSOMAL PROTEIN S17	0.13	Mesophilic	Multiple	Facultative	Unknown
	Bacteria	12.04	YP_001182583.1	RPST 30S RIBOSOMAL PROTEIN S20	0.13	Mesophilic	Multiple	Facultative	Unknown
	Bacteria	12.04	NP_903435.1	RPSU 30S RIBOSOMAL PROTEIN S21	0.13	Mesophilic	Multiple	Facultative	Unknown
	Bacteria	12.04	YP_001971347.1	TSF PUTATIVE ELONGATION FACTOR TS	0.13	Mesophilic	Multiple	Aerobic	Unknown
	Bacteria	12.04	YP_038706.1	TYRS TYROSYL-TRNA SYNTHETASE	0.13	Mesophilic	Multiple	Facultative	Unknown
	Bacteria	12.04	YP_313055.1	EFP ELONGATION FACTOR P	0.14	Mesophilic	Host_Associated	Facultative	NonHalophilic
	Bacteria	12.04	YP_001882839.1	EFP TRANSLATION ELONGATION FACTOR P	0.14	Mesophilic	Host_Associated	Facultative	NonHalophilic
	Bacteria	12.04	YP_697097.1	FUSA ELONGATION FACTOR G	0.14	Mesophilic	Multiple	Anaerobic	NonHalophilic
	Bacteria	12.04	YP_001443980.1	NO_GENE 30S RIBOSOMAL PROTEIN S11	0.14	Mesophilic	Aquatic	Facultative	ModerateHalophilic
	Bacteria	12.04	YP_001500043.1	NO_GENE 30S RIBOSOMAL PROTEIN S12	0.14	Mesophilic	Unknown	Facultative	Unknown
	Bacteria	12.04	YP_001472496.1	NO_GENE 30S RIBOSOMAL PROTEIN S6	0.14	Psychrophilic	Aquatic	Facultative	Unknown
	Bacteria	12.04	YP_001476042.1	NO_GENE 50S RIBOSOMAL PROTEIN L16	0.14	Psychrophilic	Aquatic	Facultative	Unknown
	Bacteria	12.04	YP_001552645.1	NO_GENE 50S RIBOSOMAL PROTEIN L2	0.14	Mesophilic	Aquatic	Facultative	Unknown
	Bacteria	12.04	YP_001476049.1	NO_GENE 50S RIBOSOMAL PROTEIN L3	0.14	Psychrophilic	Aquatic	Facultative	Unknown
	Bacteria	12.04	YP_001676318.1	NO_GENE 50S RIBOSOMAL PROTEIN L6	0.14	Psychrophilic	Unknown	Facultative	Unknown
	Bacteria	12.04	YP_001443973.1	NO_GENE 50S RIBOSOMAL PROTEIN L6	0.14	Mesophilic	Aquatic	Facultative	ModerateHalophilic
	Bacteria	12.04	YP_002417418.1	NO_GENE ASPARAGINYL-TRNA SYNTHETASE	0.14	Mesophilic	Aquatic	Facultative	Unknown
	Bacteria	12.04	YP_001307282.1	NO_GENE ELONGATION FACTOR TU	0.14	Mesophilic	Unknown	Unknown	NonHalophilic
	Bacteria	12.04	YP_128570.1	NO_GENE PUTATIVE RIBOSOMAL PROTEIN S17	0.14	Psychrophilic	Multiple	Facultative	NonHalophilic
	Bacteria	12.04	YP_002418367.1	NO_GENE RIBOSOMAL PROTEIN L2	0.14	Mesophilic	Aquatic	Facultative	Unknown
	Bacteria	12.04	YP_001318213.1	NO_GENE RIBOSOMAL PROTEIN L31	0.14	Mesophilic	Unknown	Unknown	ModerateHalophilic
	Bacteria	12.04	YP_001474363.1	NO_GENE RIBOSOMAL PROTEIN L32	0.14	Psychrophilic	Aquatic	Facultative	Unknown
	Bacteria	12.04	YP_001763036.1	NO_GENE RIBOSOMAL PROTEIN S10	0.14	Mesophilic	Multiple	Facultative	NonHalophilic
	Bacteria	12.04	YP_002418347.1	NO_GENE RIBOSOMAL PROTEIN S11	0.14	Mesophilic	Aquatic	Facultative	Unknown
	Bacteria	12.04	YP_001092298.1	NO_GENE RIBOSOMAL PROTEIN S17	0.14	Mesophilic	Multiple	Facultative	Unknown
	Bacteria	12.04	YP_001762561.1	NO_GENE RIBOSOMAL PROTEIN S18	0.14	Mesophilic	Multiple	Facultative	NonHalophilic
	Bacteria	12.04	YP_697105.1	RPLA 50S RIBOSOMAL PROTEIN L1	0.14	Mesophilic	Multiple	Anaerobic	NonHalophilic
	Bacteria	12.04	NP_715874.1	RPLB 50S RIBOSOMAL PROTEIN L2	0.14	Mesophilic	Multiple	Facultative	Unknown
	Bacteria	12.04	YP_001970792.1	RPLB PUTATIVE 50S RIBOSOMAL PROTEIN L2	0.14	Mesophilic	Multiple	Aerobic	Unknown
	Bacteria	12.04	YP_002154999.1	RPLB RIBOSOMAL PROTEIN L2	0.14	Mesophilic	Multiple	Facultative	NonHalophilic
	Bacteria	12.04	YP_697094.1	RPLC 50S RIBOSOMAL PROTEIN L3	0.14	Mesophilic	Multiple	Anaerobic	NonHalophilic
	Bacteria	12.04	YP_812445.1	RPLC 50S RIBOSOMAL PROTEIN L3	0.14	Mesophilic	Multiple	Facultative	Unknown
	Bacteria	12.04	YP_867840.1	RPLJ 50S RIBOSOMAL PROTEIN L10	0.14	Mesophilic	Multiple	Facultative	Unknown
	Bacteria	12.04	NP_715862.1	RPLJ 50S RIBOSOMAL PROTEIN L10	0.14	Mesophilic	Multiple	Facultative	Unknown
	Bacteria	12.04	YP_926113.1	RPLO 50S RIBOSOMAL PROTEIN L15	0.14	Mesophilic	Multiple	Facultative	Unknown
	Bacteria	12.04	NP_980179.1	RPLS 50S RIBOSOMAL PROTEIN L19	0.14	Mesophilic	Terrestrial	Aerobic	Unknown
	Bacteria	12.04	YP_037901.1	RPLS 50S RIBOSOMAL PROTEIN L19	0.14	Mesophilic	Multiple	Facultative	Unknown
	Bacteria	12.04	NP_976440.1	RPLW 50S RIBOSOMAL PROTEIN L23	0.14	Mesophilic	Terrestrial	Aerobic	Unknown
	Bacteria	12.04	YP_001970764.1	RPLY PUTATIVE 50S RIBOSOMAL PROTEIN L25	0.14	Mesophilic	Multiple	Aerobic	Unknown
	Bacteria	12.04	YP_696420.1	RPMB RIBOSOMAL PROTEIN L28	0.14	Mesophilic	Multiple	Anaerobic	NonHalophilic
	Bacteria	12.04	YP_001140076.1	RPME RIBOSOMAL PROTEIN L31	0.14	Mesophilic	Aquatic	Facultative	Unknown
	Bacteria	12.04	NP_933080.1	RPMG 50S RIBOSOMAL PROTEIN L33	0.14	Mesophilic	Aquatic	Facultative	Unknown
	Bacteria	12.04	YP_869681.1	RPMI 50S RIBOSOMAL PROTEIN L35	0.14	Mesophilic	Multiple	Facultative	Unknown
	Bacteria	12.04	YP_128567.1	RPSC 30S RIBOSOMAL PROTEIN S3	0.14	Psychrophilic	Multiple	Facultative	NonHalophilic
	Bacteria	12.04	NP_842684.1	RPSC 30S RIBOSOMAL PROTEIN S3	0.14	Mesophilic	Multiple	Facultative	Unknown
	Bacteria	12.04	NP_976444.1	RPSC 30S RIBOSOMAL PROTEIN S3	0.14	Mesophilic	Terrestrial	Aerobic	Unknown
	Bacteria	12.04	YP_312266.1	RPSG 30S RIBOSOMAL PROTEIN S7	0.14	Mesophilic	Host_Associated	Facultative	NonHalophilic
	Bacteria	12.04	YP_001882014.1	RPSG RIBOSOMAL PROTEIN S7	0.14	Mesophilic	Host_Associated	Facultative	NonHalophilic
	Bacteria	12.04	YP_001092303.1	RPSH 30S RIBOSOMAL PROTEIN S8	0.14	Mesophilic	Multiple	Facultative	Unknown
	Bacteria	12.04	NP_796650.1	RPSH 30S RIBOSOMAL PROTEIN S8	0.14	Mesophilic	Aquatic	Facultative	Unknown
	Bacteria	12.04	NP_935825.1	RPSL 30S RIBOSOMAL PROTEIN S12	0.14	Mesophilic	Aquatic	Facultative	Unknown
	Bacteria	12.04	YP_561203.1	RPSN 30S RIBOSOMAL PROTEIN S14	0.14	Mesophilic	Aquatic	Facultative	Unknown
	Bacteria	12.04	YP_001308345.1	RPSO 30S RIBOSOMAL PROTEIN S15	0.14	Mesophilic	Unknown	Unknown	NonHalophilic
	Bacteria	12.04	YP_001881995.1	RPSQ RIBOSOMAL PROTEIN S17	0.14	Mesophilic	Host_Associated	Facultative	NonHalophilic
	Bacteria	12.04	NP_796910.1	RPST 30S RIBOSOMAL PROTEIN S20	0.14	Mesophilic	Aquatic	Facultative	Unknown
	Bacteria	12.04	NP_719084.1	RPST 30S RIBOSOMAL PROTEIN S20	0.14	Mesophilic	Multiple	Facultative	Unknown
	Bacteria	12.04	YP_001142901.1	TSF ELONGATION FACTOR TS	0.14	Mesophilic	Aquatic	Facultative	Unknown
	Bacteria	12.04	YP_696386.1	TSF ELONGATION FACTOR TS	0.14	Mesophilic	Multiple	Anaerobic	NonHalophilic
	Bacteria	12.04	NP_903858.1	TUFA ELONGATION FACTOR TU	0.14	Mesophilic	Multiple	Facultative	Unknown
	Bacteria	12.04	YP_002263581.1	INFA TRANSLATION INITIATION FACTOR IF-1	0.15	Psychrophilic	Aquatic	Facultative	Unknown
	Bacteria	12.04	YP_001643027.1	NO_GENE 30S RIBOSOMAL PROTEIN S13	0.15	Mesophilic	Terrestrial	Aerobic	NonHalophilic
	Bacteria	12.04	YP_867845.1	NO_GENE 30S RIBOSOMAL PROTEIN S7	0.15	Mesophilic	Multiple	Facultative	Unknown
	Bacteria	12.04	YP_001642989.1	NO_GENE 50S RIBOSOMAL PROTEIN L11	0.15	Mesophilic	Terrestrial	Aerobic	NonHalophilic
	Bacteria	12.04	YP_001553170.1	NO_GENE 50S RIBOSOMAL PROTEIN L13	0.15	Mesophilic	Aquatic	Facultative	Unknown
	Bacteria	12.04	YP_001443977.1	NO_GENE 50S RIBOSOMAL PROTEIN L15	0.15	Mesophilic	Aquatic	Facultative	ModerateHalophilic
	Bacteria	12.04	YP_001643030.1	NO_GENE 50S RIBOSOMAL PROTEIN L17	0.15	Mesophilic	Terrestrial	Aerobic	NonHalophilic
	Bacteria	12.04	YP_001646462.1	NO_GENE 50S RIBOSOMAL PROTEIN L19	0.15	Mesophilic	Terrestrial	Aerobic	NonHalophilic
	Bacteria	12.04	YP_001473860.1	NO_GENE 50S RIBOSOMAL PROTEIN L20	0.15	Psychrophilic	Aquatic	Facultative	Unknown
	Bacteria	12.04	YP_002416023.1	NO_GENE 50S RIBOSOMAL PROTEIN L27	0.15	Mesophilic	Aquatic	Facultative	Unknown
	Bacteria	12.04	YP_001643002.1	NO_GENE 50S RIBOSOMAL PROTEIN L3	0.15	Mesophilic	Terrestrial	Aerobic	NonHalophilic
	Bacteria	12.04	YP_001503622.1	NO_GENE 50S RIBOSOMAL PROTEIN L31	0.15	Mesophilic	Unknown	Facultative	Unknown
	Bacteria	12.04	YP_001673997.1	NO_GENE 50S RIBOSOMAL PROTEIN L32	0.15	Psychrophilic	Unknown	Facultative	Unknown
	Bacteria	12.04	YP_001554186.1	NO_GENE 50S RIBOSOMAL PROTEIN L32	0.15	Mesophilic	Aquatic	Facultative	Unknown
	Bacteria	12.04	YP_001443884.1	NO_GENE 50S RIBOSOMAL PROTEIN L33	0.15	Mesophilic	Aquatic	Facultative	ModerateHalophilic
	Bacteria	12.04	YP_001474186.1	NO_GENE RIBOSOMAL PROTEIN L25	0.15	Psychrophilic	Aquatic	Facultative	Unknown
	Bacteria	12.04	YP_001762905.1	NO_GENE RIBOSOMAL PROTEIN L28	0.15	Mesophilic	Multiple	Facultative	NonHalophilic
	Bacteria	12.04	YP_001319470.1	NO_GENE RIBOSOMAL PROTEIN L35	0.15	Mesophilic	Unknown	Unknown	ModerateHalophilic
	Bacteria	12.04	YP_001317936.1	NO_GENE RIBOSOMAL PROTEIN S18	0.15	Mesophilic	Unknown	Unknown	ModerateHalophilic
	Bacteria	12.04	YP_748839.1	RPLA 50S RIBOSOMAL PROTEIN L1	0.15	Mesophilic	Multiple	Facultative	Unknown
	Bacteria	12.04	YP_001970779.1	RPLA PUTATIVE 50S RIBOSOMAL SUBUNIT PROTEIN L1	0.15	Mesophilic	Multiple	Aerobic	Unknown
	Bacteria	12.04	YP_001185262.1	RPLB 50S RIBOSOMAL PROTEIN L2	0.15	Mesophilic	Multiple	Facultative	Unknown
	Bacteria	12.04	YP_002261855.1	RPLB 50S RIBOSOMAL PROTEIN L2	0.15	Psychrophilic	Aquatic	Facultative	Unknown
	Bacteria	12.04	YP_002261853.1	RPLD 50S RIBOSOMAL PROTEIN L4	0.15	Psychrophilic	Aquatic	Facultative	Unknown
	Bacteria	12.04	YP_867868.1	RPLO 50S RIBOSOMAL PROTEIN L15	0.15	Mesophilic	Multiple	Facultative	Unknown
	Bacteria	12.04	YP_561209.1	RPLO 50S RIBOSOMAL PROTEIN L15	0.15	Mesophilic	Aquatic	Facultative	Unknown
	Bacteria	12.04	NP_796655.1	RPLO 50S RIBOSOMAL PROTEIN L15	0.15	Mesophilic	Aquatic	Facultative	Unknown
	Bacteria	12.04	NP_796643.1	RPLP 50S RIBOSOMAL PROTEIN L16	0.15	Mesophilic	Aquatic	Facultative	Unknown
	Bacteria	12.04	NP_933193.1	RPLQ 50S RIBOSOMAL PROTEIN L17	0.15	Mesophilic	Aquatic	Facultative	Unknown
	Bacteria	12.04	YP_926120.1	RPLQ 50S RIBOSOMAL PROTEIN L17	0.15	Mesophilic	Multiple	Facultative	Unknown
	Bacteria	12.04	YP_002262171.1	RPLS 50S RIBOSOMAL PROTEIN L19	0.15	Psychrophilic	Aquatic	Facultative	Unknown
	Bacteria	12.04	YP_563753.1	RPLS 50S RIBOSOMAL PROTEIN L19	0.15	Mesophilic	Aquatic	Facultative	Unknown
	Bacteria	12.04	YP_002416845.1	RPLT 50S RIBOSOMAL SUBUNIT PROTEIN L20	0.15	Mesophilic	Aquatic	Facultative	Unknown
	Bacteria	12.04	YP_867851.1	RPLW 50S RIBOSOMAL PROTEIN L23	0.15	Mesophilic	Multiple	Facultative	Unknown
	Bacteria	12.04	NP_981750.1	RPME2 50S RIBOSOMAL PROTEIN L31 TYPE B	0.15	Mesophilic	Terrestrial	Aerobic	Unknown
	Bacteria	12.04	NP_718361.1	RPMF 50S RIBOSOMAL PROTEIN L32	0.15	Mesophilic	Multiple	Facultative	Unknown
	Bacteria	12.04	YP_750184.1	RPMF 50S RIBOSOMAL PROTEIN L32	0.15	Mesophilic	Multiple	Facultative	Unknown
	Bacteria	12.04	NP_796565.1	RPMG 50S RIBOSOMAL PROTEIN L33	0.15	Mesophilic	Aquatic	Facultative	Unknown
	Bacteria	12.04	YP_564774.1	RPMH 50S RIBOSOMAL PROTEIN L34	0.15	Mesophilic	Aquatic	Facultative	Unknown
	Bacteria	12.04	YP_310382.1	RPMI 50S RIBOSOMAL PROTEIN L35	0.15	Mesophilic	Host_Associated	Facultative	NonHalophilic
	Bacteria	12.04	YP_927642.1	RPMI 50S RIBOSOMAL PROTEIN L35	0.15	Mesophilic	Multiple	Facultative	Unknown
	Bacteria	12.04	YP_002416844.1	RPMI 50S RIBOSOMAL PROTEIN L35	0.15	Mesophilic	Aquatic	Facultative	Unknown
	Bacteria	12.04	YP_001094155.1	RPMI 50S RIBOSOMAL PROTEIN L35	0.15	Mesophilic	Multiple	Facultative	Unknown
	Bacteria	12.04	YP_001880507.1	RPMI RIBOSOMAL PROTEIN L35	0.15	Mesophilic	Host_Associated	Facultative	NonHalophilic
	Bacteria	12.04	YP_001971851.1	RPMJ2 PUTATIVE 50S RIBOSOMAL PROTEIN L36	0.15	Mesophilic	Multiple	Aerobic	Unknown
	Bacteria	12.04	YP_001308326.1	RPSB 30S RIBOSOMAL PROTEIN S2	0.15	Mesophilic	Unknown	Unknown	NonHalophilic
	Bacteria	12.04	YP_313100.1	RPSF 30S RIBOSOMAL PROTEIN S6	0.15	Mesophilic	Host_Associated	Facultative	NonHalophilic
	Bacteria	12.04	NP_710064.1	RPSF 30S RIBOSOMAL PROTEIN S6	0.15	Mesophilic	Host_Associated	Facultative	Unknown
	Bacteria	12.04	YP_001882889.1	RPSF RIBOSOMAL PROTEIN S6	0.15	Mesophilic	Host_Associated	Facultative	NonHalophilic
	Bacteria	12.04	NP_715867.1	RPSG 30S RIBOSOMAL PROTEIN S7	0.15	Mesophilic	Multiple	Facultative	Unknown
	Bacteria	12.04	YP_001143762.1	RPSH RIBOSOMAL PROTEIN S8	0.15	Mesophilic	Aquatic	Facultative	Unknown
	Bacteria	12.04	YP_001973969.1	RPSI PUTATIVE 30S RIBOSOMAL PROTEIN S9	0.15	Mesophilic	Multiple	Aerobic	Unknown
	Bacteria	12.04	YP_341287.1	RPSK 30S RIBOSOMAL PROTEIN S11	0.15	Psychrophilic	Aquatic	Aerobic	Unknown
	Bacteria	12.04	YP_034457.1	RPSL 30S RIBOSOMAL PROTEIN S12	0.15	Mesophilic	Multiple	Facultative	Unknown
	Bacteria	12.04	NP_715866.1	RPSL 30S RIBOSOMAL PROTEIN S12	0.15	Mesophilic	Multiple	Facultative	Unknown
	Bacteria	12.04	YP_748844.1	RPSL 30S RIBOSOMAL PROTEIN S12	0.15	Mesophilic	Multiple	Facultative	Unknown
	Bacteria	12.04	NP_842673.1	RPSL 30S RIBOSOMAL PROTEIN S12	0.15	Mesophilic	Multiple	Facultative	Unknown
	Bacteria	12.04	YP_749684.1	RPSO 30S RIBOSOMAL PROTEIN S15	0.15	Mesophilic	Multiple	Facultative	Unknown
	Bacteria	12.04	YP_751598.1	RPSP 30S RIBOSOMAL PROTEIN S16	0.15	Mesophilic	Multiple	Facultative	Unknown
	Bacteria	12.04	NP_798912.1	RPSP 30S RIBOSOMAL PROTEIN S16	0.15	Mesophilic	Aquatic	Facultative	Unknown
	Bacteria	12.04	YP_312249.1	RPSQ 30S RIBOSOMAL PROTEIN S17	0.15	Mesophilic	Host_Associated	Facultative	NonHalophilic
	Bacteria	12.04	YP_812143.1	RPSR 30S RIBOSOMAL PROTEIN S18	0.15	Mesophilic	Multiple	Facultative	Unknown
	Bacteria	12.04	NP_980563.1	EFP ELONGATION FACTOR P	0.16	Mesophilic	Terrestrial	Aerobic	Unknown
	Bacteria	12.04	NP_717918.1	EFP ELONGATION FACTOR P	0.16	Mesophilic	Multiple	Facultative	Unknown
	Bacteria	12.04	NP_796659.1	NO_GENE 30S RIBOSOMAL PROTEIN S11	0.16	Mesophilic	Aquatic	Facultative	Unknown
	Bacteria	12.04	YP_001676338.1	NO_GENE 30S RIBOSOMAL PROTEIN S12	0.16	Psychrophilic	Unknown	Facultative	Unknown
	Bacteria	12.04	YP_001476036.1	NO_GENE 30S RIBOSOMAL PROTEIN S14	0.16	Psychrophilic	Aquatic	Facultative	Unknown
	Bacteria	12.04	YP_001552658.1	NO_GENE 50S RIBOSOMAL PROTEIN L18	0.16	Mesophilic	Aquatic	Facultative	Unknown
	Bacteria	12.04	YP_001642999.1	NO_GENE ELONGATION FACTOR G	0.16	Mesophilic	Terrestrial	Aerobic	NonHalophilic
	Bacteria	12.04	YP_750592.1	NO_GENE ELONGATION FACTOR P	0.16	Mesophilic	Multiple	Facultative	Unknown
	Bacteria	12.04	YP_856743.1	NO_GENE RIBOSOMAL L25P FAMILY PROTEIN	0.16	Mesophilic	Multiple	Facultative	Unknown
	Bacteria	12.04	YP_001763046.1	NO_GENE RIBOSOMAL PROTEIN L11	0.16	Mesophilic	Multiple	Facultative	NonHalophilic
	Bacteria	12.04	YP_001183417.1	NO_GENE RIBOSOMAL PROTEIN L25	0.16	Mesophilic	Multiple	Facultative	Unknown
	Bacteria	12.04	YP_001763020.1	NO_GENE RIBOSOMAL PROTEIN L6	0.16	Mesophilic	Multiple	Facultative	NonHalophilic
	Bacteria	12.04	YP_001763040.1	NO_GENE RIBOSOMAL PROTEIN S12	0.16	Mesophilic	Multiple	Facultative	NonHalophilic
	Bacteria	12.04	YP_002416058.1	NO_GENE RIBOSOMAL PROTEIN S21	0.16	Mesophilic	Aquatic	Facultative	Unknown
	Bacteria	12.04	YP_131521.1	RPLA 50S RIBOSOMAL PROTEIN L1	0.16	Psychrophilic	Multiple	Facultative	NonHalophilic
	Bacteria	12.04	NP_796636.1	RPLC 50S RIBOSOMAL PROTEIN L3	0.16	Mesophilic	Aquatic	Facultative	Unknown
	Bacteria	12.04	YP_001185264.1	RPLD 50S RIBOSOMAL PROTEIN L4	0.16	Mesophilic	Multiple	Facultative	Unknown
	Bacteria	12.04	NP_842690.1	RPLE 50S RIBOSOMAL PROTEIN L5	0.16	Mesophilic	Multiple	Facultative	Unknown
	Bacteria	12.04	YP_001143764.1	RPLE 50S RIBOSOMAL PROTEIN L5	0.16	Mesophilic	Aquatic	Facultative	Unknown
	Bacteria	12.04	NP_903841.1	RPLF 50S RIBOSOMAL PROTEIN L6	0.16	Mesophilic	Multiple	Facultative	Unknown
	Bacteria	12.04	YP_812460.1	RPLF 50S RIBOSOMAL PROTEIN L6	0.16	Mesophilic	Multiple	Facultative	Unknown
	Bacteria	12.04	NP_903867.1	RPLK 50S RIBOSOMAL PROTEIN L11	0.16	Mesophilic	Multiple	Facultative	Unknown
	Bacteria	12.04	NP_715897.1	RPLQ 50S RIBOSOMAL PROTEIN L17	0.16	Mesophilic	Multiple	Facultative	Unknown
	Bacteria	12.04	YP_001143750.1	RPLQ RIBOSOMAL PROTEIN L17	0.16	Mesophilic	Aquatic	Facultative	Unknown
	Bacteria	12.04	YP_339468.1	RPLS 50S RIBOSOMAL PROTEIN L19	0.16	Psychrophilic	Aquatic	Aerobic	Unknown
	Bacteria	12.04	YP_001881396.1	RPLS RIBOSOMAL PROTEIN L19	0.16	Mesophilic	Host_Associated	Facultative	NonHalophilic
	Bacteria	12.04	YP_750709.1	RPLT 50S RIBOSOMAL PROTEIN L20	0.16	Mesophilic	Multiple	Facultative	Unknown
	Bacteria	12.04	YP_001185263.1	RPLW 50S RIBOSOMAL PROTEIN L23	0.16	Mesophilic	Multiple	Facultative	Unknown
	Bacteria	12.04	YP_870195.1	RPMF 50S RIBOSOMAL PROTEIN L32	0.16	Mesophilic	Multiple	Facultative	Unknown
	Bacteria	12.04	YP_001970901.1	RPMF PUTATIVE 50S RIBOSOMAL PROTEIN L32	0.16	Mesophilic	Multiple	Aerobic	Unknown
	Bacteria	12.04	YP_001143755.1	RPMJ RIBOSOMAL PROTEIN L36	0.16	Mesophilic	Aquatic	Facultative	Unknown
	Bacteria	12.04	YP_561196.1	RPSC 30S RIBOSOMAL PROTEIN S3	0.16	Mesophilic	Aquatic	Facultative	Unknown
	Bacteria	12.04	YP_001092295.1	RPSC 30S RIBOSOMAL PROTEIN S3	0.16	Mesophilic	Multiple	Facultative	Unknown
	Bacteria	12.04	YP_002261858.1	RPSC 30S RIBOSOMAL SUBUNIT PROTEIN S3	0.16	Psychrophilic	Aquatic	Facultative	Unknown
	Bacteria	12.04	NP_976464.1	RPSK 30S RIBOSOMAL PROTEIN S11	0.16	Mesophilic	Terrestrial	Aerobic	Unknown
	Bacteria	12.04	YP_338893.1	RPSU 30S RIBOSOMAL PROTEIN S21	0.16	Psychrophilic	Aquatic	Aerobic	Unknown
	Bacteria	12.04	YP_002157045.1	RPSU RIBOSOMAL PROTEIN S21	0.16	Mesophilic	Multiple	Facultative	NonHalophilic
	Bacteria	12.04	YP_001500911.1	NO_GENE 30S RIBOSOMAL PROTEIN S16	0.17	Mesophilic	Unknown	Facultative	Unknown
	Bacteria	12.04	YP_001553588.1	NO_GENE 30S RIBOSOMAL PROTEIN S20	0.17	Mesophilic	Aquatic	Facultative	Unknown
	Bacteria	12.04	YP_128555.1	NO_GENE 30S RIBOSOMAL PROTEIN S7	0.17	Psychrophilic	Multiple	Facultative	NonHalophilic
	Bacteria	12.04	YP_926103.1	NO_GENE 30S RIBOSOMAL SUBUNIT PROTEIN S17	0.17	Mesophilic	Multiple	Facultative	Unknown
	Bacteria	12.04	YP_871393.1	NO_GENE 50S RIBOSOMAL PROTEIN L28P	0.17	Mesophilic	Multiple	Facultative	Unknown
	Bacteria	12.04	YP_001476034.1	NO_GENE 50S RIBOSOMAL PROTEIN L6	0.17	Psychrophilic	Aquatic	Facultative	Unknown
	Bacteria	12.04	YP_562998.1	NO_GENE ELONGATION FACTOR P	0.17	Mesophilic	Aquatic	Facultative	Unknown
	Bacteria	12.04	YP_131344.1	NO_GENE PUTATIVE 30S RIBOSOMAL SUBUNIT PROTEIN S9	0.17	Psychrophilic	Multiple	Facultative	NonHalophilic
	Bacteria	12.04	YP_001759392.1	NO_GENE RIBOSOMAL PROTEIN L21	0.17	Mesophilic	Multiple	Facultative	NonHalophilic
	Bacteria	12.04	YP_002417469.1	NO_GENE RIBOSOMAL PROTEIN L25	0.17	Mesophilic	Aquatic	Facultative	Unknown
	Bacteria	12.04	YP_001472127.1	NO_GENE RIBOSOMAL PROTEIN L28	0.17	Psychrophilic	Aquatic	Facultative	Unknown
	Bacteria	12.04	YP_001763276.1	NO_GENE RIBOSOMAL PROTEIN L34	0.17	Mesophilic	Multiple	Facultative	NonHalophilic
	Bacteria	12.04	YP_002417374.1	PHET PHENYLALANYL-TRNA SYNTHETASE BETA CHAIN	0.17	Mesophilic	Aquatic	Facultative	Unknown
	Bacteria	12.04	YP_034474.1	RPLE 50S RIBOSOMAL PROTEIN L5	0.17	Mesophilic	Multiple	Facultative	Unknown
	Bacteria	12.04	NP_799303.1	RPLJ 50S RIBOSOMAL PROTEIN L10	0.17	Mesophilic	Aquatic	Facultative	Unknown
	Bacteria	12.04	YP_926085.1	RPLJ 50S RIBOSOMAL PROTEIN L10	0.17	Mesophilic	Multiple	Facultative	Unknown
	Bacteria	12.04	NP_709778.1	RPLK 50S RIBOSOMAL PROTEIN L11	0.17	Mesophilic	Host_Associated	Facultative	Unknown
	Bacteria	12.04	YP_001182273.1	RPLM 50S RIBOSOMAL PROTEIN L13	0.17	Mesophilic	Multiple	Facultative	Unknown
	Bacteria	12.04	NP_976448.1	RPLN 50S RIBOSOMAL PROTEIN L14	0.17	Mesophilic	Terrestrial	Aerobic	Unknown
	Bacteria	12.04	YP_854853.1	RPLN RIBOSOMAL PROTEIN L14	0.17	Mesophilic	Multiple	Facultative	Unknown
	Bacteria	12.04	NP_903829.1	RPLQ 50S RIBOSOMAL PROTEIN L17	0.17	Mesophilic	Multiple	Facultative	Unknown
	Bacteria	12.04	YP_812461.1	RPLR 50S RIBOSOMAL PROTEIN L18	0.17	Mesophilic	Multiple	Facultative	Unknown
	Bacteria	12.04	YP_002155310.1	RPLS RIBOSOMAL PROTEIN L19	0.17	Mesophilic	Multiple	Facultative	NonHalophilic
	Bacteria	12.04	YP_034464.1	RPLW 50S RIBOSOMAL PROTEIN L23	0.17	Mesophilic	Multiple	Facultative	Unknown
	Bacteria	12.04	YP_001143765.1	RPLX RIBOSOMAL PROTEIN L24	0.17	Mesophilic	Aquatic	Facultative	Unknown
	Bacteria	12.04	YP_752490.1	RPMG 50S RIBOSOMAL PROTEIN L33	0.17	Mesophilic	Multiple	Facultative	Unknown
	Bacteria	12.04	NP_904077.1	RPMH 50S RIBOSOMAL PROTEIN L34	0.17	Mesophilic	Multiple	Facultative	Unknown
	Bacteria	12.04	NP_932798.1	RPMH 50S RIBOSOMAL PROTEIN L34	0.17	Mesophilic	Aquatic	Facultative	Unknown
	Bacteria	12.04	NP_707397.2	RPMI 50S RIBOSOMAL PROTEIN L35	0.17	Mesophilic	Host_Associated	Facultative	Unknown
	Bacteria	12.04	YP_339916.1	RPMI 50S RIBOSOMAL SUBUNIT PROTEIN A	0.17	Psychrophilic	Aquatic	Aerobic	Unknown
	Bacteria	12.04	YP_001092310.1	RPMJ 50S RIBOSOMAL PROTEIN L36	0.17	Mesophilic	Multiple	Facultative	Unknown
	Bacteria	12.04	YP_001140617.1	RPSF RIBOSOMAL PROTEIN S6	0.17	Mesophilic	Aquatic	Facultative	Unknown
	Bacteria	12.04	YP_338771.1	RPSG 30S RIBOSOMAL PROTEIN S7	0.17	Psychrophilic	Aquatic	Aerobic	Unknown
	Bacteria	12.04	YP_697058.1	RPSI 30S RIBOSOMAL PROTEIN S9	0.17	Mesophilic	Multiple	Anaerobic	NonHalophilic
	Bacteria	12.04	YP_001143777.1	RPSJ RIBOSOMAL PROTEIN S10	0.17	Mesophilic	Aquatic	Facultative	Unknown
	Bacteria	12.04	NP_933177.1	RPSQ 30S RIBOSOMAL PROTEIN S17	0.17	Mesophilic	Aquatic	Facultative	Unknown
	Bacteria	12.04	NP_903417.1	RPST 30S RIBOSOMAL PROTEIN S20	0.17	Mesophilic	Multiple	Facultative	Unknown
	Bacteria	12.04	NP_935114.1	INFA TRANSLATION INITIATION FACTOR IF-1	0.18	Mesophilic	Aquatic	Facultative	Unknown
	Bacteria	12.04	YP_001646449.1	NO_GENE 30S RIBOSOMAL PROTEIN S2	0.18	Mesophilic	Terrestrial	Aerobic	NonHalophilic
	Bacteria	12.04	YP_001500942.1	NO_GENE 30S RIBOSOMAL PROTEIN S20	0.18	Mesophilic	Unknown	Facultative	Unknown
	Bacteria	12.04	YP_001675875.1	NO_GENE 30S RIBOSOMAL PROTEIN S6	0.18	Psychrophilic	Unknown	Facultative	Unknown
	Bacteria	12.04	YP_561186.1	NO_GENE 30S RIBOSOMAL PROTEIN S7	0.18	Mesophilic	Aquatic	Facultative	Unknown
	Bacteria	12.04	YP_001552631.1	NO_GENE 50S RIBOSOMAL PROTEIN L11	0.18	Mesophilic	Aquatic	Facultative	Unknown
	Bacteria	12.04	YP_001476060.1	NO_GENE 50S RIBOSOMAL PROTEIN L11	0.18	Psychrophilic	Aquatic	Facultative	Unknown
	Bacteria	12.04	YP_001476025.1	NO_GENE 50S RIBOSOMAL PROTEIN L17	0.18	Psychrophilic	Aquatic	Facultative	Unknown
	Bacteria	12.04	YP_001673328.1	NO_GENE 50S RIBOSOMAL PROTEIN L19	0.18	Psychrophilic	Unknown	Facultative	Unknown
	Bacteria	12.04	YP_001500914.1	NO_GENE 50S RIBOSOMAL PROTEIN L19	0.18	Mesophilic	Unknown	Facultative	Unknown
	Bacteria	12.04	YP_001643005.1	NO_GENE 50S RIBOSOMAL PROTEIN L2	0.18	Mesophilic	Terrestrial	Aerobic	NonHalophilic
	Bacteria	12.04	YP_129447.1	NO_GENE ELONGATION FACTOR G	0.18	Psychrophilic	Multiple	Facultative	NonHalophilic
	Bacteria	12.04	YP_561190.1	RPLC 50S RIBOSOMAL PROTEIN L3	0.18	Mesophilic	Aquatic	Facultative	Unknown
	Bacteria	12.04	YP_812446.1	RPLD 50S RIBOSOMAL PROTEIN L4	0.18	Mesophilic	Multiple	Facultative	Unknown
	Bacteria	12.04	NP_796637.1	RPLD 50S RIBOSOMAL PROTEIN L4	0.18	Mesophilic	Aquatic	Facultative	Unknown
	Bacteria	12.04	NP_976450.1	RPLE 50S RIBOSOMAL PROTEIN L5	0.18	Mesophilic	Terrestrial	Aerobic	Unknown
	Bacteria	12.04	NP_903844.1	RPLE 50S RIBOSOMAL PROTEIN L5	0.18	Mesophilic	Multiple	Facultative	Unknown
	Bacteria	12.04	NP_933183.1	RPLF 50S RIBOSOMAL PROTEIN L6	0.18	Mesophilic	Aquatic	Facultative	Unknown
	Bacteria	12.04	YP_697079.1	RPLF 50S RIBOSOMAL PROTEIN L6	0.18	Mesophilic	Multiple	Anaerobic	NonHalophilic
	Bacteria	12.04	YP_002264200.1	RPLK 50S RIBOSOMAL PROTEIN L11	0.18	Psychrophilic	Aquatic	Facultative	Unknown
	Bacteria	12.04	YP_748838.1	RPLK 50S RIBOSOMAL PROTEIN L11	0.18	Mesophilic	Multiple	Facultative	Unknown
	Bacteria	12.04	YP_338764.1	RPLK 50S RIBOSOMAL SUBUNIT PROTEIN L11	0.18	Psychrophilic	Aquatic	Aerobic	Unknown
	Bacteria	12.04	YP_867875.1	RPLQ 50S RIBOSOMAL PROTEIN L17	0.18	Mesophilic	Multiple	Facultative	Unknown
	Bacteria	12.04	NP_798909.1	RPLS 50S RIBOSOMAL PROTEIN L19	0.18	Mesophilic	Aquatic	Facultative	Unknown
	Bacteria	12.04	YP_002261892.1	RPLU 50S RIBOSOMAL PROTEIN L21	0.18	Psychrophilic	Aquatic	Facultative	Unknown
	Bacteria	12.04	NP_796707.1	RPLU 50S RIBOSOMAL PROTEIN L21	0.18	Mesophilic	Aquatic	Facultative	Unknown
	Bacteria	12.04	YP_563927.1	RPMA 50S RIBOSOMAL PROTEIN L27	0.18	Mesophilic	Aquatic	Facultative	Unknown
	Bacteria	12.04	YP_001185247.1	RPMD 50S RIBOSOMAL PROTEIN L30	0.18	Mesophilic	Multiple	Facultative	Unknown
	Bacteria	12.04	YP_001141873.1	RPMF RIBOSOMAL PROTEIN L32	0.18	Mesophilic	Aquatic	Facultative	Unknown
	Bacteria	12.04	YP_001882333.1	RPMG RIBOSOMAL PROTEIN L33	0.18	Mesophilic	Host_Associated	Facultative	NonHalophilic
	Bacteria	12.04	YP_926115.1	RPMJ 50S RIBOSOMAL PROTEIN L36	0.18	Mesophilic	Multiple	Facultative	Unknown
	Bacteria	12.04	YP_697077.1	RPSE 30S RIBOSOMAL PROTEIN S5	0.18	Mesophilic	Multiple	Anaerobic	NonHalophilic
	Bacteria	12.04	YP_001972886.1	RPSF 30S RIBOSOMAL PROTEIN S6	0.18	Mesophilic	Multiple	Aerobic	Unknown
	Bacteria	12.04	YP_867844.1	RPSL 30S RIBOSOMAL PROTEIN S12	0.18	Mesophilic	Multiple	Facultative	Unknown
	Bacteria	12.04	YP_312267.1	RPSL 30S RIBOSOMAL PROTEIN S12	0.18	Mesophilic	Host_Associated	Facultative	NonHalophilic
	Bacteria	12.04	YP_001882015.1	RPSL RIBOSOMAL PROTEIN S12	0.18	Mesophilic	Host_Associated	Facultative	NonHalophilic
	Bacteria	12.04	NP_933181.1	RPSN 30S RIBOSOMAL PROTEIN S14	0.18	Mesophilic	Aquatic	Facultative	Unknown
	Bacteria	12.04	YP_312121.1	RPSO 30S RIBOSOMAL PROTEIN S15	0.18	Mesophilic	Host_Associated	Facultative	NonHalophilic
	Bacteria	12.04	YP_311618.1	RPSP 30S RIBOSOMAL PROTEIN S16	0.18	Mesophilic	Host_Associated	Facultative	NonHalophilic
	Bacteria	12.04	YP_001307961.1	RPST 30S RIBOSOMAL PROTEIN S20	0.18	Mesophilic	Unknown	Unknown	NonHalophilic
	Bacteria	12.04	YP_696703.1	RPSU 30S RIBOSOMAL PROTEIN S21	0.18	Mesophilic	Multiple	Anaerobic	NonHalophilic
	Bacteria	12.04	YP_001673325.1	NO_GENE 30S RIBOSOMAL PROTEIN S16	0.19	Psychrophilic	Unknown	Facultative	Unknown
	Bacteria	12.04	YP_001446413.1	NO_GENE 30S RIBOSOMAL PROTEIN S2	0.19	Mesophilic	Aquatic	Facultative	ModerateHalophilic
	Bacteria	12.04	YP_001503434.1	NO_GENE 30S RIBOSOMAL PROTEIN S6	0.19	Mesophilic	Unknown	Facultative	Unknown
	Bacteria	12.04	YP_001502115.1	NO_GENE 50S RIBOSOMAL PROTEIN L20	0.19	Mesophilic	Unknown	Facultative	Unknown
	Bacteria	12.04	YP_001647191.1	NO_GENE 50S RIBOSOMAL PROTEIN L20	0.19	Mesophilic	Terrestrial	Aerobic	NonHalophilic
	Bacteria	12.04	YP_001476047.1	NO_GENE 50S RIBOSOMAL PROTEIN L23	0.19	Psychrophilic	Aquatic	Facultative	Unknown
	Bacteria	12.04	YP_001676060.1	NO_GENE 50S RIBOSOMAL PROTEIN L31	0.19	Psychrophilic	Unknown	Facultative	Unknown
	Bacteria	12.04	YP_001556941.1	NO_GENE 50S RIBOSOMAL PROTEIN L34	0.19	Mesophilic	Aquatic	Facultative	Unknown
	Bacteria	12.04	YP_131171.1	NO_GENE PUTATIVE RIBOSOMAL PROTEIN S16	0.19	Psychrophilic	Multiple	Facultative	NonHalophilic
	Bacteria	12.04	YP_562511.1	NO_GENE RIBOSOMAL PROTEIN L25	0.19	Mesophilic	Aquatic	Facultative	Unknown
	Bacteria	12.04	YP_001181994.1	NO_GENE RIBOSOMAL PROTEIN L28	0.19	Mesophilic	Multiple	Facultative	Unknown
	Bacteria	12.04	YP_002415715.1	NO_GENE RIBOSOMAL PROTEIN L34	0.19	Mesophilic	Aquatic	Facultative	Unknown
	Bacteria	12.04	YP_001308314.1	NO_GENE RIBOSOMAL PROTEIN S16	0.19	Mesophilic	Unknown	Unknown	NonHalophilic
	Bacteria	12.04	YP_001472498.1	NO_GENE RIBOSOMAL PROTEIN S18	0.19	Psychrophilic	Aquatic	Facultative	Unknown
	Bacteria	12.04	YP_001320855.1	NO_GENE RIBOSOMAL PROTEIN S20	0.19	Mesophilic	Unknown	Unknown	ModerateHalophilic
	Bacteria	12.04	YP_002416690.1	NO_GENE TRANSLATION INITIATION FACTOR IF-1	0.19	Mesophilic	Aquatic	Facultative	Unknown
	Bacteria	12.04	YP_561180.1	RPLA 50S RIBOSOMAL PROTEIN L1	0.19	Mesophilic	Aquatic	Facultative	Unknown
	Bacteria	12.04	YP_338694.1	RPLB 50S RIBOSOMAL PROTEIN L2	0.19	Psychrophilic	Aquatic	Aerobic	Unknown
	Bacteria	12.04	NP_976438.1	RPLC 50S RIBOSOMAL PROTEIN L3	0.19	Mesophilic	Terrestrial	Aerobic	Unknown
	Bacteria	12.04	YP_867838.1	RPLK 50S RIBOSOMAL PROTEIN L11	0.19	Mesophilic	Multiple	Facultative	Unknown
	Bacteria	12.04	YP_341022.1	RPLM 50S RIBOSOMAL PROTEIN L13	0.19	Psychrophilic	Aquatic	Aerobic	Unknown
	Bacteria	12.04	YP_341290.1	RPLO 50S RIBOSOMAL SUBUNIT PROTEIN L15	0.19	Psychrophilic	Aquatic	Aerobic	Unknown
	Bacteria	12.04	NP_933175.1	RPLP 50S RIBOSOMAL PROTEIN L16	0.19	Mesophilic	Aquatic	Facultative	Unknown
	Bacteria	12.04	YP_001143769.1	RPLP 50S RIBOSOMAL PROTEIN L16	0.19	Mesophilic	Aquatic	Facultative	Unknown
	Bacteria	12.04	NP_903840.1	RPLR 50S RIBOSOMAL PROTEIN L18	0.19	Mesophilic	Multiple	Facultative	Unknown
	Bacteria	12.04	YP_339917.1	RPLT 50S RIBOSOMAL PROTEIN L20	0.19	Psychrophilic	Aquatic	Aerobic	Unknown
	Bacteria	12.04	YP_310383.1	RPLT 50S RIBOSOMAL PROTEIN L20	0.19	Mesophilic	Host_Associated	Facultative	NonHalophilic
	Bacteria	12.04	YP_563928.1	RPLU 50S RIBOSOMAL PROTEIN L21	0.19	Mesophilic	Aquatic	Facultative	Unknown
	Bacteria	12.04	NP_715873.1	RPLW 50S RIBOSOMAL PROTEIN L23	0.19	Mesophilic	Multiple	Facultative	Unknown
	Bacteria	12.04	YP_697092.1	RPLW 50S RIBOSOMAL PROTEIN L23	0.19	Mesophilic	Multiple	Anaerobic	NonHalophilic
	Bacteria	12.04	YP_002263459.1	RPLY 50S RIBOSOMAL PROTEIN L25	0.19	Psychrophilic	Aquatic	Facultative	Unknown
	Bacteria	12.04	YP_128499.1	RPME 50S RIBOSOMAL PROTEIN L31	0.19	Psychrophilic	Multiple	Facultative	NonHalophilic
	Bacteria	12.04	NP_847731.1	RPME2 50S RIBOSOMAL PROTEIN L31 TYPE B	0.19	Mesophilic	Multiple	Facultative	Unknown
	Bacteria	12.04	YP_039324.1	RPME2 50S RIBOSOMAL PROTEIN L31 TYPE B	0.19	Mesophilic	Multiple	Facultative	Unknown
	Bacteria	12.04	YP_312549.1	RPMG 50S RIBOSOMAL PROTEIN L33	0.19	Mesophilic	Host_Associated	Facultative	NonHalophilic
	Bacteria	12.04	YP_001185507.1	RPMH 50S RIBOSOMAL PROTEIN L34	0.19	Mesophilic	Multiple	Facultative	Unknown
	Bacteria	12.04	NP_901020.1	RPMI 50S RIBOSOMAL PROTEIN L35	0.19	Mesophilic	Multiple	Facultative	Unknown
	Bacteria	12.04	NP_901866.1	RPSB 30S RIBOSOMAL PROTEIN S2	0.19	Mesophilic	Multiple	Facultative	Unknown
	Bacteria	12.04	NP_903850.1	RPSC 30S RIBOSOMAL PROTEIN S3	0.19	Mesophilic	Multiple	Facultative	Unknown
	Bacteria	12.04	NP_933191.1	RPSD 30S RIBOSOMAL PROTEIN S4	0.19	Mesophilic	Aquatic	Facultative	Unknown
	Bacteria	12.04	YP_001307333.1	RPSI 30S RIBOSOMAL PROTEIN S9	0.19	Mesophilic	Unknown	Unknown	NonHalophilic
	Bacteria	12.04	YP_034487.1	RPSK 30S RIBOSOMAL PROTEIN S11	0.19	Mesophilic	Multiple	Facultative	Unknown
	Bacteria	12.04	YP_001185270.1	RPSL 30S RIBOSOMAL PROTEIN S12	0.19	Mesophilic	Multiple	Facultative	Unknown
	Bacteria	12.04	YP_001881918.1	RPSO RIBOSOMAL PROTEIN S15	0.19	Mesophilic	Host_Associated	Facultative	NonHalophilic
	Bacteria	12.04	YP_001143767.1	RPSQ RIBOSOMAL PROTEIN S17	0.19	Mesophilic	Aquatic	Facultative	Unknown
	Bacteria	12.04	YP_340534.1	TSF ELONGATION FACTOR TS	0.19	Psychrophilic	Aquatic	Aerobic	Unknown
	Bacteria	12.04	YP_001476054.1	NO_GENE 30S RIBOSOMAL PROTEIN S12	0.2	Psychrophilic	Aquatic	Facultative	Unknown
	Bacteria	12.04	YP_001446649.1	NO_GENE 50S RIBOSOMAL PROTEIN L19	0.2	Mesophilic	Aquatic	Facultative	ModerateHalophilic
	Bacteria	12.04	YP_001647077.1	NO_GENE 50S RIBOSOMAL PROTEIN L21	0.2	Mesophilic	Terrestrial	Aerobic	NonHalophilic
	Bacteria	12.04	YP_001552644.1	NO_GENE 50S RIBOSOMAL PROTEIN L23	0.2	Mesophilic	Aquatic	Facultative	Unknown
	Bacteria	12.04	YP_002418038.1	NO_GENE ELONGATION FACTOR EF-G	0.2	Mesophilic	Aquatic	Facultative	Unknown
	Bacteria	12.04	YP_001501904.1	NO_GENE ELONGATION FACTOR P	0.2	Mesophilic	Unknown	Facultative	Unknown
	Bacteria	12.04	YP_001646840.1	NO_GENE ELONGATION FACTOR P	0.2	Mesophilic	Terrestrial	Aerobic	NonHalophilic
	Bacteria	12.04	YP_001322211.1	NO_GENE ELONGATION FACTOR TU	0.2	Mesophilic	Unknown	Unknown	ModerateHalophilic
	Bacteria	12.04	YP_002418137.1	NO_GENE RIBOSOMAL PROTEIN L19	0.2	Mesophilic	Aquatic	Facultative	Unknown
	Bacteria	12.04	YP_001501816.1	NO_GENE RIBOSOMAL PROTEIN L25	0.2	Mesophilic	Unknown	Facultative	Unknown
	Bacteria	12.04	YP_927491.1	NO_GENE RIBOSOMAL PROTEIN L25	0.2	Mesophilic	Multiple	Facultative	Unknown
	Bacteria	12.04	YP_001092307.1	NO_GENE RIBOSOMAL PROTEIN L30	0.2	Mesophilic	Multiple	Facultative	Unknown
	Bacteria	12.04	YP_001446410.1	NO_GENE RIBOSOME RECYCLING FACTOR	0.2	Mesophilic	Aquatic	Facultative	ModerateHalophilic
	Bacteria	12.04	YP_001185275.1	RPLA 50S RIBOSOMAL PROTEIN L1	0.2	Mesophilic	Multiple	Facultative	Unknown
	Bacteria	12.04	YP_867849.1	RPLC 50S RIBOSOMAL PROTEIN L3	0.2	Mesophilic	Multiple	Facultative	Unknown
	Bacteria	12.04	NP_933168.1	RPLC 50S RIBOSOMAL PROTEIN L3	0.2	Mesophilic	Aquatic	Facultative	Unknown
	Bacteria	12.04	NP_976425.1	RPLK 50S RIBOSOMAL PROTEIN L11	0.2	Mesophilic	Terrestrial	Aerobic	Unknown
	Bacteria	12.04	YP_002157017.1	RPLM RIBOSOMAL PROTEIN L13	0.2	Mesophilic	Multiple	Facultative	NonHalophilic
	Bacteria	12.04	YP_001092308.1	RPLO 50S RIBOSOMAL PROTEIN L15	0.2	Mesophilic	Multiple	Facultative	Unknown
	Bacteria	12.04	NP_716980.1	RPLS 50S RIBOSOMAL PROTEIN L19	0.2	Mesophilic	Multiple	Facultative	Unknown
	Bacteria	12.04	NP_903342.1	RPLS 50S RIBOSOMAL PROTEIN L19	0.2	Mesophilic	Multiple	Facultative	Unknown
	Bacteria	12.04	YP_001971232.1	RPLS PUTATIVE 50S RIBOSOMAL PROTEIN L19	0.2	Mesophilic	Multiple	Aerobic	Unknown
	Bacteria	12.04	NP_901021.1	RPLT 50S RIBOSOMAL PROTEIN L20	0.2	Mesophilic	Multiple	Facultative	Unknown
	Bacteria	12.04	YP_002263165.1	RPLT 50S RIBOSOMAL PROTEIN L20	0.2	Psychrophilic	Aquatic	Facultative	Unknown
	Bacteria	12.04	YP_001307652.1	RPLU 50S RIBOSOMAL PROTEIN L21	0.2	Mesophilic	Unknown	Unknown	NonHalophilic
	Bacteria	12.04	NP_796647.1	RPLX 50S RIBOSOMAL PROTEIN L24	0.2	Mesophilic	Aquatic	Facultative	Unknown
	Bacteria	12.04	YP_854854.1	RPLX RIBOSOMAL PROTEIN L24	0.2	Mesophilic	Multiple	Facultative	Unknown
	Bacteria	12.04	YP_867867.1	RPMD 50S RIBOSOMAL PROTEIN L30	0.2	Mesophilic	Multiple	Facultative	Unknown
	Bacteria	12.04	NP_715889.1	RPMD 50S RIBOSOMAL PROTEIN L30	0.2	Mesophilic	Multiple	Facultative	Unknown
	Bacteria	12.04	YP_812411.1	RPME2 50S RIBOSOMAL PROTEIN L31 TYPE B	0.2	Mesophilic	Multiple	Facultative	Unknown
	Bacteria	12.04	YP_001183102.1	RPMF 50S RIBOSOMAL PROTEIN L32	0.2	Mesophilic	Multiple	Facultative	Unknown
	Bacteria	12.04	YP_750710.1	RPMI 50S RIBOSOMAL PROTEIN L35	0.2	Mesophilic	Multiple	Facultative	Unknown
	Bacteria	12.04	YP_696387.1	RPSB 30S RIBOSOMAL PROTEIN S2	0.2	Mesophilic	Multiple	Anaerobic	NonHalophilic
	Bacteria	12.04	YP_001971348.1	RPSB PUTATIVE 30S RIBOSOMAL PROTEIN S2	0.2	Mesophilic	Multiple	Aerobic	Unknown
	Bacteria	12.04	YP_001143770.1	RPSC RIBOSOMAL PROTEIN S3	0.2	Mesophilic	Aquatic	Facultative	Unknown
	Bacteria	12.04	NP_903310.1	RPSF 30S RIBOSOMAL PROTEIN S6	0.2	Mesophilic	Multiple	Facultative	Unknown
	Bacteria	12.04	YP_001312148.1	RPSF 30S RIBOSOMAL PROTEIN S6	0.2	Mesophilic	Unknown	Unknown	NonHalophilic
	Bacteria	12.04	YP_812141.1	RPSF 30S RIBOSOMAL PROTEIN S6	0.2	Mesophilic	Multiple	Facultative	Unknown
	Bacteria	12.04	YP_561530.1	RPSF 30S RIBOSOMAL PROTEIN S6	0.2	Mesophilic	Aquatic	Facultative	Unknown
	Bacteria	12.04	YP_002157108.1	RPSF RIBOSOMAL PROTEIN S6	0.2	Mesophilic	Multiple	Facultative	NonHalophilic
	Bacteria	12.04	YP_752034.1	RPSI 30S RIBOSOMAL PROTEIN S9	0.2	Mesophilic	Multiple	Facultative	Unknown
	Bacteria	12.04	YP_001143754.1	RPSM 30S RIBOSOMAL PROTEIN S13	0.2	Mesophilic	Aquatic	Facultative	Unknown
	Bacteria	12.04	YP_001881399.1	RPSP RIBOSOMAL PROTEIN S16	0.2	Mesophilic	Host_Associated	Facultative	NonHalophilic
	Bacteria	12.04	YP_563728.1	RPST 30S RIBOSOMAL PROTEIN S20	0.2	Mesophilic	Aquatic	Facultative	Unknown
	Bacteria	12.04	YP_131103.2	TSF ELONGATION FACTOR TS	0.2	Psychrophilic	Multiple	Facultative	NonHalophilic
	Bacteria	12.04	YP_131525.2	TUF ELONGATION FACTOR TU	0.2	Psychrophilic	Multiple	Facultative	NonHalophilic
	Bacteria	12.04	YP_696518.1	EFP ELONGATION FACTOR P	0.21	Mesophilic	Multiple	Anaerobic	NonHalophilic
	Bacteria	12.04	NP_976435.1	FUSA ELONGATION FACTOR G	0.21	Mesophilic	Terrestrial	Aerobic	Unknown
	Bacteria	12.04	YP_001140228.1	FUSA TRANSLATION ELONGATION FACTOR G	0.21	Mesophilic	Aquatic	Facultative	Unknown
	Bacteria	12.04	YP_001646466.1	NO_GENE 30S RIBOSOMAL PROTEIN S16	0.21	Mesophilic	Terrestrial	Aerobic	NonHalophilic
	Bacteria	12.04	YP_001444078.1	NO_GENE 30S RIBOSOMAL PROTEIN S21	0.21	Mesophilic	Aquatic	Facultative	ModerateHalophilic
	Bacteria	12.04	YP_001444028.1	NO_GENE 50S RIBOSOMAL PROTEIN L21	0.21	Mesophilic	Aquatic	Facultative	ModerateHalophilic
	Bacteria	12.04	YP_001443969.1	NO_GENE 50S RIBOSOMAL PROTEIN L24	0.21	Mesophilic	Aquatic	Facultative	ModerateHalophilic
	Bacteria	12.04	YP_001443959.1	NO_GENE 50S RIBOSOMAL PROTEIN L4	0.21	Mesophilic	Aquatic	Facultative	ModerateHalophilic
	Bacteria	12.04	YP_001643017.1	NO_GENE 50S RIBOSOMAL PROTEIN L6	0.21	Mesophilic	Terrestrial	Aerobic	NonHalophilic
	Bacteria	12.04	YP_001183397.1	NO_GENE ELONGATION FACTOR P	0.21	Mesophilic	Multiple	Facultative	Unknown
	Bacteria	12.04	YP_001322225.1	NO_GENE ELONGATION FACTOR TU	0.21	Mesophilic	Unknown	Unknown	ModerateHalophilic
	Bacteria	12.04	YP_002418508.1	NO_GENE ELONGATION FACTOR TU	0.21	Mesophilic	Aquatic	Facultative	Unknown
	Bacteria	12.04	YP_001476050.1	NO_GENE RIBOSOMAL PROTEIN S10	0.21	Psychrophilic	Aquatic	Facultative	Unknown
	Bacteria	12.04	YP_001444765.1	NO_GENE TRANSLATION INITIATION FACTOR IF-1	0.21	Mesophilic	Aquatic	Facultative	ModerateHalophilic
	Bacteria	12.04	YP_867852.1	RPLB 50S RIBOSOMAL PROTEIN L2	0.21	Mesophilic	Multiple	Facultative	Unknown
	Bacteria	12.04	YP_312255.1	RPLB 50S RIBOSOMAL PROTEIN L2	0.21	Mesophilic	Host_Associated	Facultative	NonHalophilic
	Bacteria	12.04	NP_715871.1	RPLC 50S RIBOSOMAL PROTEIN L3	0.21	Mesophilic	Multiple	Facultative	Unknown
	Bacteria	12.04	YP_312257.1	RPLD 50S RIBOSOMAL PROTEIN L4	0.21	Mesophilic	Host_Associated	Facultative	NonHalophilic
	Bacteria	12.04	NP_715872.1	RPLD 50S RIBOSOMAL PROTEIN L4	0.21	Mesophilic	Multiple	Facultative	Unknown
	Bacteria	12.04	YP_854855.1	RPLE 50S RIBOSOMAL PROTEIN L5	0.21	Mesophilic	Multiple	Facultative	Unknown
	Bacteria	12.04	NP_842693.1	RPLF 50S RIBOSOMAL PROTEIN L6	0.21	Mesophilic	Multiple	Facultative	Unknown
	Bacteria	12.04	YP_034477.1	RPLF 50S RIBOSOMAL PROTEIN L6	0.21	Mesophilic	Multiple	Facultative	Unknown
	Bacteria	12.04	NP_976453.1	RPLF 50S RIBOSOMAL PROTEIN L6	0.21	Mesophilic	Terrestrial	Aerobic	Unknown
	Bacteria	12.04	YP_001140215.1	RPLK RIBOSOMAL PROTEIN L11	0.21	Mesophilic	Aquatic	Facultative	Unknown
	Bacteria	12.04	YP_002264002.1	RPLM 50S RIBOSOMAL PROTEIN L13	0.21	Psychrophilic	Aquatic	Facultative	Unknown
	Bacteria	12.04	NP_933187.1	RPLO 50S RIBOSOMAL PROTEIN L15	0.21	Mesophilic	Aquatic	Facultative	Unknown
	Bacteria	12.04	YP_002155015.1	RPLO RIBOSOMAL PROTEIN L15	0.21	Mesophilic	Multiple	Facultative	NonHalophilic
	Bacteria	12.04	YP_854868.1	RPLQ RIBOSOMAL PROTEIN L17	0.21	Mesophilic	Multiple	Facultative	Unknown
	Bacteria	12.04	YP_001182698.1	RPLS 50S RIBOSOMAL PROTEIN L19	0.21	Mesophilic	Multiple	Facultative	Unknown
	Bacteria	12.04	YP_131168.1	RPLS 50S RIBOSOMAL PROTEIN L19	0.21	Psychrophilic	Multiple	Facultative	NonHalophilic
	Bacteria	12.04	YP_001880506.1	RPLT RIBOSOMAL PROTEIN L20	0.21	Mesophilic	Host_Associated	Facultative	NonHalophilic
	Bacteria	12.04	YP_001143768.1	RPMC RIBOSOMAL PROTEIN L29	0.21	Mesophilic	Aquatic	Facultative	Unknown
	Bacteria	12.04	YP_561208.1	RPMD 50S RIBOSOMAL PROTEIN L30	0.21	Mesophilic	Aquatic	Facultative	Unknown
	Bacteria	12.04	YP_563300.1	RPMF 50S RIBOSOMAL PROTEIN L32	0.21	Mesophilic	Aquatic	Facultative	Unknown
	Bacteria	12.04	YP_562714.2	RPMI 50S RIBOSOMAL PROTEIN L35	0.21	Mesophilic	Aquatic	Facultative	Unknown
	Bacteria	12.04	YP_813218.1	RPSB 30S RIBOSOMAL PROTEIN S2	0.21	Mesophilic	Multiple	Facultative	Unknown
	Bacteria	12.04	NP_933174.1	RPSC 30S RIBOSOMAL PROTEIN S3	0.21	Mesophilic	Aquatic	Facultative	Unknown
	Bacteria	12.04	NP_933185.1	RPSE 30S RIBOSOMAL PROTEIN S5	0.21	Mesophilic	Aquatic	Facultative	Unknown
	Bacteria	12.04	YP_128560.1	RPSJ 30S RIBOSOMAL PROTEIN S10	0.21	Psychrophilic	Multiple	Facultative	NonHalophilic
	Bacteria	12.04	YP_001970811.1	RPSK PUTATIVE 30S RIBOSOMAL PROTEIN S11	0.21	Mesophilic	Multiple	Aerobic	Unknown
	Bacteria	12.04	YP_926089.1	RPSL 30S RIBOSOMAL PROTEIN S12	0.21	Mesophilic	Multiple	Facultative	Unknown
	Bacteria	12.04	NP_709116.2	RPSL 30S RIBOSOMAL PROTEIN S12	0.21	Mesophilic	Host_Associated	Facultative	Unknown
	Bacteria	12.04	NP_903833.1	RPSM 30S RIBOSOMAL PROTEIN S13	0.21	Mesophilic	Multiple	Facultative	Unknown
	Bacteria	12.04	NP_903345.1	RPSP 30S RIBOSOMAL PROTEIN S16	0.21	Mesophilic	Multiple	Facultative	Unknown
	Bacteria	12.04	NP_980183.1	RPSP 30S RIBOSOMAL PROTEIN S16	0.21	Mesophilic	Terrestrial	Aerobic	Unknown
	Bacteria	12.04	YP_001182284.1	RPSR 30S RIBOSOMAL PROTEIN S18	0.21	Mesophilic	Multiple	Facultative	Unknown
	Bacteria	12.04	YP_339437.1	RPST 30S RIBOSOMAL SUBUNIT PROTEIN S20	0.21	Psychrophilic	Aquatic	Aerobic	Unknown
	Bacteria	12.04	NP_796786.1	RPSU 30S RIBOSOMAL PROTEIN S21	0.21	Mesophilic	Aquatic	Facultative	Unknown
	Bacteria	12.04	YP_813217.1	TSF ELONGATION FACTOR TS	0.21	Mesophilic	Multiple	Facultative	Unknown
	Bacteria	12.04	YP_001553181.1	NO_GENE 30S RIBOSOMAL PROTEIN S18	0.22	Mesophilic	Aquatic	Facultative	Unknown
	Bacteria	12.04	YP_001673356.1	NO_GENE 30S RIBOSOMAL PROTEIN S20	0.22	Psychrophilic	Unknown	Facultative	Unknown
	Bacteria	12.04	YP_001472930.1	NO_GENE 30S RIBOSOMAL PROTEIN S20	0.22	Psychrophilic	Aquatic	Facultative	Unknown
	Bacteria	12.04	YP_001553725.1	NO_GENE 50S RIBOSOMAL PROTEIN L19	0.22	Mesophilic	Aquatic	Facultative	Unknown
	Bacteria	12.04	YP_001443961.1	NO_GENE 50S RIBOSOMAL PROTEIN L2	0.22	Mesophilic	Aquatic	Facultative	ModerateHalophilic
	Bacteria	12.04	YP_001674243.1	NO_GENE 50S RIBOSOMAL PROTEIN L20	0.22	Psychrophilic	Unknown	Facultative	Unknown
	Bacteria	12.04	YP_129747.2	NO_GENE 50S RIBOSOMAL PROTEIN L25	0.22	Psychrophilic	Multiple	Facultative	NonHalophilic
	Bacteria	12.04	YP_001552643.1	NO_GENE 50S RIBOSOMAL PROTEIN L4	0.22	Mesophilic	Aquatic	Facultative	Unknown
	Bacteria	12.04	YP_002418351.1	NO_GENE RIBOSOMAL PROTEIN L15	0.22	Mesophilic	Aquatic	Facultative	Unknown
	Bacteria	12.04	YP_813260.1	NO_GENE RIBOSOMAL PROTEIN L28	0.22	Mesophilic	Multiple	Facultative	Unknown
	Bacteria	12.04	YP_002418435.1	NO_GENE RIBOSOMAL PROTEIN L31	0.22	Mesophilic	Aquatic	Facultative	Unknown
	Bacteria	12.04	YP_001759544.1	NO_GENE RIBOSOMAL PROTEIN S21	0.22	Mesophilic	Multiple	Facultative	NonHalophilic
	Bacteria	12.04	YP_338765.1	RPLA 50S RIBOSOMAL PROTEIN L1	0.22	Psychrophilic	Aquatic	Aerobic	Unknown
	Bacteria	12.04	NP_796639.1	RPLB 50S RIBOSOMAL PROTEIN L2	0.22	Mesophilic	Aquatic	Facultative	Unknown
	Bacteria	12.04	YP_001882001.1	RPLB RIBOSOMAL PROTEIN L2	0.22	Mesophilic	Host_Associated	Facultative	NonHalophilic
	Bacteria	12.04	YP_034462.1	RPLC 50S RIBOSOMAL PROTEIN L3	0.22	Mesophilic	Multiple	Facultative	Unknown
	Bacteria	12.04	NP_709107.1	RPLD 50S RIBOSOMAL PROTEIN L4	0.22	Mesophilic	Host_Associated	Facultative	Unknown
	Bacteria	12.04	NP_903855.1	RPLD 50S RIBOSOMAL PROTEIN L4	0.22	Mesophilic	Multiple	Facultative	Unknown
	Bacteria	12.04	NP_796651.1	RPLF 50S RIBOSOMAL PROTEIN L6	0.22	Mesophilic	Aquatic	Facultative	Unknown
	Bacteria	12.04	NP_715860.1	RPLK 50S RIBOSOMAL PROTEIN L11	0.22	Mesophilic	Multiple	Facultative	Unknown
	Bacteria	12.04	YP_034449.1	RPLK 50S RIBOSOMAL PROTEIN L11	0.22	Mesophilic	Multiple	Facultative	Unknown
	Bacteria	12.04	YP_131522.1	RPLK 50S RIBOSOMAL PROTEIN L11	0.22	Psychrophilic	Multiple	Facultative	NonHalophilic
	Bacteria	12.04	YP_312896.1	RPLK 50S RIBOSOMAL PROTEIN L11	0.22	Mesophilic	Host_Associated	Facultative	NonHalophilic
	Bacteria	12.04	YP_001882668.1	RPLK RIBOSOMAL PROTEIN L11	0.22	Mesophilic	Host_Associated	Facultative	NonHalophilic
	Bacteria	12.04	YP_034472.1	RPLN 50S RIBOSOMAL PROTEIN L14	0.22	Mesophilic	Multiple	Facultative	Unknown
	Bacteria	12.04	YP_038495.1	RPLU 50S RIBOSOMAL PROTEIN L21	0.22	Mesophilic	Multiple	Facultative	Unknown
	Bacteria	12.04	YP_001092294.1	RPLV 50S RIBOSOMAL PROTEIN L22	0.22	Mesophilic	Multiple	Facultative	Unknown
	Bacteria	12.04	NP_903845.1	RPLX 50S RIBOSOMAL PROTEIN L24	0.22	Mesophilic	Multiple	Facultative	Unknown
	Bacteria	12.04	YP_339571.1	RPLY 50S RIBOSOMAL PROTEIN L25	0.22	Psychrophilic	Aquatic	Aerobic	Unknown
	Bacteria	12.04	YP_001182508.1	RPMA 50S RIBOSOMAL PROTEIN L27	0.22	Mesophilic	Multiple	Facultative	Unknown
	Bacteria	12.04	YP_001881900.1	RPMA RIBOSOMAL PROTEIN L27	0.22	Mesophilic	Host_Associated	Facultative	NonHalophilic
	Bacteria	12.04	YP_312855.1	RPME 50S RIBOSOMAL PROTEIN L31	0.22	Mesophilic	Host_Associated	Facultative	NonHalophilic
	Bacteria	12.04	YP_341216.1	RPME 50S RIBOSOMAL SUBUNIT PROTEIN L31	0.22	Psychrophilic	Aquatic	Aerobic	Unknown
	Bacteria	12.04	YP_813348.1	RPMI 50S RIBOSOMAL PROTEIN L35	0.22	Mesophilic	Multiple	Facultative	Unknown
	Bacteria	12.04	YP_812823.1	RPSA 30S RIBOSOMAL PROTEIN S1	0.22	Mesophilic	Multiple	Facultative	Unknown
	Bacteria	12.04	NP_981917.1	RPSF 30S RIBOSOMAL PROTEIN S6	0.22	Mesophilic	Terrestrial	Aerobic	Unknown
	Bacteria	12.04	YP_131439.1	RPSF 30S RIBOSOMAL PROTEIN S6	0.22	Psychrophilic	Multiple	Facultative	NonHalophilic
	Bacteria	12.04	NP_903860.1	RPSG 30S RIBOSOMAL PROTEIN S7	0.22	Mesophilic	Multiple	Facultative	Unknown
	Bacteria	12.04	YP_034458.1	RPSG 30S RIBOSOMAL PROTEIN S7	0.22	Mesophilic	Multiple	Facultative	Unknown
	Bacteria	12.04	YP_002261851.1	RPSJ 30S RIBOSOMAL SUBUNIT PROTEIN S10	0.22	Psychrophilic	Aquatic	Facultative	Unknown
	Bacteria	12.04	YP_561185.1	RPSL 30S RIBOSOMAL PROTEIN S12	0.22	Mesophilic	Aquatic	Facultative	Unknown
	Bacteria	12.04	YP_034486.1	RPSM 30S RIBOSOMAL PROTEIN S13	0.22	Mesophilic	Multiple	Facultative	Unknown
	Bacteria	12.04	YP_001184349.1	RPSO 30S RIBOSOMAL PROTEIN S15	0.22	Mesophilic	Multiple	Facultative	Unknown
	Bacteria	12.04	YP_037905.1	RPSP 30S RIBOSOMAL PROTEIN S16	0.22	Mesophilic	Multiple	Facultative	Unknown
	Bacteria	12.04	YP_812449.1	RPSS 30S RIBOSOMAL PROTEIN S19	0.22	Mesophilic	Multiple	Facultative	Unknown
	Bacteria	12.04	YP_128666.1	RPSU 30S RIBOSOMAL PROTEIN S21	0.22	Psychrophilic	Multiple	Facultative	NonHalophilic
	Bacteria	12.04	YP_034459.1	FUSA ELONGATION FACTOR G	0.23	Mesophilic	Multiple	Facultative	Unknown
[truncated: 646 more rows]

## Sheet: 12.07
	Superkingdom	Funcat	AnnotationID	Annotation	GCB	Temperature Range	Habitat	Oxygen requirement	Salinity
[truncated: 37 more rows]

[truncated: 12 more sheets: 12.10, 14.01, 16.01, 16.03, 16.09, 32.07, 34.01, 70.03, 70.16, 70.27, 70.34, Sheet1]
