# Supplementary material for: Genes optimized by evolution for accurate and fast translation encode in Archaea and Bacteria a broad and characteristic spectrum of protein functions
Source: BMC Genomics. 2010 Nov 4;11:617. doi: 10.1186/1471-2164-11-617 (PMC3091758; doi:10.1186/1471-2164-11-617)
Supplement: Additional file 4 — Excel spreadsheet containing the COG- and KO-numbers of genes from the effectomes of extremely optimized Bacteria. [file 1471-2164-11-617-S4.XLS]

## Sheet: COG-Terms
2.01	Glycolysis and gluconeogenesis
COG0148	Enolase
COG0057	Glyceraldehyde-3-phosphate dehydrogenase/erythrose-4-phosphate dehydrogenase
COG0191	Fructose/tagatose bisphosphate aldolase
COG0469	Pyruvate kinase
COG0149	Triosephosphate isomerase
COG0126	3-phosphoglycerate kinase
COG0039	Malate/lactate dehydrogenases
COG1071	Pyruvate/2-oxoglutarate dehydrogenase complex, dehydrogenase (E1) component, eukaryotic type, alpha subunit
COG0508	Pyruvate/2-oxoglutarate dehydrogenase complex, dihydrolipoamide acyltransferase (E2) component, and related enzymes
COG1249	Pyruvate/2-oxoglutarate dehydrogenase complex, dihydrolipoamide dehydrogenase (E3) component, and related enzymes
COG3848	Phosphohistidine swiveling domain
COG0696	Phosphoglyceromutase
COG0166	Glucose-6-phosphate isomerase
COG0205	6-phosphofructokinase
COG1012	NAD-dependent aldehyde dehydrogenases
COG0574	Phosphoenolpyruvate synthase/pyruvate phosphate dikinase
COG1866	Phosphoenolpyruvate carboxykinase (ATP)
COG0588	Phosphoglycerate mutase 1
2.07	Pentose-phosphate pathway
COG0149	Triosephosphate isomerase
COG0362	6-phosphogluconate dehydrogenase
COG0176	Transaldolase
COG1850	Ribulose 1,5-bisphosphate carboxylase, large subunit
COG0462	Phosphoribosylpyrophosphate synthetase
COG2084	3-hydroxyisobutyrate dehydrogenase and related beta-hydroxyacid dehydrogenases
COG2115	Xylose isomerase
COG0274	Deoxyribose-phosphate aldolase
COG0698	Ribose 5-phosphate isomerase
COG0120	Ribose 5-phosphate isomerase A
COG1023	Predicted 6-phosphogluconate dehydrogenase
COG0524	Sugar kinases, ribokinase family
COG4451	Ribulose bisphosphate carboxylase small subunit
COG1494	Fructose-1,6-bisphosphatase/sedoheptulose 1,7-bisphosphatase and related proteins
COG3265	Gluconate kinase
COG0158	Fructose-1,6-bisphosphatase
COG0057	Glyceraldehyde-3-phosphate dehydrogenase/erythrose-4-phosphate dehydrogenase
COG1028	Dehydrogenases with different specificities (related to short-chain alcohol dehydrogenases)
2.08	Pyruvate dehydrogenase complex
COG2609	Pyruvate dehydrogenase complex, dehydrogenase (E1) component
COG1071	Pyruvate/2-oxoglutarate dehydrogenase complex, dehydrogenase (E1) component, eukaryotic type, alpha subunit
COG0022	Pyruvate/2-oxoglutarate dehydrogenase complex, dehydrogenase (E1) component, eukaryotic type, beta subunit
COG0508	Pyruvate/2-oxoglutarate dehydrogenase complex, dihydrolipoamide acyltransferase (E2) component, and related enzymes
2.1	Tricarboxylic-acid pathway (citrate cycle, Krebs cycle, TCA cycle)
COG0074	Succinyl-CoA synthetase, alpha subunit
COG0045	Succinyl-CoA synthetase, beta subunit
COG0508	Pyruvate/2-oxoglutarate dehydrogenase complex, dihydrolipoamide acyltransferase (E2) component, and related enzymes
COG0039	Malate/lactate dehydrogenases
COG1049	Aconitase B
COG1053	Succinate dehydrogenase/fumarate reductase, flavoprotein subunit
COG1027	Aspartate ammonia-lyase
COG0479	Succinate dehydrogenase/fumarate reductase, Fe-S protein subunit
COG0114	Fumarase
COG0372	Citrate synthase
COG0538	Isocitrate dehydrogenases
COG2838	Monomeric isocitrate dehydrogenase
2.11	Electron transport and membrane-associated energy conservation
COG0056	F0F1-type ATP synthase, alpha subunit
COG0055	F0F1-type ATP synthase, beta subunit
COG0636	F0F1-type ATP synthase, subunit c/Archaeal/vacuolar-type H+-ATPase, subunit K
COG0712	F0F1-type ATP synthase, delta subunit
COG0711	F0F1-type ATP synthase, subunit b
NOG118232	F0F1-type ATP synthase, subunit c
COG1053	Succinate dehydrogenase/fumarate reductase, flavoprotein subunit
COG3278	Cbb3-type cytochrome oxidase, subunit 1
COG0355	F0F1-type ATP synthase, epsilon subunit (mitochondrial delta subunit)
COG1005	NADH:ubiquinone oxidoreductase subunit 1 (chain H)
COG0377	NADH:ubiquinone oxidoreductase 20 kD subunit and related Fe-S oxidoreductases
COG1155	Archaeal/vacuolar-type H+-ATPase subunit A
COG1156	Archaeal/vacuolar-type H+-ATPase subunit B
NOG128607	ATP synthase c chain (automatic annotation)
2.45	Energy conversion and regeneration
COG0056	F0F1-type ATP synthase, alpha subunit
COG0055	F0F1-type ATP synthase, beta subunit
COG0636	F0F1-type ATP synthase, subunit c/Archaeal/vacuolar-type H+-ATPase, subunit K
COG0712	F0F1-type ATP synthase, delta subunit
COG0711	F0F1-type ATP synthase, subunit b
COG0355	F0F1-type ATP synthase, epsilon subunit
NOG128607	ATP synthase c chain
NOG118232	F0F1-type ATP synthase, subunit c
COG1155	Archaeal/vacuolar-type H+-ATPase subunit A
COG1156	Archaeal/vacuolar-type H+-ATPase subunit B
12.01	Ribosome biogenesis
COG0539	Ribosomal protein S1
COG0052	Ribosomal protein S2
COG0092	Ribosomal protein S3
COG0522	Ribosomal protein S4
COG0098	Ribosomal protein S5
COG0360	Ribosomal protein S6
COG0049	Ribosomal protein S7
COG0096	Ribosomal protein S8
COG0103	Ribosomal protein S9
COG0051	Ribosomal protein S10
COG0100	Ribosomal protein S11
COG0048	Ribosomal protein S12
COG0099	Ribosomal protein S13
COG0199	Ribosomal protein S14
COG0184	Ribosomal protein S15P/S13E
COG0228	Ribosomal protein S16
COG0186	Ribosomal protein S17
COG0238	Ribosomal protein S18
COG0185	Ribosomal protein S19
COG0268	Ribosomal protein S20
COG0828	Ribosomal protein S21
COG0081	Ribosomal protein L1
COG0090	Ribosomal protein L2
COG0087	Ribosomal protein L3
COG0088	Ribosomal protein L4
COG0094	Ribosomal protein L5
COG0097	Ribosomal protein L6P/L9E
COG0222	Ribosomal protein L7/L12
COG0359	Ribosomal protein L9
COG0244	Ribosomal protein L10
COG0080	Ribosomal protein L11
COG0102	Ribosomal protein L13
COG0093	Ribosomal protein L14
COG0200	Ribosomal protein L15
COG0197	Ribosomal protein L16/L10E
COG0203	Ribosomal protein L17
COG0256	Ribosomal protein L18
COG0335	Ribosomal protein L19
COG0292	Ribosomal protein L20
COG0261	Ribosomal protein L21
COG0091	Ribosomal protein L22
COG0089	Ribosomal protein L23
COG0198	Ribosomal protein L24
NOG138885	Rrna binding protein L24
COG1825	Ribosomal protein L25
COG0211	Ribosomal protein L27
COG0227	Ribosomal protein L28
COG0255	Ribosomal protein L29
COG1841	Ribosomal protein L30/L7E
COG0254	Ribosomal protein L31
COG0333	Ribosomal protein L32
COG0267	Ribosomal protein L33
COG0230	Ribosomal protein L34
NOG122044	Ribosomal protein L34
NOG145703	Ribosomal protein L34
COG0291	Ribosomal protein L35
COG0257	Ribosomal protein L36
COG0779	Uncharacterized protein conserved in bacteria
NOG130225	Ribosomal protein l36 (automatic annotation)
12.04	Translation
COG0233	Ribosome recycling factor
COG0050	Translation elongation factors Elongation factor Tu
COG0231	Translation elongation factor P (EF-P)/translation initiation factor 5A (eIF-5A)
COG0264	Translation elongation factor Ts
COG0361	Translation initiation factor 1 (IF-1)
COG0480	Translation elongation factor 2 (EF-2/EF-G)
COG0532	Translation initiation factor 2 (IF-2; GTPase)
COG0290	Translation initiation factor 3 (IF-3)
COG0539	Ribosomal protein S1
COG0052	Ribosomal protein S2
COG0092	Ribosomal protein S3
COG0522	Ribosomal protein S4
COG0098	Ribosomal protein S5
COG0360	Ribosomal protein S6
COG0049	Ribosomal protein S7
COG0096	Ribosomal protein S8
COG0103	Ribosomal protein S9
COG0051	Ribosomal protein S10
COG0100	Ribosomal protein S11
COG0048	Ribosomal protein S12
COG0099	Ribosomal protein S13
COG0199	Ribosomal protein S14
COG0184	Ribosomal protein S15P/S13E
COG0228	Ribosomal protein S16
COG0186	Ribosomal protein S17
COG0238	Ribosomal protein S18
COG0185	Ribosomal protein S19
COG0268	Ribosomal protein S20
NOG148632	Ribosomal protein S20
COG0828	Ribosomal protein S21
COG0081	Ribosomal protein L1
COG0090	Ribosomal protein L2
COG0087	Ribosomal protein L3
COG0088	Ribosomal protein L4
COG0094	Ribosomal protein L5
COG0097	Ribosomal protein L6P/L9E
COG0359	Ribosomal protein L9
COG0244	Ribosomal protein L10
COG0222	Ribosomal protein L7/L12
COG0080	Ribosomal protein L11
COG0102	Ribosomal protein L13
COG0093	Ribosomal protein L14
COG0200	Ribosomal protein L15
COG0197	Ribosomal protein L16/L10E
COG0203	Ribosomal protein L17
COG0256	Ribosomal protein L18
COG0335	Ribosomal protein L19
COG0292	Ribosomal protein L20
COG0261	Ribosomal protein L21
COG0091	Ribosomal protein L22
COG0089	Ribosomal protein L23
COG0198	Ribosomal protein L24
NOG138885	Ribosomal protein L24
COG1825	Ribosomal protein L25
COG0211	Ribosomal protein L27
COG0227	Ribosomal protein L28
COG0255	Ribosomal protein L29
COG1841	Ribosomal protein L30/L7E
COG0254	Ribosomal protein L31
COG0333	Ribosomal protein L32
COG0267	Ribosomal protein L33
NOG145703	Ribosomal protein L34
NOG137226	Ribosomal protein L34
NOG151003	Ribosomal protein L34
COG0291	Ribosomal protein L35
COG0257	Ribosomal protein L36
NOG130225	Ribosomal protein l36 (automatic annotation)
COG1610	Uncharacterized conserved protein, GatB/YqeY domain protein
COG0073	EMAP domain, Methionyl-tRNA synthetase; Is required not only for elongation of protein synthesis but also for the initiation of all mRNA translation through initiator tRNA(fMet) aminoacylation
COG0013	Alanyl-tRNA synthetase
COG0018	Arginyl-tRNA synthetase
COG0017	Aspartyl/asparaginyl-tRNA synthetases
COG0064	Asp-tRNAAsn/Glu-tRNAGln amidotransferase B subunit
NOG146472	Asparaginyl-tRNA synthetases
COG0008	Glutamyl- and glutaminyl-tRNA synthetases
COG0423	Glycyl-tRNA synthetase (class II)
COG0752	Glycyl-tRNA synthetase, alpha subunit
COG0060	Isoleucyl-tRNA synthetase
COG0495	Leucyl-tRNA synthetase
COG1190	Lysyl-tRNA synthetase (class II)
COG0495	Leucyl-tRNA synthetase
COG0143	Methionyl-tRNA synthetase
COG0016	Phenylalanyl-tRNA synthetase alpha subunit
COG0072	Phenylalanyl-tRNA synthetase beta subunit
COG0442	Prolyl-tRNA synthetase
COG0172	Seryl-tRNA synthetase
COG0441	Threonyl-tRNA synthetase
COG0162	Tyrosyl-tRNA synthetase
COG0525	Valyl-tRNA synthetase
12.07	Translational control
COG0081	Ribosomal protein L1
COG0776	Bacterial nucleoid DNA-binding protein
COG0244	Ribosomal protein L10
12.1	Aminoacyl-tRNA-synthetases
COG1190	Lysyl-tRNA synthetase (class II)
COG0073	Phenylalanyl-tRNA synthetase beta subunit
COG0072	Phenylalanyl-tRNA synthetase beta subunit
COG0441	Threonyl-tRNA synthetase
COG0017	Aspartyl/asparaginyl-tRNA synthetases
COG0018	Arginyl-tRNA synthetase
COG0495	Leucyl-tRNA synthetase
COG0162	Tyrosyl-tRNA synthetase
COG0423	Glycyl-tRNA synthetase (class II)
COG0060	Isoleucyl-tRNA synthetase
COG0525	Valyl-tRNA synthetase
COG0173	Aspartyl-tRNA synthetase
COG0172	Seryl-tRNA synthetase
COG0751	Glycyl-tRNA synthetase, beta subunit
NOG146472	Asparaginyl-tRNA synthetase
COG0442	Prolyl-tRNA synthetase
COG0016	Phenylalanyl-tRNA synthetase alpha subunit
COG0752	Glycyl-tRNA synthetase, alpha subunit
COG0143	Methionyl-tRNA synthetase
COG0013	Alanyl-tRNA synthetase
COG0008	Glutamyl- and glutaminyl-tRNA synthetases
14.01	Protein folding and stabilization
COG0443	Molecular chaperone dnaK
COG0234	Co-chaperonin GroES (HSP10)
COG0459	Chaperonin GroEL (HSP60 family)
COG0544	FKBP-type peptidyl-prolyl cis-trans isomerase
COG0545	FKBP-type peptidyl-prolyl cis-trans isomerases 1
COG1952	Preprotein translocase subunit SecB
COG0526	Thiol-disulfide isomerase and thioredoxins
COG0652	Peptidyl-prolyl cis-trans isomerase (rotamase)
COG0760	Parvulin-like peptidyl-prolyl isomerase
COG1047	FKBP-type peptidyl-prolyl cis-trans isomerases 2
COG0695	Glutaredoxin and related proteins
COG0278	Glutaredoxin-related protein
COG3634	Alkyl hydroperoxide reductase, large subunit
COG1219	ATP-dependent protease Clp, ATPase subunit
COG0678	Peroxiredoxin
32.07	Detoxification
COG0450	Peroxiredoxin
COG0605	Superoxide dismutase
COG2077	Peroxiredoxin
34.01	Homeostasis
COG0450	Peroxiredoxin
COG1249	Pyruvate/2-oxoglutarate dehydrogenase complex, dihydrolipoamide dehydrogenase (E3) component, and related enzymes
COG0526	Thiol-disulfide isomerase and thioredoxins
COG0695	Glutaredoxin and related proteins
COG0278	Glutaredoxin-related protein
COG2077	Peroxiredoxin
COG3634	Alkyl hydroperoxide reductase, large subunit
COG0783	DNA-binding ferritin-like
COG0678	Peroxiredoxin
70.03	Cytoplasm
COG1278	Cold shock proteins
COG0050	GTPases - translation elongation factors
COG0459	Chaperonin GroEL (HSP60 family)
COG0264	Translation elongation factor Ts
COG0290	Translation initiation factor 3 (IF-3)
COG0148	Enolase
COG0174	Glutamine synthetase
COG0231	Translation elongation factor P (EF-P)/translation initiation factor 5A (eIF-5A)
COG1185	Polyribonucleotide nucleotidyltransferase (polynucleotide phosphorylase)
COG0532	Translation initiation factor 2 (IF-2; GTPase)
COG1249	Pyruvate/2-oxoglutarate dehydrogenase complex, dihydrolipoamide dehydrogenase (E3) component, and related enzymes
COG1952	Preprotein translocase subunit SecB
COG0509	Glycine cleavage system H protein (lipoate-binding
COG0105	Nucleoside diphosphate kinase
COG0234	Co-chaperonin GroES (HSP10)
COG1151	6Fe-6S prismane cluster-containing protein
COG1882	Pyruvate-formate lyase
COG0126	3-phosphoglycerate kinase
COG0282	Acetate kinase
COG1925	Phosphotransferase system, HPr-related proteins
COG0480	Translation elongation factors (GTPases)
COG0221	Inorganic pyrophosphatase
COG0233	Ribosome recycling factor
COG0361	Translation initiation factor 1 (IF-1)
COG0112	Glycine/serine hydroxymethyltransferase
COG0192	S-adenosylmethionine synthetase
COG1080	Phosphoenolpyruvate-protein kinase (PTS system EI component in bacteria)
COG0563	Adenylate kinase and related kinases
COG0104	Adenylosuccinate synthase
COG2820	Uridine phosphorylase
COG0078	Ornithine carbamoyltransferase
COG0183	Acetyl-CoA acetyltransferase
COG0001	Glutamate-1-semialdehyde aminotransferase
COG0274	Deoxyribose-phosphate aldolase
COG0206	Cell division GTPase
COG0407	Uroporphyrinogen-III decarboxylase
COG1530	Ribonucleases G and E
COG0149	Triosephosphate isomerase
COG0236	Acyl carrier protein
NOG83090	Sulfurtransferase (automatic annotation)
COG0696	Phosphoglyceromutase
COG1080	Phosphoenolpyruvate-protein kinase (PTS system EI component in bacteria)
COG0039	Malate/lactate dehydrogenases
COG0205	6-phosphofructokinase
COG1047	FKBP-type peptidyl-prolyl cis-trans isomerases 2
COG1227	Inorganic pyrophosphatase/exopolyphosphatase
COG0282	Acetate kinase
COG4465	Pleiotropic transcriptional repressor
COG0740	Protease subunit of ATP-dependent Clp proteases
COG2235	Arginine deiminase
COG4992	Ornithine/acetylornithine aminotransferase
COG0243	Anaerobic dehydrogenases, typically selenocysteine-containing
COG1015	Phosphopentomutase
COG1866	Phosphoenolpyruvate carboxykinase (ATP)
COG0462	Phosphoribosylpyrophosphate synthetase
COG3444	Phosphotransferase system, mannose/fructose/N-acetylgalactosamine-specific component IIB
COG3074	Uncharacterized protein conserved in bacteria
COG0372	Citrate synthase
70.27	Extracellular / secretion proteins
COG0148	Enolase
70.34	Prokaryotic cell envelope component
COG2885	Outer membrane protein and related peptidoglycan-associated (lipo)proteins
COG3248	Nucleoside-binding outer membrane protein
COG3203	Outer membrane protein (porin)
COG1629	Outer membrane receptor proteins, mostly Fe transport
COG3637	Opacity protein and related surface antigens
COG4580	Maltoporin (phage lambda and maltose receptor)
COG4238	Murein lipoprotein

## Sheet: KO-Numbers
1.03	Nucleotide/nucleoside/nucleobase metabolism
	K06207	GTP-binding	protein
	K03040	DNA-directed	RNA	polymerase	subunit	alpha	[EC:2.7.7.6]
	K00927	phosphoglycerate	kinase	[EC:2.7.2.3]
	K08300	ribonuclease	E	[EC:3.1.26.12]
	K00873	pyruvate	kinase	[EC:2.7.1.40]
	K00962	polyribonucleotide	nucleotidyltransferase	[EC:2.7.7.8]
	K03563	carbon	storage	regulator
	K03531	cell	division	protein	FtsZ
	K02358	elongation	factor	EF-Tu	[EC:3.6.5.3]
	K02358	elongation	factor	EF-Tu	[EC:3.6.5.3]
	K02355	elongation	factor	EF-G	[EC:3.6.5.3]
	K03046	DNA-directed	RNA	polymerase	subunit	beta'	[EC:2.7.7.6]
	K03043	DNA-directed	RNA	polymerase	subunit	beta	[EC:2.7.7.6]
	K02112	F-type	H+transporting	ATPase	subunit	beta	[EC:3.6.3.14]
	K02111	F-type	H+transporting	ATPase	subunit	alpha	[EC:3.6.3.14]
	K02113	F-type	H+transporting	ATPase	subunit	delta	[EC:3.6.3.14]
	K02109	F-type	H+transporting	ATPase	subunit	b	[EC:3.6.3.14]
	K02110	F-type	H+transporting	ATPase	subunit	c	[EC:3.6.3.14]
	K03060	DNA-directed	RNA	polymerase	subunit	omega	[EC:2.7.7.6]
	K02358	elongation	factor	EF-Tu	[EC:3.6.5.3]
	K02358	elongation	factor	EF-Tu	[EC:3.6.5.3]
	K03043	DNA-directed	RNA	polymerase	subunit	beta	[EC:2.7.7.6]
	K03046	DNA-directed	RNA	polymerase	subunit	beta'	[EC:2.7.7.6]
	K06207	GTP-binding	protein
	K02519	translation	initiation	factor	IF-2
	K00962	polyribonucleotide	nucleotidyltransferase	[EC:2.7.7.8]
	K03784	purine-nucleoside	phosphorylase	[EC:2.4.2.1]
	K01903	succinyl-CoA	synthetase	beta	subunit	[EC:6.2.1.5]
	K01902	succinyl-CoA	synthetase	alpha	subunit	[EC:6.2.1.5]
	K00940	nucleoside-diphosphate	kinase	[EC:2.7.4.6]
	K02355	elongation	factor	EF-G	[EC:3.6.5.3]
	K03060	DNA-directed	RNA	polymerase	subunit	omega	[EC:2.7.7.6]
	K02112	F-type	H+transporting	ATPase	subunit	beta	[EC:3.6.3.14]
	K02111	F-type	H+transporting	ATPase	subunit	alpha	[EC:3.6.3.14]
	K02110	F-type	H+transporting	ATPase	subunit	c	[EC:3.6.3.14]
	K02358	elongation	factor	EF-Tu	[EC:3.6.5.3]
	K02358	elongation	factor	EF-Tu	[EC:3.6.5.3]
	K03043	DNA-directed	RNA	polymerase	subunit	beta	[EC:2.7.7.6]
	K03046	DNA-directed	RNA	polymerase	subunit	beta'	[EC:2.7.7.6]
	K03060	DNA-directed	RNA	polymerase	subunit	omega	[EC:2.7.7.6]
	K02355	elongation	factor	EF-G	[EC:3.6.5.3]
	K00962	polyribonucleotide	nucleotidyltransferase	[EC:2.7.7.8]
	K03784	purine-nucleoside	phosphorylase	[EC:2.4.2.1]
	K00940	nucleoside-diphosphate	kinase	[EC:2.7.4.6]
	K01903	succinyl-CoA	synthetase	beta	subunit	[EC:6.2.1.5]
	K01902	succinyl-CoA	synthetase	alpha	subunit	[EC:6.2.1.5]
	K00789	S-adenosylmethionine	synthetase	[EC:2.5.1.6]
	K06207	GTP-binding	protein
	K02112	F-type	H+transporting	ATPase	subunit	beta	[EC:3.6.3.14]
	K02111	F-type	H+transporting	ATPase	subunit	alpha	[EC:3.6.3.14]
	K02110	F-type	H+transporting	ATPase	subunit	c	[EC:3.6.3.14]
	K02358	elongation	factor	EF-Tu	[EC:3.6.5.3]
	K03043	DNA-directed	RNA	polymerase	subunit	beta	[EC:2.7.7.6]
	K02358	elongation	factor	EF-Tu	[EC:3.6.5.3]
	K03040	DNA-directed	RNA	polymerase	subunit	alpha	[EC:2.7.7.6]
	K03563	carbon	storage	regulator
	K01903	succinyl-CoA	synthetase	beta	subunit	[EC:6.2.1.5]
	K01902	succinyl-CoA	synthetase	alpha	subunit	[EC:6.2.1.5]
	K02355	elongation	factor	EF-G	[EC:3.6.5.3]
	K11751	5'-nucleotidase	/	UDP-sugar	diphosphatase	[EC:3.1.3.5	3.6.1.45]
	K00940	nucleoside-diphosphate	kinase	[EC:2.7.4.6]
	K03784	purine-nucleoside	phosphorylase	[EC:2.4.2.1]
	K03060	DNA-directed	RNA	polymerase	subunit	omega	[EC:2.7.7.6]
	K02112	F-type	H+transporting	ATPase	subunit	beta	[EC:3.6.3.14]
	K02111	F-type	H+transporting	ATPase	subunit	alpha	[EC:3.6.3.14]
	K02110	F-type	H+transporting	ATPase	subunit	c	[EC:3.6.3.14]
	K03060	DNA-directed	RNA	polymerase	subunit	omega	[EC:2.7.7.6]
	K02358	elongation	factor	EF-Tu	[EC:3.6.5.3]
	K02358	elongation	factor	EF-Tu	[EC:3.6.5.3]
	K03043	DNA-directed	RNA	polymerase	subunit	beta	[EC:2.7.7.6]
	K03046	DNA-directed	RNA	polymerase	subunit	beta'	[EC:2.7.7.6]
	K02355	elongation	factor	EF-G	[EC:3.6.5.3]
	K02519	translation	initiation	factor	IF-2
	K00962	polyribonucleotide	nucleotidyltransferase	[EC:2.7.7.8]
	K00873	pyruvate	kinase	[EC:2.7.1.40]
	K00757	uridine	phosphorylase	[EC:2.4.2.3]
	K00927	phosphoglycerate	kinase	[EC:2.7.2.3]
	K03563	carbon	storage	regulator
	K03040	DNA-directed	RNA	polymerase	subunit	alpha	[EC:2.7.7.6]
	K06207	GTP-binding	protein
	K02112	F-type	H+transporting	ATPase	subunit	beta	[EC:3.6.3.14]
	K02111	F-type	H+transporting	ATPase	subunit	alpha	[EC:3.6.3.14]
	K02109	F-type	H+transporting	ATPase	subunit	b	[EC:3.6.3.14]
	K02110	F-type	H+transporting	ATPase	subunit	c	[EC:3.6.3.14]
	K06207	GTP-binding	protein
	K00940	nucleoside-diphosphate	kinase	[EC:2.7.4.6]
	K01903	succinyl-CoA	synthetase	beta	subunit	[EC:6.2.1.5]
	K02355	elongation	factor	EF-G	[EC:3.6.5.3]
	K03060	DNA-directed	RNA	polymerase	subunit	omega	[EC:2.7.7.6]
	K02358	elongation	factor	EF-Tu	[EC:3.6.5.3]
	K03046	DNA-directed	RNA	polymerase	subunit	beta'	[EC:2.7.7.6]
	K03043	DNA-directed	RNA	polymerase	subunit	beta	[EC:2.7.7.6]
	K02112	F-type	H+transporting	ATPase	subunit	beta	[EC:3.6.3.14]
	K02111	F-type	H+transporting	ATPase	subunit	alpha	[EC:3.6.3.14]
	K02110	F-type	H+transporting	ATPase	subunit	c	[EC:3.6.3.14]
	K02358	elongation	factor	EF-Tu	[EC:3.6.5.3]
	K02358	elongation	factor	EF-Tu	[EC:3.6.5.3]
	K02355	elongation	factor	EF-G	[EC:3.6.5.3]
	K00927	phosphoglycerate	kinase	[EC:2.7.2.3]
	K01923	phosphoribosylaminoimidazole-succinocarboxamide	synthase	[EC:6.3.2.6]
	K00873	pyruvate	kinase	[EC:2.7.1.40]
	K01938	formate--tetrahydrofolate	ligase	[EC:6.3.4.3]
	K02358	elongation	factor	EF-Tu	[EC:3.6.5.3]
2.01	Glycolysis and gluconeogenesis
	K00927	phosphoglycerate	kinase	[EC:2.7.2.3]						K00927	pink
	K01624	fructose-bisphosphate	aldolase,	class	II	[EC:4.1.2.13]				K01624	pink
	K01689	enolase	[EC:4.2.1.11]							K01689	pink
	K01803	triosephosphate	isomerase	(TIM)	[EC:5.3.1.1]					K01803	pink
	K00873	pyruvate	kinase	[EC:2.7.1.40]						K00873	pink
	K00134	glyceraldehyde	3-phosphate	dehydrogenase	[EC:1.2.1.12]					K00134	pink
	K00627	pyruvate	dehydrogenase	E2	component	(dihydrolipoamide	acetyltransferase)	[EC:2.3.1.12]		K00627	pink
	K01689	enolase	[EC:4.2.1.11]							K01689	pink
	K00134	glyceraldehyde	3-phosphate	dehydrogenase	[EC:1.2.1.12]					K00134	pink
	K01624	fructose-bisphosphate	aldolase,	class	II	[EC:4.1.2.13]				K01624	pink
	K00024	malate	dehydrogenase	[EC:1.1.1.37]						K00024	pink
	K00024	malate	dehydrogenase	[EC:1.1.1.37]						K00024	pink
	K01689	enolase	[EC:4.2.1.11]							K01689	pink
	K00134	glyceraldehyde	3-phosphate	dehydrogenase	[EC:1.2.1.12]					K00134	pink
	K00024	malate	dehydrogenase	[EC:1.1.1.37]						K00024	pink
	K01689	enolase	[EC:4.2.1.11]							K01689	pink
	K00134	glyceraldehyde	3-phosphate	dehydrogenase	[EC:1.2.1.12]					K00134	pink
	K00627	pyruvate	dehydrogenase	E2	component	(dihydrolipoamide	acetyltransferase)	[EC:2.3.1.12]		K00627	pink
	K00134	glyceraldehyde	3-phosphate	dehydrogenase	[EC:1.2.1.12]					K00134	pink
	K01803	triosephosphate	isomerase	(TIM)	[EC:5.3.1.1]					K01803	pink
	K00873	pyruvate	kinase	[EC:2.7.1.40]						K00873	pink
	K01689	enolase	[EC:4.2.1.11]							K01689	pink
	K01624	fructose-bisphosphate	aldolase,	class	II	[EC:4.1.2.13]				K01624	pink
	K00927	phosphoglycerate	kinase	[EC:2.7.2.3]						K00927	pink
	K00134	glyceraldehyde	3-phosphate	dehydrogenase	[EC:1.2.1.12]					K00134	pink
	K01689	enolase	[EC:4.2.1.11]							K01689	pink
	K00024	malate	dehydrogenase	[EC:1.1.1.37]						K00024	pink
	K00134	glyceraldehyde	3-phosphate	dehydrogenase	[EC:1.2.1.12]					K00134	pink
	K00927	phosphoglycerate	kinase	[EC:2.7.2.3]						K00927	pink
	K01803	triosephosphate	isomerase	(TIM)	[EC:5.3.1.1]					K01803	pink
	K01624	fructose-bisphosphate	aldolase,	class	II	[EC:4.1.2.13]				K01624	pink
	K00873	pyruvate	kinase	[EC:2.7.1.40]						K00873	pink
	K00927	phosphoglycerate	kinase	[EC:2.7.2.3]						K00927	pink
	K01624	fructose-bisphosphate	aldolase,	class	II	[EC:4.1.2.13]				K01624	pink
	K01689	enolase	[EC:4.2.1.11]							K01689	pink
	K00134	glyceraldehyde	3-phosphate	dehydrogenase	[EC:1.2.1.12]					K00134	pink
	K00873	pyruvate	kinase	[EC:2.7.1.40]						K00873	pink
	K01834	phosphoglycerate	mutase	[EC:5.4.2.1]						K01834	pink
	K00627	pyruvate	dehydrogenase	E2	component	(dihydrolipoamide	acetyltransferase)	[EC:2.3.1.12]		K00627	pink
	K01803	triosephosphate	isomerase	(TIM)	[EC:5.3.1.1]					K01803	pink
	K01689	enolase	[EC:4.2.1.11]							K01689	pink
	K00873	pyruvate	kinase	[EC:2.7.1.40]						K00873	pink
	K00134	glyceraldehyde	3-phosphate	dehydrogenase	[EC:1.2.1.12]					K00134	pink
	K01624	fructose-bisphosphate	aldolase,	class	II	[EC:4.1.2.13]				K01624	pink
	K01689	enolase	[EC:4.2.1.11]							K01689	pink
	K01007	pyruvate,	water	dikinase	[EC:2.7.9.2]					K01007	pink
	K01689	enolase	[EC:4.2.1.11]							K01689	pink
	K00134	glyceraldehyde	3-phosphate	dehydrogenase	[EC:1.2.1.12]					K00134	pink
	K00024	malate	dehydrogenase	[EC:1.1.1.37]						K00024	pink
	K00873	pyruvate	kinase	[EC:2.7.1.40]						K00873	pink
	K00016	L-lactate	dehydrogenase	[EC:1.1.1.27]						K00016	pink
	K01810	glucose-6-phosphate	isomerase	[EC:5.3.1.9]						K01810	pink
	K01689	enolase	[EC:4.2.1.11]							K01689	pink
	K01803	triosephosphate	isomerase	(TIM)	[EC:5.3.1.1]					K01803	pink
	K00927	phosphoglycerate	kinase	[EC:2.7.2.3]						K00927	pink
	K00134	glyceraldehyde	3-phosphate	dehydrogenase	[EC:1.2.1.12]					K00134	pink
	K01624	fructose-bisphosphate	aldolase,	class	II	[EC:4.1.2.13]				K01624	pink
	K00161	pyruvate	dehydrogenase	E1	component	subunit	alpha	[EC:1.2.4.1]		K00161	pink
	K01689	enolase	[EC:4.2.1.11]							K01689	pink
	K01007	pyruvate,	water	dikinase	[EC:2.7.9.2]					K01007	pink
	K01624	fructose-bisphosphate	aldolase,	class	II	[EC:4.1.2.13]				K01624	pink
	K01689	enolase	[EC:4.2.1.11]							K01689	pink
	K01689	enolase	[EC:4.2.1.11]							K01689	pink
	K00024	malate	dehydrogenase	[EC:1.1.1.37]						K00024	pink
	K01623	fructose-bisphosphate	aldolase,	class	I	[EC:4.1.2.13]				K01623	pink
	K00134	glyceraldehyde	3-phosphate	dehydrogenase	[EC:1.2.1.12]					K00134	pink
	K00850	6-phosphofructokinase	[EC:2.7.1.11]							K00850	pink
	K01803	triosephosphate	isomerase	(TIM)	[EC:5.3.1.1]					K01803	pink
	K01689	enolase	[EC:4.2.1.11]							K01689	pink
	K01624	fructose-bisphosphate	aldolase,	class	II	[EC:4.1.2.13]				K01624	pink
	K00927	phosphoglycerate	kinase	[EC:2.7.2.3]						K00927	pink
	K00873	pyruvate	kinase	[EC:2.7.1.40]						K00873	pink
	K00134	glyceraldehyde	3-phosphate	dehydrogenase	[EC:1.2.1.12]					K00134	pink
	K00927	phosphoglycerate	kinase	[EC:2.7.2.3]						K00927	pink
	K01624	fructose-bisphosphate	aldolase,	class	II	[EC:4.1.2.13]				K01624	pink
	K01689	enolase	[EC:4.2.1.11]							K01689	pink
	K00873	pyruvate	kinase	[EC:2.7.1.40]						K00873	pink
	K00134	glyceraldehyde	3-phosphate	dehydrogenase	[EC:1.2.1.12]					K00134	pink
	K01834	phosphoglycerate	mutase	[EC:5.4.2.1]						K01834	pink
	K01803	triosephosphate	isomerase	(TIM)	[EC:5.3.1.1]					K01803	pink
	K01834	phosphoglycerate	mutase	[EC:5.4.2.1]						K01834	pink
	K01689	enolase	[EC:4.2.1.11]							K01689	pink
	K00873	pyruvate	kinase	[EC:2.7.1.40]						K00873	pink
	K00927	phosphoglycerate	kinase	[EC:2.7.2.3]						K00927	pink
	K01624	fructose-bisphosphate	aldolase,	class	II	[EC:4.1.2.13]				K01624	pink
	K00134	glyceraldehyde	3-phosphate	dehydrogenase	[EC:1.2.1.12]					K00134	pink
	K01803	triosephosphate	isomerase	(TIM)	[EC:5.3.1.1]					K01803	pink
	K01810	glucose-6-phosphate	isomerase	[EC:5.3.1.9]						K01810	pink
	K00873	pyruvate	kinase	[EC:2.7.1.40]						K00873	pink
	K00627	pyruvate	dehydrogenase	E2	component	(dihydrolipoamide	acetyltransferase)	[EC:2.3.1.12]		K00627	pink
	K01689	enolase	[EC:4.2.1.11]							K01689	pink
	K01624	fructose-bisphosphate	aldolase,	class	II	[EC:4.1.2.13]				K01624	pink
	K00134	glyceraldehyde	3-phosphate	dehydrogenase	[EC:1.2.1.12]					K00134	pink
	K01803	triosephosphate	isomerase	(TIM)	[EC:5.3.1.1]					K01803	pink
	K00850	6-phosphofructokinase	[EC:2.7.1.11]							K00850	pink
	K00382	dihydrolipoamide	dehydrogenase	[EC:1.8.1.4]						K00382	pink
	K01624	fructose-bisphosphate	aldolase,	class	II	[EC:4.1.2.13]				K01624	pink
	K01624	fructose-bisphosphate	aldolase,	class	II	[EC:4.1.2.13]				K01624	pink
	K00016	L-lactate	dehydrogenase	[EC:1.1.1.27]						K00016	pink
	K00927	phosphoglycerate	kinase	[EC:2.7.2.3]						K00927	pink
	K00927	phosphoglycerate	kinase	[EC:2.7.2.3]						K00927	pink
	K00024	malate	dehydrogenase	[EC:1.1.1.37]						K00024	pink
2.07	Pentose-phosphate pathway
	K01803	triosephosphate	isomerase	(TIM)	[EC:5.3.1.1]					K01803	green
	K01803	triosephosphate	isomerase	(TIM)	[EC:5.3.1.1]					K01803	green
	K01803	triosephosphate	isomerase	(TIM)	[EC:5.3.1.1]					K01803	green
	K00033	6-phosphogluconate	dehydrogenase	[EC:1.1.1.44]						K00033	green
	K00948	ribose-phosphate	pyrophosphokinase	[EC:2.7.6.1]						K00948	green
	K01803	triosephosphate	isomerase	(TIM)	[EC:5.3.1.1]					K01803	green
	K01619	deoxyribose-phosphate	aldolase	[EC:4.1.2.4]						K01619	green
	K00948	ribose-phosphate	pyrophosphokinase	[EC:2.7.6.1]						K00948	green
	K01803	triosephosphate	isomerase	(TIM)	[EC:5.3.1.1]					K01803	green
	K01619	deoxyribose-phosphate	aldolase	[EC:4.1.2.4]						K01619	green
	K01619	deoxyribose-phosphate	aldolase	[EC:4.1.2.4]						K01619	green
	K00948	ribose-phosphate	pyrophosphokinase	[EC:2.7.6.1]						K00948	green
	K01803	triosephosphate	isomerase	(TIM)	[EC:5.3.1.1]					K01803	green
	K01803	triosephosphate	isomerase	(TIM)	[EC:5.3.1.1]					K01803	green
	K00948	ribose-phosphate	pyrophosphokinase	[EC:2.7.6.1]						K00948	green
	K01803	triosephosphate	isomerase	(TIM)	[EC:5.3.1.1]					K01803	green
	K01619	deoxyribose-phosphate	aldolase	[EC:4.1.2.4]						K01619	green
	K00948	ribose-phosphate	pyrophosphokinase	[EC:2.7.6.1]						K00948	green
	K01803	triosephosphate	isomerase	(TIM)	[EC:5.3.1.1]					K01803	green
	K00042	2-hydroxy-3-oxopropionate	reductase	[EC:1.1.1.60]						K00042	green
	K00033	6-phosphogluconate	dehydrogenase	[EC:1.1.1.44]						K00033	green
	K01803	triosephosphate	isomerase	(TIM)	[EC:5.3.1.1]					K01803	green
	K01803	triosephosphate	isomerase	(TIM)	[EC:5.3.1.1]					K01803	green
	K01803	triosephosphate	isomerase	(TIM)	[EC:5.3.1.1]					K01803	green
	K01803	triosephosphate	isomerase	(TIM)	[EC:5.3.1.1]					K01803	green
	K01619	deoxyribose-phosphate	aldolase	[EC:4.1.2.4]						K01619	green
	triosephosphate	isomerase	(EC:5.3.1.1)
	K01803	triosephosphate	isomerase	(TIM)	[EC:5.3.1.1]					K01803	green
	K01619	deoxyribose-phosphate	aldolase	[EC:4.1.2.4]						K01619	green
	K01803	triosephosphate	isomerase	(TIM)	[EC:5.3.1.1]					K01803	green
	K01619	deoxyribose-phosphate	aldolase	[EC:4.1.2.4]						K01619	green
	K01619	deoxyribose-phosphate	aldolase	[EC:4.1.2.4]						K01619	green
	K01619	deoxyribose-phosphate	aldolase	[EC:4.1.2.4]						K01619	green
	K00033	6-phosphogluconate	dehydrogenase	[EC:1.1.1.44]						K00033	green
	K00948	ribose-phosphate	pyrophosphokinase	[EC:2.7.6.1]						K00948	green
	K01803	triosephosphate	isomerase	(TIM)	[EC:5.3.1.1]					K01803	green
2.08	Pyruvate dehydrogenase complex
	K00627	pyruvate	dehydrogenase	E2	component	(dihydrolipoamide	acetyltransferase)	[EC:2.3.1.12]		K00627	yellow
	K00163	pyruvate	dehydrogenase	E1	component	[EC:1.2.4.1]				K00163	yellow
	K00627	pyruvate	dehydrogenase	E2	component	(dihydrolipoamide	acetyltransferase)	[EC:2.3.1.12]		K00627	yellow
	K00163	pyruvate	dehydrogenase	E1	component	[EC:1.2.4.1]				K00163	yellow
	K00627	pyruvate	dehydrogenase	E2	component	(dihydrolipoamide	acetyltransferase)	[EC:2.3.1.12]		K00627	yellow
	K00163	pyruvate	dehydrogenase	E1	component	[EC:1.2.4.1]				K00163	yellow
	K00161	pyruvate	dehydrogenase	E1	component	subunit	alpha	[EC:1.2.4.1]		K00161	yellow
	K00163	pyruvate	dehydrogenase	E1	component	[EC:1.2.4.1]				K00163	yellow
	K00163	pyruvate	dehydrogenase	E1	component	[EC:1.2.4.1]				K00163	yellow
	K00163	pyruvate	dehydrogenase	E1	component	[EC:1.2.4.1]				K00163	yellow
	K00627	pyruvate	dehydrogenase	E2	component	(dihydrolipoamide	acetyltransferase)	[EC:2.3.1.12]		K00627	yellow
	K00161	pyruvate	dehydrogenase	E1	component	subunit	alpha	[EC:1.2.4.1]		K00161	yellow
	K00162	pyruvate	dehydrogenase	E1	component	subunit	beta	[EC:1.2.4.1]		K00162	yellow
	K00627	pyruvate	dehydrogenase	E2	component	(dihydrolipoamide	acetyltransferase)	[EC:2.3.1.12]		K00627	yellow
	K00161	pyruvate	dehydrogenase	E1	component	subunit	alpha	[EC:1.2.4.1]		K00161	yellow
	K00162	pyruvate	dehydrogenase	E1	component	subunit	beta	[EC:1.2.4.1]		K00162	yellow
	K00627	pyruvate	dehydrogenase	E2	component	(dihydrolipoamide	acetyltransferase)	[EC:2.3.1.12]		K00627	yellow
	K00161	pyruvate	dehydrogenase	E1	component	subunit	alpha	[EC:1.2.4.1]		K00161	yellow
	K00161	pyruvate	dehydrogenase	E1	component	subunit	alpha	[EC:1.2.4.1]		K00161	yellow
	K00161	pyruvate	dehydrogenase	E1	component	subunit	alpha	[EC:1.2.4.1]		K00161	yellow
	K00627	pyruvate	dehydrogenase	E2	component	(dihydrolipoamide	acetyltransferase)	[EC:2.3.1.12]		K00627	yellow
	K00627	pyruvate	dehydrogenase	E2	component	(dihydrolipoamide	acetyltransferase)	[EC:2.3.1.12]		K00627	yellow
	K00627	pyruvate	dehydrogenase	E2	component	(dihydrolipoamide	acetyltransferase)	[EC:2.3.1.12]		K00627	yellow
	K00627	pyruvate	dehydrogenase	E2	component	(dihydrolipoamide	acetyltransferase)	[EC:2.3.1.12]		K00627	yellow
	K00627	pyruvate	dehydrogenase	E2	component	(dihydrolipoamide	acetyltransferase)	[EC:2.3.1.12]		K00627	yellow
2.1	Tricarboxylic-acid pathway (citrate cycle, Krebs cycle, TCA cycle)
	K01682	aconitate	hydratase	2	[EC:4.2.1.3]					K01682	red
	K00239	succinate	dehydrogenase	flavoprotein	subunit	[EC:1.3.99.1]				K00239	red
	K00658	2-oxoglutarate	dehydrogenase	E2	component	(dihydrolipoamide	succinyltransferase)	[EC:2.3.1.61]		K00658	red
	K01903	succinyl-CoA	synthetase	beta	subunit	[EC:6.2.1.5]				K01903	red
	K01902	succinyl-CoA	synthetase	alpha	subunit	[EC:6.2.1.5]				K01902	red
	K00024	malate	dehydrogenase	[EC:1.1.1.37]						K00024	red
	K01682	aconitate	hydratase	2	[EC:4.2.1.3]					K01682	red
	K00024	malate	dehydrogenase	[EC:1.1.1.37]						K00024	red
	K00239	succinate	dehydrogenase	flavoprotein	subunit	[EC:1.3.99.1]				K00239	red
	K00658	2-oxoglutarate	dehydrogenase	E2	component	(dihydrolipoamide	succinyltransferase)	[EC:2.3.1.61]		K00658	red
	K01903	succinyl-CoA	synthetase	beta	subunit	[EC:6.2.1.5]				K01903	red
	K01902	succinyl-CoA	synthetase	alpha	subunit	[EC:6.2.1.5]				K01902	red
	K00024	malate	dehydrogenase	[EC:1.1.1.37]						K00024	red
	K00658	2-oxoglutarate	dehydrogenase	E2	component	(dihydrolipoamide	succinyltransferase)	[EC:2.3.1.61]		K00658	red
	K01903	succinyl-CoA	synthetase	beta	subunit	[EC:6.2.1.5]				K01903	red
	K01902	succinyl-CoA	synthetase	alpha	subunit	[EC:6.2.1.5]				K01902	red
	K01902	succinyl-CoA	synthetase	alpha	subunit	[EC:6.2.1.5]				K01902	red
	K01903	succinyl-CoA	synthetase	beta	subunit	[EC:6.2.1.5]				K01903	red
	K00024	malate	dehydrogenase	[EC:1.1.1.37]						K00024	red
	K01902	succinyl-CoA	synthetase	alpha	subunit	[EC:6.2.1.5]				K01902	red
	K01902	succinyl-CoA	synthetase	alpha	subunit	[EC:6.2.1.5]				K01902	red
	K01902	succinyl-CoA	synthetase	alpha	subunit	[EC:6.2.1.5]				K01902	red
	K00024	malate	dehydrogenase	[EC:1.1.1.37]						K00024	red
	K01902	succinyl-CoA	synthetase	alpha	subunit	[EC:6.2.1.5]				K01902	red
	K01903	succinyl-CoA	synthetase	beta	subunit	[EC:6.2.1.5]				K01903	red
	K00658	2-oxoglutarate	dehydrogenase	E2	component	(dihydrolipoamide	succinyltransferase)	[EC:2.3.1.61]		K00658	red
	K00239	succinate	dehydrogenase	flavoprotein	subunit	[EC:1.3.99.1]				K00239	red
	K01682	aconitate	hydratase	2	[EC:4.2.1.3]					K01682	red
	K01902	succinyl-CoA	synthetase	alpha	subunit	[EC:6.2.1.5]				K01902	red
	K01903	succinyl-CoA	synthetase	beta	subunit	[EC:6.2.1.5]				K01903	red
	K01902	succinyl-CoA	synthetase	alpha	subunit	[EC:6.2.1.5]				K01902	red
	K00031	isocitrate	dehydrogenase	[EC:1.1.1.42]						K00031	red
	K00658	2-oxoglutarate	dehydrogenase	E2	component	(dihydrolipoamide	succinyltransferase)	[EC:2.3.1.61]		K00658	red
	K01682	aconitate	hydratase	2	[EC:4.2.1.3]					K01682	red
	K00024	malate	dehydrogenase	[EC:1.1.1.37]						K00024	red
	K01902	succinyl-CoA	synthetase	alpha	subunit	[EC:6.2.1.5]				K01902	red
	K01903	succinyl-CoA	synthetase	beta	subunit	[EC:6.2.1.5]				K01903	red
	K01647	citrate	synthase	[EC:2.3.3.1]						K01647	red
	K01902	succinyl-CoA	synthetase	alpha	subunit	[EC:6.2.1.5]				K01902	red
	K01744	aspartate	ammonia-lyase	[EC:4.3.1.1]						K01744	red
	K01744	aspartate	ammonia-lyase	[EC:4.3.1.1]						K01744	red
	K01744	aspartate	ammonia-lyase	[EC:4.3.1.1]						K01744	red
	K01902	succinyl-CoA	synthetase	alpha	subunit	[EC:6.2.1.5]				K01902	red
	K01903	succinyl-CoA	synthetase	beta	subunit	[EC:6.2.1.5]				K01903	red
	K00024	malate	dehydrogenase	[EC:1.1.1.37]						K00024	red
	K01679	fumarate	hydratase,	class	II	[EC:4.2.1.2]				K01679	red
	K01682	aconitate	hydratase	2	[EC:4.2.1.3]					K01682	red
	K00024	malate	dehydrogenase	[EC:1.1.1.37]						K00024	red
	K00239	succinate	dehydrogenase	flavoprotein	subunit	[EC:1.3.99.1]				K00239	red
	K01903	succinyl-CoA	synthetase	beta	subunit	[EC:6.2.1.5]				K01903	red
	K01902	succinyl-CoA	synthetase	alpha	subunit	[EC:6.2.1.5]				K01902	red
	K01682	aconitate	hydratase	2	[EC:4.2.1.3]					K01682	red
	K01903	succinyl-CoA	synthetase	beta	subunit	[EC:6.2.1.5]				K01903	red
	K01902	succinyl-CoA	synthetase	alpha	subunit	[EC:6.2.1.5]				K01902	red
	K00024	malate	dehydrogenase	[EC:1.1.1.37]						K00024	red
	K00239	succinate	dehydrogenase	flavoprotein	subunit	[EC:1.3.99.1]				K00239	red
	K00658	2-oxoglutarate	dehydrogenase	E2	component	(dihydrolipoamide	succinyltransferase)	[EC:2.3.1.61]		K00658	red
	K01903	succinyl-CoA	synthetase	beta	subunit	[EC:6.2.1.5]				K01903	red
	K01902	succinyl-CoA	synthetase	alpha	subunit	[EC:6.2.1.5]				K01902	red
	K01647	citrate	synthase	[EC:2.3.3.1]						K01647	red
	K00031	isocitrate	dehydrogenase	[EC:1.1.1.42]						K00031	red
	K01682	aconitate	hydratase	2	[EC:4.2.1.3]					K01682	red
	K01744	aspartate	ammonia-lyase	[EC:4.3.1.1]						K01744	red
	K01902	succinyl-CoA	synthetase	alpha	subunit	[EC:6.2.1.5]				K01902	red
	K00240	succinate	dehydrogenase	iron-sulfur	protein	[EC:1.3.99.1]				K00240	red
	K00240	succinate	dehydrogenase	iron-sulfur	protein	[EC:1.3.99.1]				K00240	red
	K00031	isocitrate	dehydrogenase	[EC:1.1.1.42]						K00031	red
	K00024	malate	dehydrogenase	[EC:1.1.1.37]						K00024	red
	K01903	succinyl-CoA	synthetase	beta	subunit	[EC:6.2.1.5]				K01903	red
	K01902	succinyl-CoA	synthetase	alpha	subunit	[EC:6.2.1.5]				K01902	red
	K00658	2-oxoglutarate	dehydrogenase	E2	component	(dihydrolipoamide	succinyltransferase)	[EC:2.3.1.61]		K00658	red
	K01744	aspartate	ammonia-lyase	[EC:4.3.1.1]						K01744	red
	K01902	succinyl-CoA	synthetase	alpha	subunit	[EC:6.2.1.5]				K01902	red
	K00658	2-oxoglutarate	dehydrogenase	E2	component	(dihydrolipoamide	succinyltransferase)	[EC:2.3.1.61]		K00658	red
	K01902	succinyl-CoA	synthetase	alpha	subunit	[EC:6.2.1.5]				K01902	red
	K01902	succinyl-CoA	synthetase	alpha	subunit	[EC:6.2.1.5]				K01902	red
	K01744	aspartate	ammonia-lyase	[EC:4.3.1.1]						K01744	red
	K01902	succinyl-CoA	synthetase	alpha	subunit	[EC:6.2.1.5]				K01902	red
	K01902	succinyl-CoA	synthetase	alpha	subunit	[EC:6.2.1.5]				K01902	red
	K01903	succinyl-CoA	synthetase	beta	subunit	[EC:6.2.1.5]				K01903	red
	K00658	2-oxoglutarate	dehydrogenase	E2	component	(dihydrolipoamide	succinyltransferase)	[EC:2.3.1.61]		K00658	red
	K00239	succinate	dehydrogenase	flavoprotein	subunit	[EC:1.3.99.1]				K00239	red
	K01682	aconitate	hydratase	2	[EC:4.2.1.3]					K01682	red
2.11	Electron transport and membrane-associated energy conservation
	K02112	F-type	H+transporting	ATPase	subunit	beta	[EC:3.6.3.14]			K02112	orange
	K02111	F-type	H+transporting	ATPase	subunit	alpha	[EC:3.6.3.14]			K02111	orange
	K02113	F-type	H+transporting	ATPase	subunit	delta	[EC:3.6.3.14]			K02113	orange
	K02109	F-type	H+transporting	ATPase	subunit	b	[EC:3.6.3.14]			K02109	orange
	K02110	F-type	H+transporting	ATPase	subunit	c	[EC:3.6.3.14]			K02110	orange
	K00239	succinate	dehydrogenase	flavoprotein	subunit	[EC:1.3.99.1]				K00239	orange
	K02112	F-type	H+transporting	ATPase	subunit	beta	[EC:3.6.3.14]			K02112	orange
	K02111	F-type	H+transporting	ATPase	subunit	alpha	[EC:3.6.3.14]			K02111	orange
	K02110	F-type	H+transporting	ATPase	subunit	c	[EC:3.6.3.14]			K02110	orange
	K00239	succinate	dehydrogenase	flavoprotein	subunit	[EC:1.3.99.1]				K00239	orange
	K00404	cb-type	cytochrome	c	oxidase	subunit	I	[EC:1.9.3.1]		K00404	orange
	K02112	F-type	H+transporting	ATPase	subunit	beta	[EC:3.6.3.14]			K02112	orange
	K02111	F-type	H+transporting	ATPase	subunit	alpha	[EC:3.6.3.14]			K02111	orange
	K02110	F-type	H+transporting	ATPase	subunit	c	[EC:3.6.3.14]			K02110	orange
	K00404	cb-type	cytochrome	c	oxidase	subunit	I	[EC:1.9.3.1]		K00404	orange
	K02112	F-type	H+transporting	ATPase	subunit	beta	[EC:3.6.3.14]			K02112	orange
	K02111	F-type	H+transporting	ATPase	subunit	alpha	[EC:3.6.3.14]			K02111	orange
	K02110	F-type	H+transporting	ATPase	subunit	c	[EC:3.6.3.14]			K02110	orange
	K02112	F-type	H+transporting	ATPase	subunit	beta	[EC:3.6.3.14]			K02112	orange
	K02111	F-type	H+transporting	ATPase	subunit	alpha	[EC:3.6.3.14]			K02111	orange
	K02109	F-type	H+transporting	ATPase	subunit	b	[EC:3.6.3.14]			K02109	orange
	K02110	F-type	H+transporting	ATPase	subunit	c	[EC:3.6.3.14]			K02110	orange
	K02112	F-type	H+transporting	ATPase	subunit	beta	[EC:3.6.3.14]			K02112	orange
	K02111	F-type	H+transporting	ATPase	subunit	alpha	[EC:3.6.3.14]			K02111	orange
	K02110	F-type	H+transporting	ATPase	subunit	c	[EC:3.6.3.14]			K02110	orange
	K02110	F-type	H+transporting	ATPase	subunit	c	[EC:3.6.3.14]			K02110	orange
	K02112	F-type	H+transporting	ATPase	subunit	beta	[EC:3.6.3.14]			K02112	orange
	K02110	F-type	H+transporting	ATPase	subunit	c	[EC:3.6.3.14]			K02110	orange
	K02112	F-type	H+transporting	ATPase	subunit	beta	[EC:3.6.3.14]			K02112	orange
	K02111	F-type	H+transporting	ATPase	subunit	alpha	[EC:3.6.3.14]			K02111	orange
	K02110	F-type	H+transporting	ATPase	subunit	c	[EC:3.6.3.14]			K02110	orange
	K02112	F-type	H+transporting	ATPase	subunit	beta	[EC:3.6.3.14]			K02112	orange
	K02110	F-type	H+transporting	ATPase	subunit	c	[EC:3.6.3.14]			K02110	orange
	K02112	F-type	H+transporting	ATPase	subunit	beta	[EC:3.6.3.14]			K02112	orange
	K02111	F-type	H+transporting	ATPase	subunit	alpha	[EC:3.6.3.14]			K02111	orange
	K02110	F-type	H+transporting	ATPase	subunit	c	[EC:3.6.3.14]			K02110	orange
	K02112	F-type	H+transporting	ATPase	subunit	beta	[EC:3.6.3.14]			K02112	orange
	K02111	F-type	H+transporting	ATPase	subunit	alpha	[EC:3.6.3.14]			K02111	orange
	K02110	F-type	H+transporting	ATPase	subunit	c	[EC:3.6.3.14]			K02110	orange
	K03628	transcription	termination	factor	Rho					K03628	orange
	K02110	F-type	H+transporting	ATPase	subunit	c	[EC:3.6.3.14]			K02110	orange
	K02112	F-type	H+transporting	ATPase	subunit	beta	[EC:3.6.3.14]			K02112	orange
	K02111	F-type	H+transporting	ATPase	subunit	alpha	[EC:3.6.3.14]			K02111	orange
	K02110	F-type	H+transporting	ATPase	subunit	c	[EC:3.6.3.14]			K02110	orange
	K03628	transcription	termination	factor	Rho					K03628	orange
	K02112	F-type	H+transporting	ATPase	subunit	beta	[EC:3.6.3.14]			K02112	orange
	K02111	F-type	H+transporting	ATPase	subunit	alpha	[EC:3.6.3.14]			K02111	orange
	K03628	transcription	termination	factor	Rho					K03628	orange
	K02111	F-type	H+transporting	ATPase	subunit	alpha	[EC:3.6.3.14]			K02111	orange
	K02112	F-type	H+transporting	ATPase	subunit	beta	[EC:3.6.3.14]			K02112	orange
	K02110	F-type	H+transporting	ATPase	subunit	c	[EC:3.6.3.14]			K02110	orange
	K02112	F-type	H+transporting	ATPase	subunit	beta	[EC:3.6.3.14]			K02112	orange
	K02111	F-type	H+transporting	ATPase	subunit	alpha	[EC:3.6.3.14]			K02111	orange
	K02110	F-type	H+transporting	ATPase	subunit	c	[EC:3.6.3.14]			K02110	orange
	K02110	F-type	H+transporting	ATPase	subunit	c	[EC:3.6.3.14]			K02110	orange
	K02110	F-type	H+transporting	ATPase	subunit	c	[EC:3.6.3.14]			K02110	orange
	K02110	F-type	H+transporting	ATPase	subunit	c	[EC:3.6.3.14]			K02110	orange
	K02110	F-type	H+transporting	ATPase	subunit	c	[EC:3.6.3.14]			K02110	orange
	K02111	F-type	H+transporting	ATPase	subunit	alpha	[EC:3.6.3.14]			K02111	orange
	K02112	F-type	H+transporting	ATPase	subunit	beta	[EC:3.6.3.14]			K02112	orange
	K00239	succinate	dehydrogenase	flavoprotein	subunit	[EC:1.3.99.1]				K00239	orange
	K02110	F-type	H+transporting	ATPase	subunit	c	[EC:3.6.3.14]			K02110	orange
	K02124	V-type	H+transporting	ATPase	subunit	K	[EC:3.6.3.14]			K02124	orange
	K02117	V-type	H+transporting	ATPase	subunit	A	[EC:3.6.3.14]			K02117	orange
	K02118	V-type	H+transporting	ATPase	subunit	B	[EC:3.6.3.14]			K02118	orange
	K02110	F-type	H+transporting	ATPase	subunit	c	[EC:3.6.3.14]			K02110	orange
	K02111	F-type	H+transporting	ATPase	subunit	alpha	[EC:3.6.3.14]			K02111	orange
	K02112	F-type	H+transporting	ATPase	subunit	beta	[EC:3.6.3.14]			K02112	orange
	K02114	F-type	H+transporting	ATPase	subunit	epsilon	[EC:3.6.3.14]			K02114	orange
	K02110	F-type	H+transporting	ATPase	subunit	c	[EC:3.6.3.14]			K02110	orange
	K02111	F-type	H+transporting	ATPase	subunit	alpha	[EC:3.6.3.14]			K02111	orange
	K02112	F-type	H+transporting	ATPase	subunit	beta	[EC:3.6.3.14]			K02112	orange
	K02112	F-type	H+transporting	ATPase	subunit	beta	[EC:3.6.3.14]			K02112	orange
	K02111	F-type	H+transporting	ATPase	subunit	alpha	[EC:3.6.3.14]			K02111	orange
	K02110	F-type	H+transporting	ATPase	subunit	c	[EC:3.6.3.14]			K02110	orange
	K00337	NADH	dehydrogenase	I	subunit	H	[EC:1.6.5.3]			K00337	orange
	K00331	NADH	dehydrogenase	I	subunit	B	[EC:1.6.5.3]			K00331	orange
	K02114	F-type	H+transporting	ATPase	subunit	epsilon	[EC:3.6.3.14]			K02114	orange
	K02112	F-type	H+transporting	ATPase	subunit	beta	[EC:3.6.3.14]			K02112	orange
	K02111	F-type	H+transporting	ATPase	subunit	alpha	[EC:3.6.3.14]			K02111	orange
	K02110	F-type	H+transporting	ATPase	subunit	c	[EC:3.6.3.14]			K02110	orange
	K02110	F-type	H+transporting	ATPase	subunit	c	[EC:3.6.3.14]			K02110	orange
	K02111	F-type	H+transporting	ATPase	subunit	alpha	[EC:3.6.3.14]			K02111	orange
	K02112	F-type	H+transporting	ATPase	subunit	beta	[EC:3.6.3.14]			K02112	orange
	K02110	F-type	H+transporting	ATPase	subunit	c	[EC:3.6.3.14]			K02110	orange
	K02110	F-type	H+transporting	ATPase	subunit	c	[EC:3.6.3.14]			K02110	orange
	K02111	F-type	H+transporting	ATPase	subunit	alpha	[EC:3.6.3.14]			K02111	orange
	K02112	F-type	H+transporting	ATPase	subunit	beta	[EC:3.6.3.14]			K02112	orange
	K02110	F-type	H+transporting	ATPase	subunit	c	[EC:3.6.3.14]			K02110	orange
	K02109	F-type	H+transporting	ATPase	subunit	b	[EC:3.6.3.14]			K02109	orange
	K02112	F-type	H+transporting	ATPase	subunit	beta	[EC:3.6.3.14]			K02112	orange
	K02112	F-type	H+transporting	ATPase	subunit	beta	[EC:3.6.3.14]			K02112	orange
	K02111	F-type	H+transporting	ATPase	subunit	alpha	[EC:3.6.3.14]			K02111	orange
	K02109	F-type	H+transporting	ATPase	subunit	b	[EC:3.6.3.14]			K02109	orange
	K02110	F-type	H+transporting	ATPase	subunit	c	[EC:3.6.3.14]			K02110	orange
	K02111	F-type	H+transporting	ATPase	subunit	alpha	[EC:3.6.3.14]			K02111	orange
	K02111	F-type	H+transporting	ATPase	subunit	alpha	[EC:3.6.3.14]			K02111	orange
	K02111	F-type	H+transporting	ATPase	subunit	alpha	[EC:3.6.3.14]			K02111	orange
	K02112	F-type	H+transporting	ATPase	subunit	beta	[EC:3.6.3.14]			K02112	orange
	K02110	F-type	H+transporting	ATPase	subunit	c	[EC:3.6.3.14]			K02110	orange
	K02111	F-type	H+transporting	ATPase	subunit	alpha	[EC:3.6.3.14]			K02111	orange
	K02112	F-type	H+transporting	ATPase	subunit	beta	[EC:3.6.3.14]			K02112	orange
2.45	Energy conversion and regeneration
	K02112	F-type	H+transporting	ATPase	subunit	beta	[EC:3.6.3.14]			K02112	magenta
	K02111	F-type	H+transporting	ATPase	subunit	alpha	[EC:3.6.3.14]			K02111	magenta
	K02113	F-type	H+transporting	ATPase	subunit	delta	[EC:3.6.3.14]			K02113	magenta
	K02109	F-type	H+transporting	ATPase	subunit	b	[EC:3.6.3.14]			K02109	magenta
	K02110	F-type	H+transporting	ATPase	subunit	c	[EC:3.6.3.14]			K02110	magenta
	K02112	F-type	H+transporting	ATPase	subunit	beta	[EC:3.6.3.14]			K02112	magenta
	K02111	F-type	H+transporting	ATPase	subunit	alpha	[EC:3.6.3.14]			K02111	magenta
	K02110	F-type	H+transporting	ATPase	subunit	c	[EC:3.6.3.14]			K02110	magenta
	K02112	F-type	H+transporting	ATPase	subunit	beta	[EC:3.6.3.14]			K02112	magenta
	K02111	F-type	H+transporting	ATPase	subunit	alpha	[EC:3.6.3.14]			K02111	magenta
	K02110	F-type	H+transporting	ATPase	subunit	c	[EC:3.6.3.14]			K02110	magenta
	K02112	F-type	H+transporting	ATPase	subunit	beta	[EC:3.6.3.14]			K02112	magenta
	K02111	F-type	H+transporting	ATPase	subunit	alpha	[EC:3.6.3.14]			K02111	magenta
	K02110	F-type	H+transporting	ATPase	subunit	c	[EC:3.6.3.14]			K02110	magenta
	K02112	F-type	H+transporting	ATPase	subunit	beta	[EC:3.6.3.14]			K02112	magenta
	K02111	F-type	H+transporting	ATPase	subunit	alpha	[EC:3.6.3.14]			K02111	magenta
	K02109	F-type	H+transporting	ATPase	subunit	b	[EC:3.6.3.14]			K02109	magenta
	K02110	F-type	H+transporting	ATPase	subunit	c	[EC:3.6.3.14]			K02110	magenta
	K02112	F-type	H+transporting	ATPase	subunit	beta	[EC:3.6.3.14]			K02112	magenta
	K02111	F-type	H+transporting	ATPase	subunit	alpha	[EC:3.6.3.14]			K02111	magenta
	K02110	F-type	H+transporting	ATPase	subunit	c	[EC:3.6.3.14]			K02110	magenta
	K02110	F-type	H+transporting	ATPase	subunit	c	[EC:3.6.3.14]			K02110	magenta
	K02112	F-type	H+transporting	ATPase	subunit	beta	[EC:3.6.3.14]			K02112	magenta
	K02110	F-type	H+transporting	ATPase	subunit	c	[EC:3.6.3.14]			K02110	magenta
	K02112	F-type	H+transporting	ATPase	subunit	beta	[EC:3.6.3.14]			K02112	magenta
	K02111	F-type	H+transporting	ATPase	subunit	alpha	[EC:3.6.3.14]			K02111	magenta
	K02110	F-type	H+transporting	ATPase	subunit	c	[EC:3.6.3.14]			K02110	magenta
	K02112	F-type	H+transporting	ATPase	subunit	beta	[EC:3.6.3.14]			K02112	magenta
	K02110	F-type	H+transporting	ATPase	subunit	c	[EC:3.6.3.14]			K02110	magenta
	K02112	F-type	H+transporting	ATPase	subunit	beta	[EC:3.6.3.14]			K02112	magenta
	K02111	F-type	H+transporting	ATPase	subunit	alpha	[EC:3.6.3.14]			K02111	magenta
	K02110	F-type	H+transporting	ATPase	subunit	c	[EC:3.6.3.14]			K02110	magenta
	K02112	F-type	H+transporting	ATPase	subunit	beta	[EC:3.6.3.14]			K02112	magenta
	K02111	F-type	H+transporting	ATPase	subunit	alpha	[EC:3.6.3.14]			K02111	magenta
	K02110	F-type	H+transporting	ATPase	subunit	c	[EC:3.6.3.14]			K02110	magenta
	K03628	transcription	termination	factor	Rho					K03628	magenta
	K02110	F-type	H+transporting	ATPase	subunit	c	[EC:3.6.3.14]			K02110	magenta
	K02112	F-type	H+transporting	ATPase	subunit	beta	[EC:3.6.3.14]			K02112	magenta
	K02111	F-type	H+transporting	ATPase	subunit	alpha	[EC:3.6.3.14]			K02111	magenta
	K02110	F-type	H+transporting	ATPase	subunit	c	[EC:3.6.3.14]			K02110	magenta
	K03628	transcription	termination	factor	Rho					K03628	magenta
	K02112	F-type	H+transporting	ATPase	subunit	beta	[EC:3.6.3.14]			K02112	magenta
	K02111	F-type	H+transporting	ATPase	subunit	alpha	[EC:3.6.3.14]			K02111	magenta
	K03628	transcription	termination	factor	Rho					K03628	magenta
	K02111	F-type	H+transporting	ATPase	subunit	alpha	[EC:3.6.3.14]			K02111	magenta
	K02112	F-type	H+transporting	ATPase	subunit	beta	[EC:3.6.3.14]			K02112	magenta
	K02110	F-type	H+transporting	ATPase	subunit	c	[EC:3.6.3.14]			K02110	magenta
	K02112	F-type	H+transporting	ATPase	subunit	beta	[EC:3.6.3.14]			K02112	magenta
	K02111	F-type	H+transporting	ATPase	subunit	alpha	[EC:3.6.3.14]			K02111	magenta
	K02110	F-type	H+transporting	ATPase	subunit	c	[EC:3.6.3.14]			K02110	magenta
	K02110	F-type	H+transporting	ATPase	subunit	c	[EC:3.6.3.14]			K02110	magenta
	K02110	F-type	H+transporting	ATPase	subunit	c	[EC:3.6.3.14]			K02110	magenta
	K02110	F-type	H+transporting	ATPase	subunit	c	[EC:3.6.3.14]			K02110	magenta
	K02110	F-type	H+transporting	ATPase	subunit	c	[EC:3.6.3.14]			K02110	magenta
	K02111	F-type	H+transporting	ATPase	subunit	alpha	[EC:3.6.3.14]			K02111	magenta
	K02112	F-type	H+transporting	ATPase	subunit	beta	[EC:3.6.3.14]			K02112	magenta
	K02110	F-type	H+transporting	ATPase	subunit	c	[EC:3.6.3.14]			K02110	magenta
	K02124	V-type	H+transporting	ATPase	subunit	K	[EC:3.6.3.14]			K02124	magenta
	K02117	V-type	H+transporting	ATPase	subunit	A	[EC:3.6.3.14]			K02117	magenta
	K02118	V-type	H+transporting	ATPase	subunit	B	[EC:3.6.3.14]			K02118	magenta
	K02110	F-type	H+transporting	ATPase	subunit	c	[EC:3.6.3.14]			K02110	magenta
	K02111	F-type	H+transporting	ATPase	subunit	alpha	[EC:3.6.3.14]			K02111	magenta
	K02112	F-type	H+transporting	ATPase	subunit	beta	[EC:3.6.3.14]			K02112	magenta
	K02114	F-type	H+transporting	ATPase	subunit	epsilon	[EC:3.6.3.14]			K02114	magenta
	K02110	F-type	H+transporting	ATPase	subunit	c	[EC:3.6.3.14]			K02110	magenta
	K02111	F-type	H+transporting	ATPase	subunit	alpha	[EC:3.6.3.14]			K02111	magenta
	K02112	F-type	H+transporting	ATPase	subunit	beta	[EC:3.6.3.14]			K02112	magenta
	K02112	F-type	H+transporting	ATPase	subunit	beta	[EC:3.6.3.14]			K02112	magenta
	K02111	F-type	H+transporting	ATPase	subunit	alpha	[EC:3.6.3.14]			K02111	magenta
	K02110	F-type	H+transporting	ATPase	subunit	c	[EC:3.6.3.14]			K02110	magenta
	K02114	F-type	H+transporting	ATPase	subunit	epsilon	[EC:3.6.3.14]			K02114	magenta
	K02112	F-type	H+transporting	ATPase	subunit	beta	[EC:3.6.3.14]			K02112	magenta
	K02111	F-type	H+transporting	ATPase	subunit	alpha	[EC:3.6.3.14]			K02111	magenta
	K02110	F-type	H+transporting	ATPase	subunit	c	[EC:3.6.3.14]			K02110	magenta
	K02110	F-type	H+transporting	ATPase	subunit	c	[EC:3.6.3.14]			K02110	magenta
	K02111	F-type	H+transporting	ATPase	subunit	alpha	[EC:3.6.3.14]			K02111	magenta
	K02112	F-type	H+transporting	ATPase	subunit	beta	[EC:3.6.3.14]			K02112	magenta
	K02110	F-type	H+transporting	ATPase	subunit	c	[EC:3.6.3.14]			K02110	magenta
	K02110	F-type	H+transporting	ATPase	subunit	c	[EC:3.6.3.14]			K02110	magenta
	K02111	F-type	H+transporting	ATPase	subunit	alpha	[EC:3.6.3.14]			K02111	magenta
	K02112	F-type	H+transporting	ATPase	subunit	beta	[EC:3.6.3.14]			K02112	magenta
	K02112	F-type	H+transporting	ATPase	subunit	beta	[EC:3.6.3.14]			K02112	magenta
	K02111	F-type	H+transporting	ATPase	subunit	alpha	[EC:3.6.3.14]			K02111	magenta
	K02109	F-type	H+transporting	ATPase	subunit	b	[EC:3.6.3.14]			K02109	magenta
	K02110	F-type	H+transporting	ATPase	subunit	c	[EC:3.6.3.14]			K02110	magenta
	K02111	F-type	H+transporting	ATPase	subunit	alpha	[EC:3.6.3.14]			K02111	magenta
	K02111	F-type	H+transporting	ATPase	subunit	alpha	[EC:3.6.3.14]			K02111	magenta
	K02111	F-type	H+transporting	ATPase	subunit	alpha	[EC:3.6.3.14]			K02111	magenta
	K02112	F-type	H+transporting	ATPase	subunit	beta	[EC:3.6.3.14]			K02112	magenta
	K02110	F-type	H+transporting	ATPase	subunit	c	[EC:3.6.3.14]			K02110	magenta
	K02111	F-type	H+transporting	ATPase	subunit	alpha	[EC:3.6.3.14]			K02111	magenta
	K02112	F-type	H+transporting	ATPase	subunit	beta	[EC:3.6.3.14]			K02112	magenta
12.01	Ribosome biogenesis
	K02902	large	subunit	ribosomal	protein	L28
	K02913	large	subunit	ribosomal	protein	L33
	K02946	small	subunit	ribosomal	protein	S10
	K02906	large	subunit	ribosomal	protein	L3
	K02926	large	subunit	ribosomal	protein	L4
	K02892	large	subunit	ribosomal	protein	L23
	K02886	large	subunit	ribosomal	protein	L2
	K02965	small	subunit	ribosomal	protein	S19
	K02890	large	subunit	ribosomal	protein	L22
	K02982	small	subunit	ribosomal	protein	S3
	K02878	large	subunit	ribosomal	protein	L16
	K02904	large	subunit	ribosomal	protein	L29
	K02902	small	subunit	ribosomal	protein	S17
	K02913	large	subunit	ribosomal	protein	L14
	K02946	large	subunit	ribosomal	protein	L24
	K02906	large	subunit	ribosomal	protein	L5
	K02926	small	subunit	ribosomal	protein	S14
	K02892	small	subunit	ribosomal	protein	S8
	K02886	large	subunit	ribosomal	protein	L6
	K02965	large	subunit	ribosomal	protein	L18
	K02890	small	subunit	ribosomal	protein	S5
	K02982	large	subunit	ribosomal	protein	L30
	K02878	large	subunit	ribosomal	protein	L15
	K02904	small	subunit	ribosomal	protein	S13
	K02902	small	subunit	ribosomal	protein	S11
	K02913	small	subunit	ribosomal	protein	S4
	K02946	large	subunit	ribosomal	protein	L17
	K02906	small	subunit	ribosomal	protein	S16
	K02926	large	subunit	ribosomal	protein	L19
	K02892	small	subunit	ribosomal	protein	S20
	K02886	small	subunit	ribosomal	protein	S6
	K02965	small	subunit	ribosomal	protein	S18
	K02890	large	subunit	ribosomal	protein	L9
	K02982	small	subunit	ribosomal	protein	S21
	K02878	large	subunit	ribosomal	protein	L21
	K02904	large	subunit	ribosomal	protein	L27
	K02902	small	subunit	ribosomal	protein	S2
	K02913	small	subunit	ribosomal	protein	S1
	K02946
	K02906	large	subunit	ribosomal	protein	L32
	K02926	large	subunit	ribosomal	protein	L20
	K02892	large	subunit	ribosomal	protein	L35
	K02886	small	subunit	ribosomal	protein	S15
	K02965	small	subunit	ribosomal	protein	S9
	K02890	large	subunit	ribosomal	protein	L13
	K02982	small	subunit	ribosomal	protein	S7
	K02878	small	subunit	ribosomal	protein	S12
	K02904	large	subunit	ribosomal	protein	L7/L12
	K02902	large	subunit	ribosomal	protein	L10
	K02913	large	subunit	ribosomal	protein	L1
	K02946	large	subunit	ribosomal	protein	L11
	K02906	large	subunit	ribosomal	protein	L31
	K02926	large	subunit	ribosomal	protein	L34
	K02892	large	subunit	ribosomal	protein	L11
	K02886	large	subunit	ribosomal	protein	L1
	K02965	large	subunit	ribosomal	protein	L10
	K02890	large	subunit	ribosomal	protein	L7/L12
	K02982	small	subunit	ribosomal	protein	S12
	K02878
	K02904	large	subunit	ribosomal	protein	L3
	K02902	large	subunit	ribosomal	protein	L4
	K02913	large	subunit	ribosomal	protein	L23
	K02946	large	subunit	ribosomal	protein	L2
	K02906	large	subunit	ribosomal	protein	L22
	K02926	small	subunit	ribosomal	protein	S3
	K02892	small	subunit	ribosomal	protein	S17
	K02886	large	subunit	ribosomal	protein	L5
	K02965	small	subunit	ribosomal	protein	S14
	K02890	large	subunit	ribosomal	protein	L18
	K02982	small	subunit	ribosomal	protein	S5
	K02878	large	subunit	ribosomal	protein	L30
	K02904	large	subunit	ribosomal	protein	L15
	K02902
	K02913	small	subunit	ribosomal	protein	S4
	K02946	large	subunit	ribosomal	protein	L17
	K02906	large	subunit	ribosomal	protein	L13
	K02926	small	subunit	ribosomal	protein	S9
	K02892	small	subunit	ribosomal	protein	S6
	K02886	small	subunit	ribosomal	protein	S18
	K02965	large	subunit	ribosomal	protein	L9
	K02890	small	subunit	ribosomal	protein	S15
	K02982
	K02878	small	subunit	ribosomal	protein	S1
	K02904	large	subunit	ribosomal	protein	L35
	K02902	large	subunit	ribosomal	protein	L20
	K02913	large	subunit	ribosomal	protein	L32
	K02946	small	subunit	ribosomal	protein	S2
	K02906	large	subunit	ribosomal	protein	L19
	K02926	small	subunit	ribosomal	protein	S16
	K02892	small	subunit	ribosomal	protein	S21
	K02886	small	subunit	ribosomal	protein	S20
	K02965	large	subunit	ribosomal	protein	L27
	K02890	large	subunit	ribosomal	protein	L21
	K02982	large	subunit	ribosomal	protein	L31
	K02878	large	subunit	ribosomal	protein	L33
	K02904	large	subunit	ribosomal	protein	L28
	K02902	large	subunit	ribosomal	protein	L34
	K02913	large	subunit	ribosomal	protein	L11
	K02946
	K02906	large	subunit	ribosomal	protein	L10
	K02926	large	subunit	ribosomal	protein	L7/L12
12.07	Translational control
	K02863	large	subunit	ribosomal	protein	L1
	K02863	large	subunit	ribosomal	protein	L1
	K02863	large	subunit	ribosomal	protein	L1
	K02863	large	subunit	ribosomal	protein	L1
	K02863	large	subunit	ribosomal	protein	L1
	K02863	large	subunit	ribosomal	protein	L1
	K02863	large	subunit	ribosomal	protein	L1
	K02863	large	subunit	ribosomal	protein	L1
	K02863	large	subunit	ribosomal	protein	L1
	K02863	large	subunit	ribosomal	protein	L1
	K02863	large	subunit	ribosomal	protein	L1
	K02863	large	subunit	ribosomal	protein	L1
	K02863	large	subunit	ribosomal	protein	L1
	K02863	large	subunit	ribosomal	protein	L1
	K02863	large	subunit	ribosomal	protein	L1
	K02863	large	subunit	ribosomal	protein	L1
	K02863	large	subunit	ribosomal	protein	L1
	K02863	large	subunit	ribosomal	protein	L1
	K02863	large	subunit	ribosomal	protein	L1
	K02864	large	subunit	ribosomal	protein	L10
	K02864	large	subunit	ribosomal	protein	L10
	K02863	large	subunit	ribosomal	protein	L1
	K02863	large	subunit	ribosomal	protein	L1
	K02863	large	subunit	ribosomal	protein	L1
	K02863	large	subunit	ribosomal	protein	L1
	K02863	large	subunit	ribosomal	protein	L1
	K02863	large	subunit	ribosomal	protein	L1
	K02863	large	subunit	ribosomal	protein	L1
	K02863	large	subunit	ribosomal	protein	L1
	K02863	large	subunit	ribosomal	protein	L1
	K02863	large	subunit	ribosomal	protein	L1
	K02863	large	subunit	ribosomal	protein	L1
	K02863	large	subunit	ribosomal	protein	L1
	K04764	integration	host	factor	subunit	alpha
	K02863	large	subunit	ribosomal	protein	L1
	K02863	large	subunit	ribosomal	protein	L1
	K02863	large	subunit	ribosomal	protein	L1
	K02863	large	subunit	ribosomal	protein	L1
	K02863	large	subunit	ribosomal	protein	L1
	K02863	large	subunit	ribosomal	protein	L1
	K02863	large	subunit	ribosomal	protein	L1
12.1	Aminoacyl-tRNA-synthetases
	K04567	lysyl-tRNA	synthetase,	class	II	[EC:6.1.1.6]				K04567
	K04567	lysyl-tRNA	synthetase,	class	II	[EC:6.1.1.6]				K04567
	K04567	lysyl-tRNA	synthetase,	class	II	[EC:6.1.1.6]				K04567
	K01873	valyl-tRNA	synthetase	[EC:6.1.1.9]						K01873
	K01875	seryl-tRNA	synthetase	[EC:6.1.1.11]						K01875
	K01887	arginyl-tRNA	synthetase	[EC:6.1.1.19]						K01887
	K01870	isoleucyl-tRNA	synthetase	[EC:6.1.1.5]						K01870
	K01889	phenylalanyl-tRNA	synthetase	alpha	chain	[EC:6.1.1.20]				K01889
	K01890	phenylalanyl-tRNA	synthetase	beta	chain	[EC:6.1.1.20]				K01890
	K04567	lysyl-tRNA	synthetase,	class	II	[EC:6.1.1.6]				K04567
	K01885	glutamyl-tRNA	synthetase	[EC:6.1.1.17]						K01885
	K01869	leucyl-tRNA	synthetase	[EC:6.1.1.4]						K01869
	K01893	asparaginyl-tRNA	synthetase	[EC:6.1.1.22]						K01893
	K01874	methionyl-tRNA	synthetase	[EC:6.1.1.10]						K01874
	K01876	aspartyl-tRNA	synthetase	[EC:6.1.1.12]						K01876
	K04567	lysyl-tRNA	synthetase,	class	II	[EC:6.1.1.6]				K04567
	K01881	prolyl-tRNA	synthetase	[EC:6.1.1.15]						K01881
	K04567	lysyl-tRNA	synthetase,	class	II	[EC:6.1.1.6]				K04567
	K01893	asparaginyl-tRNA	synthetase	[EC:6.1.1.22]						K01893
	K01890	phenylalanyl-tRNA	synthetase	beta	chain	[EC:6.1.1.20]				K01890
	K01868	threonyl-tRNA	synthetase	[EC:6.1.1.3]						K01868
	K01866	tyrosyl-tRNA	synthetase	[EC:6.1.1.1]						K01866
	K01880	glycyl-tRNA	synthetase	[EC:6.1.1.14]						K01880
	K01887	arginyl-tRNA	synthetase	[EC:6.1.1.19]						K01887
	K04567	lysyl-tRNA	synthetase,	class	II	[EC:6.1.1.6]				K04567
	K04567	lysyl-tRNA	synthetase,	class	II	[EC:6.1.1.6]				K04567
	K01873	valyl-tRNA	synthetase	[EC:6.1.1.9]						K01873
	K01893	asparaginyl-tRNA	synthetase	[EC:6.1.1.22]						K01893
	K01876	aspartyl-tRNA	synthetase	[EC:6.1.1.12]						K01876
	K01881	prolyl-tRNA	synthetase	[EC:6.1.1.15]						K01881
	K04567	lysyl-tRNA	synthetase,	class	II	[EC:6.1.1.6]				K04567
	K01890	phenylalanyl-tRNA	synthetase	beta	chain	[EC:6.1.1.20]				K01890
	K01879	glycyl-tRNA	synthetase	beta	chain	[EC:6.1.1.14]				K01879
	K01878	glycyl-tRNA	synthetase	alpha	chain	[EC:6.1.1.14]				K01878
	K01887	arginyl-tRNA	synthetase	[EC:6.1.1.19]						K01887
	K01881	prolyl-tRNA	synthetase	[EC:6.1.1.15]						K01881
	K04567	lysyl-tRNA	synthetase,	class	II	[EC:6.1.1.6]				K04567
	K01870	isoleucyl-tRNA	synthetase	[EC:6.1.1.5]						K01870
	K01872	alanyl-tRNA	synthetase	[EC:6.1.1.7]						K01872
	K01869	leucyl-tRNA	synthetase	[EC:6.1.1.4]						K01869
	K01885	glutamyl-tRNA	synthetase	[EC:6.1.1.17]						K01885
	K01873	valyl-tRNA	synthetase	[EC:6.1.1.9]						K01873
	K01874	methionyl-tRNA	synthetase	[EC:6.1.1.10]						K01874
	K01876	aspartyl-tRNA	synthetase	[EC:6.1.1.12]						K01876
	K01890	phenylalanyl-tRNA	synthetase	beta	chain	[EC:6.1.1.20]				K01890
	K01889	phenylalanyl-tRNA	synthetase	alpha	chain	[EC:6.1.1.20]				K01889
	K01893	asparaginyl-tRNA	synthetase	[EC:6.1.1.22]						K01893
	K01878	glycyl-tRNA	synthetase	alpha	chain	[EC:6.1.1.14]				K01878
	K01870	isoleucyl-tRNA	synthetase	[EC:6.1.1.5]						K01870
	K01893	asparaginyl-tRNA	synthetase	[EC:6.1.1.22]						K01893
	K01880	glycyl-tRNA	synthetase	[EC:6.1.1.14]						K01880
	K01868	threonyl-tRNA	synthetase	[EC:6.1.1.3]						K01868
	K01887	arginyl-tRNA	synthetase	[EC:6.1.1.19]						K01887
	K01880	glycyl-tRNA	synthetase	[EC:6.1.1.14]						K01880
	K01869	leucyl-tRNA	synthetase	[EC:6.1.1.4]						K01869
	K01866	tyrosyl-tRNA	synthetase	[EC:6.1.1.1]						K01866
	K01868	threonyl-tRNA	synthetase	[EC:6.1.1.3]						K01868
	K01890	phenylalanyl-tRNA	synthetase	beta	chain	[EC:6.1.1.20]				K01890
	K01893	asparaginyl-tRNA	synthetase	[EC:6.1.1.22]						K01893
	K01872	alanyl-tRNA	synthetase	[EC:6.1.1.7]						K01872
	K01893	asparaginyl-tRNA	synthetase	[EC:6.1.1.22]						K01893
	K01868	threonyl-tRNA	synthetase	[EC:6.1.1.3]						K01868
	K01890	phenylalanyl-tRNA	synthetase	beta	chain	[EC:6.1.1.20]				K01890
	K01887	arginyl-tRNA	synthetase	[EC:6.1.1.19]						K01887
	K04567	lysyl-tRNA	synthetase,	class	II	[EC:6.1.1.6]				K04567
	K01887	arginyl-tRNA	synthetase	[EC:6.1.1.19]						K01887
	K01880	glycyl-tRNA	synthetase	[EC:6.1.1.14]						K01880
	K01869	leucyl-tRNA	synthetase	[EC:6.1.1.4]						K01869
	K01866	tyrosyl-tRNA	synthetase	[EC:6.1.1.1]						K01866
	K01868	threonyl-tRNA	synthetase	[EC:6.1.1.3]						K01868
	K01890	phenylalanyl-tRNA	synthetase	beta	chain	[EC:6.1.1.20]				K01890
	K01893	asparaginyl-tRNA	synthetase	[EC:6.1.1.22]						K01893
	K01866	tyrosyl-tRNA	synthetase	[EC:6.1.1.1]						K01866
	K01866	tyrosyl-tRNA	synthetase	[EC:6.1.1.1]						K01866
	K01866	tyrosyl-tRNA	synthetase	[EC:6.1.1.1]						K01866
	K01868	threonyl-tRNA	synthetase	[EC:6.1.1.3]						K01868
	K01868	threonyl-tRNA	synthetase	[EC:6.1.1.3]						K01868
	K01868	threonyl-tRNA	synthetase	[EC:6.1.1.3]						K01868
	K01890	phenylalanyl-tRNA	synthetase	beta	chain	[EC:6.1.1.20]				K01890
	K01890	phenylalanyl-tRNA	synthetase	beta	chain	[EC:6.1.1.20]				K01890
	K01890	phenylalanyl-tRNA	synthetase	beta	chain	[EC:6.1.1.20]				K01890
	K01873	valyl-tRNA	synthetase	[EC:6.1.1.9]						K01873
	K01893	asparaginyl-tRNA	synthetase	[EC:6.1.1.22]						K01893
	K01890	phenylalanyl-tRNA	synthetase	beta	chain	[EC:6.1.1.20]				K01890
	K01875	seryl-tRNA	synthetase	[EC:6.1.1.11]						K01875
	K01876	aspartyl-tRNA	synthetase	[EC:6.1.1.12]						K01876
	K01869	leucyl-tRNA	synthetase	[EC:6.1.1.4]						K01869
	K04567	lysyl-tRNA	synthetase,	class	II	[EC:6.1.1.6]				K04567
	K01879	glycyl-tRNA	synthetase	beta	chain	[EC:6.1.1.14]				K01879
	K04567	lysyl-tRNA	synthetase,	class	II	[EC:6.1.1.6]				K04567
14.01	Protein folding and stabilization
	K03071	preprotein	translocase	subunit	SecB
	K04078	chaperonin	GroES
	K04077	chaperonin	GroEL
	K03773	FKBP-type	peptidyl-prolyl	cis-trans	isomerase	FklB	[EC:5.2.1.8]
	K03545	trigger	factor
	K04043	molecular	chaperone	DnaK
	K03071	preprotein	translocase	subunit	SecB
	K03671	thioredoxin	1
	K03772	FKBP-type	peptidyl-prolyl	cis-trans	isomerase	FkpA	[EC:5.2.1.8]
	K04043	molecular	chaperone	DnaK
	K03773	FKBP-type	peptidyl-prolyl	cis-trans	isomerase	FklB	[EC:5.2.1.8]
	K07390	monothiol	glutaredoxin
	K03545	trigger	factor
	K04077	chaperonin	GroEL
	K03772	FKBP-type	peptidyl-prolyl	cis-trans	isomerase	FkpA	[EC:5.2.1.8]
	K03545	trigger	factor
	K03773	FKBP-type	peptidyl-prolyl	cis-trans	isomerase	FklB	[EC:5.2.1.8]
	K04043	molecular	chaperone	DnaK
	K04077	chaperonin	GroEL
	K03671	thioredoxin	1
	K03671	thioredoxin	1
	K04077	chaperonin	GroEL
	K03545	trigger	factor
	K04043	molecular	chaperone	DnaK
	K03071	preprotein	translocase	subunit	SecB
	K03545	trigger	factor
	K04043	molecular	chaperone	DnaK
	K04077	chaperonin	GroEL
	K03071	preprotein	translocase	subunit	SecB
	K04078	chaperonin	GroES
	K04077	chaperonin	GroEL
	K03768	peptidyl-prolyl	cis-trans	isomerase	B	(cyclophilin	B)	[EC:5.2.1.8]
	K03545	trigger	factor
	K03674	glutaredoxin	1
	K04043	molecular	chaperone	DnaK
	K03671	thioredoxin	1
	K04077	chaperonin	GroEL
	K04043	molecular	chaperone	DnaK
	K04078	chaperonin	GroES
	K04077	chaperonin	GroEL
	K03769	peptidyl-prolyl	cis-trans	isomerase	C	[EC:5.2.1.8]
	K03674	glutaredoxin	1
	K03545	trigger	factor
	K04043	molecular	chaperone	DnaK
	K03768	peptidyl-prolyl	cis-trans	isomerase	B	(cyclophilin	B)	[EC:5.2.1.8]
	K04077	chaperonin	GroEL
	K03071	preprotein	translocase	subunit	SecB
	K03772	FKBP-type	peptidyl-prolyl	cis-trans	isomerase	FkpA	[EC:5.2.1.8]
	K03775	FKBP-type	peptidyl-prolyl	cis-trans	isomerase	SlyD	[EC:5.2.1.8]
	K03773	FKBP-type	peptidyl-prolyl	cis-trans	isomerase	FklB	[EC:5.2.1.8]
	K04078	chaperonin	GroES
	K04077	chaperonin	GroEL
	K03545	trigger	factor
	K03773	FKBP-type	peptidyl-prolyl	cis-trans	isomerase	FklB	[EC:5.2.1.8]
	K04043	molecular	chaperone	DnaK
	K03071	preprotein	translocase	subunit	SecB
	K03671	thioredoxin	1
	K03545	trigger	factor
	K03768	peptidyl-prolyl	cis-trans	isomerase	B	(cyclophilin	B)	[EC:5.2.1.8]
	K03773	FKBP-type	peptidyl-prolyl	cis-trans	isomerase	FklB	[EC:5.2.1.8]
	K04043	molecular	chaperone	DnaK
	K04077	chaperonin	GroEL
	K04078	chaperonin	GroES
	K03071	preprotein	translocase	subunit	SecB
	K03071	preprotein	translocase	subunit	SecB
	K03768	peptidyl-prolyl	cis-trans	isomerase	B	(cyclophilin	B)	[EC:5.2.1.8]
	K03545	trigger	factor
	K04077	chaperonin	GroEL
	K03773	FKBP-type	peptidyl-prolyl	cis-trans	isomerase	FklB	[EC:5.2.1.8]
	K04043	molecular	chaperone	DnaK
	K03772	FKBP-type	peptidyl-prolyl	cis-trans	isomerase	FkpA	[EC:5.2.1.8]
	K03671	thioredoxin	1
	K04043	molecular	chaperone	DnaK
	K07533	foldase	protein	PrsA	[EC:5.2.1.8]
	K03545	trigger	factor
	K03671	thioredoxin	1
	K04077	chaperonin	GroEL
	K03387	alkyl	hydroperoxide	reductase	subunit	F	[EC:1.6.4.-]
	K03671	thioredoxin	1
	K03071	preprotein	translocase	subunit	SecB
	K03545	trigger	factor
	K03768	peptidyl-prolyl	cis-trans	isomerase	B	(cyclophilin	B)	[EC:5.2.1.8]
	K03773	FKBP-type	peptidyl-prolyl	cis-trans	isomerase	FklB	[EC:5.2.1.8]
	K04043	molecular	chaperone	DnaK
	K04077	chaperonin	GroEL
	K04078	chaperonin	GroES
	K03772	FKBP-type	peptidyl-prolyl	cis-trans	isomerase	FkpA	[EC:5.2.1.8]
	K04077	chaperonin	GroEL
	K03545	trigger	factor
	K03071	preprotein	translocase	subunit	SecB
	K03773	FKBP-type	peptidyl-prolyl	cis-trans	isomerase	FklB	[EC:5.2.1.8]
	K04043	molecular	chaperone	DnaK
	K03071	preprotein	translocase	subunit	SecB
	K01802	peptidylprolyl	isomerase	[EC:5.2.1.8]
	K04077	chaperonin	GroEL
	K04078	chaperonin	GroES
	K04043	molecular	chaperone	DnaK
	K03775	FKBP-type	peptidyl-prolyl	cis-trans	isomerase	SlyD	[EC:5.2.1.8]
	K03768	peptidyl-prolyl	cis-trans	isomerase	B	(cyclophilin	B)	[EC:5.2.1.8]
	K03545	trigger	factor
16.01	Protein binding
	K02902	large	subunit	ribosomal	protein	L28
	K02913	large	subunit	ribosomal	protein	L33
	K03071	preprotein	translocase	subunit	SecB
	K02906	large	subunit	ribosomal	protein	L3
	K02926	large	subunit	ribosomal	protein	L4
	K02892	large	subunit	ribosomal	protein	L23
	K02886	large	subunit	ribosomal	protein	L2
	K02965	small	subunit	ribosomal	protein	S19
	K02890	large	subunit	ribosomal	protein	L22
	K02982	small	subunit	ribosomal	protein	S3
	K02878	large	subunit	ribosomal	protein	L16
	K02904	large	subunit	ribosomal	protein	L29
	K02961	small	subunit	ribosomal	protein	S17
	K02874	large	subunit	ribosomal	protein	L14
	K02895	large	subunit	ribosomal	protein	L24
	K02931	large	subunit	ribosomal	protein	L5
	K02954	small	subunit	ribosomal	protein	S14
	K02994	small	subunit	ribosomal	protein	S8
	K02933	large	subunit	ribosomal	protein	L6
	K02881	large	subunit	ribosomal	protein	L18
	K02988	small	subunit	ribosomal	protein	S5
	K02907	large	subunit	ribosomal	protein	L30
	K02876	large	subunit	ribosomal	protein	L15
	K02952	small	subunit	ribosomal	protein	S13
	K02948	small	subunit	ribosomal	protein	S11
	K02986	small	subunit	ribosomal	protein	S4
	K03040	DNA-directed	RNA	polymerase	subunit	alpha	[EC:2.7.7.6]
	K02879	large	subunit	ribosomal	protein	L17
	K02959	small	subunit	ribosomal	protein	S16
	K02884	large	subunit	ribosomal	protein	L19
	K02968	small	subunit	ribosomal	protein	S20
	K02990	small	subunit	ribosomal	protein	S6
	K02963	small	subunit	ribosomal	protein	S18
	K02939	large	subunit	ribosomal	protein	L9
	K01689	enolase	[EC:4.2.1.11]
	K02970	small	subunit	ribosomal	protein	S21
	K04077	chaperonin	GroEL
	K02888	large	subunit	ribosomal	protein	L21
	K02899	large	subunit	ribosomal	protein	L27
	K02024	maltoporin
	K02967	small	subunit	ribosomal	protein	S2
	K02911	large	subunit	ribosomal	protein	L32
	K02887	large	subunit	ribosomal	protein	L20
	K02916	large	subunit	ribosomal	protein	L35
	K04043	molecular	chaperone	DnaK
	K02956	small	subunit	ribosomal	protein	S15
	K02160	acetyl-CoA	carboxylase	biotin	carboxyl	carrier	protein
	K00382	dihydrolipoamide	dehydrogenase	[EC:1.8.1.4]
	K00627	pyruvate	dehydrogenase	E2	component	(dihydrolipoamide	acetyltransferase)	[EC:2.3.1.12]
	K00163	pyruvate	dehydrogenase	E1	component	[EC:1.2.4.1]
	K03531	cell	division	protein	FtsZ
	K02996	small	subunit	ribosomal	protein	S9
	K02871	large	subunit	ribosomal	protein	L13
	K02992	small	subunit	ribosomal	protein	S7
	K02950	small	subunit	ribosomal	protein	S12
	K02935	large	subunit	ribosomal	protein	L7/L12
	K02864	large	subunit	ribosomal	protein	L10
	K02863	large	subunit	ribosomal	protein	L1
	K02867	large	subunit	ribosomal	protein	L11
	K02909	large	subunit	ribosomal	protein	L31
	K02112	F-type	H+transporting	ATPase	subunit	beta	[EC:3.6.3.14]
	K02111	F-type	H+transporting	ATPase	subunit	alpha	[EC:3.6.3.14]
	K02109	F-type	H+transporting	ATPase	subunit	b	[EC:3.6.3.14]
	K02110	F-type	H+transporting	ATPase	subunit	c	[EC:3.6.3.14]
	K02914	large	subunit	ribosomal	protein	L34
	K03060	DNA-directed	RNA	polymerase	subunit	omega	[EC:2.7.7.6]
	K03071	preprotein	translocase	subunit	SecB
	K02867	large	subunit	ribosomal	protein	L11
	K02863	large	subunit	ribosomal	protein	L1
	K02864	large	subunit	ribosomal	protein	L10
	K02935	large	subunit	ribosomal	protein	L7/L12
	K02950	small	subunit	ribosomal	protein	S12
	K02992	small	subunit	ribosomal	protein	S7
	K02906	large	subunit	ribosomal	protein	L3
	K02926	large	subunit	ribosomal	protein	L4
	K02892	large	subunit	ribosomal	protein	L23
	K02886	large	subunit	ribosomal	protein	L2
	K02890	large	subunit	ribosomal	protein	L22
	K02982	small	subunit	ribosomal	protein	S3
	K02961	small	subunit	ribosomal	protein	S17
	K02931	large	subunit	ribosomal	protein	L5
	K02954	small	subunit	ribosomal	protein	S14
	K02881	large	subunit	ribosomal	protein	L18
	K02988	small	subunit	ribosomal	protein	S5
	K02907	large	subunit	ribosomal	protein	L30
	K02876	large	subunit	ribosomal	protein	L15
	K02948	small	subunit	ribosomal	protein	S11
	K02986	small	subunit	ribosomal	protein	S4
	K02879	large	subunit	ribosomal	protein	L17
	K00382	dihydrolipoamide	dehydrogenase	[EC:1.8.1.4]
	K01682	aconitate	hydratase	2	[EC:4.2.1.3]
	K02871	large	subunit	ribosomal	protein	L13
	K02996	small	subunit	ribosomal	protein	S9
	K02990	small	subunit	ribosomal	protein	S6
	K02963	small	subunit	ribosomal	protein	S18
	K02939	large	subunit	ribosomal	protein	L9
	K04043	molecular	chaperone	DnaK
	K02956	small	subunit	ribosomal	protein	S15
	K01689	enolase	[EC:4.2.1.11]
	K00658	2-oxoglutarate	dehydrogenase	E2	component	(dihydrolipoamide	succinyltransferase)	[EC:2.3.1.61]
	K02897	large	subunit	ribosomal	protein	L25
16.3	Nucleic acid binding
	K02946	small	subunit	ribosomal	protein	S10
	K02906	large	subunit	ribosomal	protein	L3
	K02926	large	subunit	ribosomal	protein	L4
	K02892	large	subunit	ribosomal	protein	L23
	K02886	large	subunit	ribosomal	protein	L2
	K02965	small	subunit	ribosomal	protein	S19
	K02890	large	subunit	ribosomal	protein	L22
	K02982	small	subunit	ribosomal	protein	S3
	K02878	large	subunit	ribosomal	protein	L16
	K02961	small	subunit	ribosomal	protein	S17
	K02874	large	subunit	ribosomal	protein	L14
	K02895	large	subunit	ribosomal	protein	L24
	K02931	large	subunit	ribosomal	protein	L5
	K02954	small	subunit	ribosomal	protein	S14
	K02994	small	subunit	ribosomal	protein	S8
	K02933	large	subunit	ribosomal	protein	L6
	K02881	large	subunit	ribosomal	protein	L18
	K02988	small	subunit	ribosomal	protein	S5
	K02876	large	subunit	ribosomal	protein	L15
	K02952	small	subunit	ribosomal	protein	S13
	K02948	small	subunit	ribosomal	protein	S11
	K02986	small	subunit	ribosomal	protein	S4
	K03040	DNA-directed	RNA	polymerase	subunit	alpha	[EC:2.7.7.6]
	K02968	small	subunit	ribosomal	protein	S20
	K02990	small	subunit	ribosomal	protein	S6
	K02963	small	subunit	ribosomal	protein	S18
	K02939	large	subunit	ribosomal	protein	L9
	K02888	large	subunit	ribosomal	protein	L21
	K02945	small	subunit	ribosomal	protein	S1
	K03746	DNA-binding	protein	H-NS
	K02518	translation	initiation	factor	IF-1
	K03530	DNA-binding	protein	HU-beta
	K03746	DNA-binding	protein	H-NS
	K02897	large	subunit	ribosomal	protein	L25
	K08300	ribonuclease	E	[EC:3.1.26.12]
	K02887	large	subunit	ribosomal	protein	L20
	K05592	ATP-dependent	RNA	helicase	DeaD
	K03704	cold	shock	protein	(beta-ribbon,	CspA	family)
	K03746	DNA-binding	protein	H-NS
	K00962	polyribonucleotide	nucleotidyltransferase	[EC:2.7.7.8]
	K02956	small	subunit	ribosomal	protein	S15
	K04567	lysyl-tRNA	synthetase,	class	II	[EC:6.1.1.6]
	K03557	Fis	family	transcriptional	regulator,	factor	for	inversion	stimulation	protein
	K05787	DNA-binding	protein	HU-alpha
	K03563	carbon	storage	regulator
	K03704	cold	shock	protein	(beta-ribbon,	CspA	family)
	K02992	small	subunit	ribosomal	protein	S7
	K02950	small	subunit	ribosomal	protein	S12
	K03046	DNA-directed	RNA	polymerase	subunit	beta'	[EC:2.7.7.6]
	K03043	DNA-directed	RNA	polymerase	subunit	beta	[EC:2.7.7.6]
	K02863	large	subunit	ribosomal	protein	L1
	K02867	large	subunit	ribosomal	protein	L11
	K03060	DNA-directed	RNA	polymerase	subunit	omega	[EC:2.7.7.6]
	K02867	large	subunit	ribosomal	protein	L11
	K02863	large	subunit	ribosomal	protein	L1
	K03043	DNA-directed	RNA	polymerase	subunit	beta	[EC:2.7.7.6]
	K03046	DNA-directed	RNA	polymerase	subunit	beta'	[EC:2.7.7.6]
	K02950	small	subunit	ribosomal	protein	S12
	K02992	small	subunit	ribosomal	protein	S7
	K02906	large	subunit	ribosomal	protein	L3
	K02926	large	subunit	ribosomal	protein	L4
	K02892	large	subunit	ribosomal	protein	L23
	K02886	large	subunit	ribosomal	protein	L2
	K02890	large	subunit	ribosomal	protein	L22
	K02982	small	subunit	ribosomal	protein	S3
	K02961	small	subunit	ribosomal	protein	S17
	K02931	large	subunit	ribosomal	protein	L5
	K02954	small	subunit	ribosomal	protein	S14
	K02881	large	subunit	ribosomal	protein	L18
	K02988	small	subunit	ribosomal	protein	S5
	K02876	large	subunit	ribosomal	protein	L15
	K02948	small	subunit	ribosomal	protein	S11
	K02986	small	subunit	ribosomal	protein	S4
	K03557	Fis	family	transcriptional	regulator,	factor	for	inversion	stimulation	protein
	K02990	small	subunit	ribosomal	protein	S6
	K02963	small	subunit	ribosomal	protein	S18
	K02939	large	subunit	ribosomal	protein	L9
	K02956	small	subunit	ribosomal	protein	S15
	K00962	polyribonucleotide	nucleotidyltransferase	[EC:2.7.7.8]
	K03746	DNA-binding	protein	H-NS
	K02897	large	subunit	ribosomal	protein	L25
	K02945	small	subunit	ribosomal	protein	S1
	K02887	large	subunit	ribosomal	protein	L20
	K03704	cold	shock	protein	(beta-ribbon,	CspA	family)
	K03530	DNA-binding	protein	HU-beta
	K02968	small	subunit	ribosomal	protein	S20
	K02888	large	subunit	ribosomal	protein	L21
	K04567	lysyl-tRNA	synthetase,	class	II	[EC:6.1.1.6]
	K05592	ATP-dependent	RNA	helicase	DeaD
	K02909	large	subunit	ribosomal	protein	L31
	K03060	DNA-directed	RNA	polymerase	subunit	omega	[EC:2.7.7.6]
	K02867	large	subunit	ribosomal	protein	L11
	K02863	large	subunit	ribosomal	protein	L1
	K03043	DNA-directed	RNA	polymerase	subunit	beta	[EC:2.7.7.6]
	K03046	DNA-directed	RNA	polymerase	subunit	beta'	[EC:2.7.7.6]
	K02950	small	subunit	ribosomal	protein	S12
	K02992	small	subunit	ribosomal	protein	S7
	K02946	small	subunit	ribosomal	protein	S10
	K02906	large	subunit	ribosomal	protein	L3
16.9	Lipid b+B1128inding
	K02110	F-type	H+transporting	ATPase	subunit	c	[EC:3.6.3.14]
	K02110	F-type	H+transporting	ATPase	subunit	c	[EC:3.6.3.14]
	K02110	F-type	H+transporting	ATPase	subunit	c	[EC:3.6.3.14]
	K02110	F-type	H+transporting	ATPase	subunit	c	[EC:3.6.3.14]
	K02110	F-type	H+transporting	ATPase	subunit	c	[EC:3.6.3.14]
	K02110	F-type	H+transporting	ATPase	subunit	c	[EC:3.6.3.14]
	K02110	F-type	H+transporting	ATPase	subunit	c	[EC:3.6.3.14]
	K07335	basic	membrane	protein	A	and	related	proteins
	K02110	F-type	H+transporting	ATPase	subunit	c	[EC:3.6.3.14]
	K02110	F-type	H+transporting	ATPase	subunit	c	[EC:3.6.3.14]
	K02110	F-type	H+transporting	ATPase	subunit	c	[EC:3.6.3.14]
	K02110	F-type	H+transporting	ATPase	subunit	c	[EC:3.6.3.14]
	K02110	F-type	H+transporting	ATPase	subunit	c	[EC:3.6.3.14]
	K02110	F-type	H+transporting	ATPase	subunit	c	[EC:3.6.3.14]
	K07335	basic	membrane	protein	A	and	related	proteins
	K02110	F-type	H+transporting	ATPase	subunit	c	[EC:3.6.3.14]
	K02110	F-type	H+transporting	ATPase	subunit	c	[EC:3.6.3.14]
	K02110	F-type	H+transporting	ATPase	subunit	c	[EC:3.6.3.14]
	K02110	F-type	H+transporting	ATPase	subunit	c	[EC:3.6.3.14]
	K02110	F-type	H+transporting	ATPase	subunit	c	[EC:3.6.3.14]
	K02110	F-type	H+transporting	ATPase	subunit	c	[EC:3.6.3.14]
	K07335	basic	membrane	protein	A	and	related	proteins
	K02110	F-type	H+transporting	ATPase	subunit	c	[EC:3.6.3.14]
	K02110	F-type	H+transporting	ATPase	subunit	c	[EC:3.6.3.14]
	K02110	F-type	H+transporting	ATPase	subunit	c	[EC:3.6.3.14]
	K02110	F-type	H+transporting	ATPase	subunit	c	[EC:3.6.3.14]
	K02110	F-type	H+transporting	ATPase	subunit	c	[EC:3.6.3.14]
	K07335	basic	membrane	protein	A	and	related	proteins
	K02110	F-type	H+transporting	ATPase	subunit	c	[EC:3.6.3.14]
	K02110	F-type	H+transporting	ATPase	subunit	c	[EC:3.6.3.14]
	K02110	F-type	H+transporting	ATPase	subunit	c	[EC:3.6.3.14]
	K02110	F-type	H+transporting	ATPase	subunit	c	[EC:3.6.3.14]
	K02110	F-type	H+transporting	ATPase	subunit	c	[EC:3.6.3.14]
	K02110	F-type	H+transporting	ATPase	subunit	c	[EC:3.6.3.14]
32.07	Detoxification
	K04564	superoxide	dismutase,	Fe-Mn	family	[EC:1.15.1.1]
	K03386	peroxiredoxin	(alkyl	hydroperoxide	reductase	subunit	C)	[EC:1.11.1.15]
	K03386	peroxiredoxin	(alkyl	hydroperoxide	reductase	subunit	C)	[EC:1.11.1.15]
	K04564	superoxide	dismutase,	Fe-Mn	family	[EC:1.15.1.1]
	K03386	peroxiredoxin	(alkyl	hydroperoxide	reductase	subunit	C)	[EC:1.11.1.15]
	K03386	peroxiredoxin	(alkyl	hydroperoxide	reductase	subunit	C)	[EC:1.11.1.15]
	K03386	peroxiredoxin	(alkyl	hydroperoxide	reductase	subunit	C)	[EC:1.11.1.15]
	K04564	superoxide	dismutase,	Fe-Mn	family	[EC:1.15.1.1]
	K03386	peroxiredoxin	(alkyl	hydroperoxide	reductase	subunit	C)	[EC:1.11.1.15]
	K03386	peroxiredoxin	(alkyl	hydroperoxide	reductase	subunit	C)	[EC:1.11.1.15]
	K03386	peroxiredoxin	(alkyl	hydroperoxide	reductase	subunit	C)	[EC:1.11.1.15]
	K04564	superoxide	dismutase,	Fe-Mn	family	[EC:1.15.1.1]
	K04564	superoxide	dismutase,	Fe-Mn	family	[EC:1.15.1.1]
	K03386	peroxiredoxin	(alkyl	hydroperoxide	reductase	subunit	C)	[EC:1.11.1.15]
	K03386	peroxiredoxin	(alkyl	hydroperoxide	reductase	subunit	C)	[EC:1.11.1.15]
	K03386	peroxiredoxin	(alkyl	hydroperoxide	reductase	subunit	C)	[EC:1.11.1.15]
	K03386	peroxiredoxin	(alkyl	hydroperoxide	reductase	subunit	C)	[EC:1.11.1.15]
	K04564	superoxide	dismutase,	Fe-Mn	family	[EC:1.15.1.1]
	K03386	peroxiredoxin	(alkyl	hydroperoxide	reductase	subunit	C)	[EC:1.11.1.15]
	K04564	superoxide	dismutase,	Fe-Mn	family	[EC:1.15.1.1]
	K03386	peroxiredoxin	(alkyl	hydroperoxide	reductase	subunit	C)	[EC:1.11.1.15]
	K03386	peroxiredoxin	(alkyl	hydroperoxide	reductase	subunit	C)	[EC:1.11.1.15]
	K03386	peroxiredoxin	(alkyl	hydroperoxide	reductase	subunit	C)	[EC:1.11.1.15]
	K04564	superoxide	dismutase,	Fe-Mn	family	[EC:1.15.1.1]
	K03386	peroxiredoxin	(alkyl	hydroperoxide	reductase	subunit	C)	[EC:1.11.1.15]
	K03386	peroxiredoxin	(alkyl	hydroperoxide	reductase	subunit	C)	[EC:1.11.1.15]
	K04564	superoxide	dismutase,	Fe-Mn	family	[EC:1.15.1.1]
	K03386	peroxiredoxin	(alkyl	hydroperoxide	reductase	subunit	C)	[EC:1.11.1.15]
	K04564	superoxide	dismutase,	Fe-Mn	family	[EC:1.15.1.1]
	K11065	thiol	peroxidase,	atypical	2-Cys	peroxiredoxin	[EC:1.11.1.15]
	K03386	peroxiredoxin	(alkyl	hydroperoxide	reductase	subunit	C)	[EC:1.11.1.15]
	K03386	peroxiredoxin	(alkyl	hydroperoxide	reductase	subunit	C)	[EC:1.11.1.15]
	K03386	peroxiredoxin	(alkyl	hydroperoxide	reductase	subunit	C)	[EC:1.11.1.15]
	K03386	peroxiredoxin	(alkyl	hydroperoxide	reductase	subunit	C)	[EC:1.11.1.15]
	K03386	peroxiredoxin	(alkyl	hydroperoxide	reductase	subunit	C)	[EC:1.11.1.15]
	K00384	thioredoxin	reductase	(NADPH)	[EC:1.8.1.9]
	K03386	peroxiredoxin	(alkyl	hydroperoxide	reductase	subunit	C)	[EC:1.11.1.15]
	K04564	superoxide	dismutase,	Fe-Mn	family	[EC:1.15.1.1]
	K03386	peroxiredoxin	(alkyl	hydroperoxide	reductase	subunit	C)	[EC:1.11.1.15]
	K04564	superoxide	dismutase,	Fe-Mn	family	[EC:1.15.1.1]
	K03386	peroxiredoxin	(alkyl	hydroperoxide	reductase	subunit	C)	[EC:1.11.1.15]
	K04564	superoxide	dismutase,	Fe-Mn	family	[EC:1.15.1.1]
	K00383	glutathione	reductase	(NADPH)	[EC:1.8.1.7]
	K03386	peroxiredoxin	(alkyl	hydroperoxide	reductase	subunit	C)	[EC:1.11.1.15]
	K03386	peroxiredoxin	(alkyl	hydroperoxide	reductase	subunit	C)	[EC:1.11.1.15]
	K04564	superoxide	dismutase,	Fe-Mn	family	[EC:1.15.1.1]
	K03386	peroxiredoxin	(alkyl	hydroperoxide	reductase	subunit	C)	[EC:1.11.1.15]
	K03386	peroxiredoxin	(alkyl	hydroperoxide	reductase	subunit	C)	[EC:1.11.1.15]
	K04564	superoxide	dismutase,	Fe-Mn	family	[EC:1.15.1.1]
	K04564	superoxide	dismutase,	Fe-Mn	family	[EC:1.15.1.1]
	K04564	superoxide	dismutase,	Fe-Mn	family	[EC:1.15.1.1]
	K04564	superoxide	dismutase,	Fe-Mn	family	[EC:1.15.1.1]
	K03386	peroxiredoxin	(alkyl	hydroperoxide	reductase	subunit	C)	[EC:1.11.1.15]
	K03386	peroxiredoxin	(alkyl	hydroperoxide	reductase	subunit	C)	[EC:1.11.1.15]
	K03386	peroxiredoxin	(alkyl	hydroperoxide	reductase	subunit	C)	[EC:1.11.1.15]
	K04564	superoxide	dismutase,	Fe-Mn	family	[EC:1.15.1.1]
	K03386	peroxiredoxin	(alkyl	hydroperoxide	reductase	subunit	C)	[EC:1.11.1.15]
	K04564	superoxide	dismutase,	Fe-Mn	family	[EC:1.15.1.1]
	K03386	peroxiredoxin	(alkyl	hydroperoxide	reductase	subunit	C)	[EC:1.11.1.15]
	K04564	superoxide	dismutase,	Fe-Mn	family	[EC:1.15.1.1]
	K03386	peroxiredoxin	(alkyl	hydroperoxide	reductase	subunit	C)	[EC:1.11.1.15]
	K11065	thiol	peroxidase,	atypical	2-Cys	peroxiredoxin	[EC:1.11.1.15]
	K04564	superoxide	dismutase,	Fe-Mn	family	[EC:1.15.1.1]
	K03386	peroxiredoxin	(alkyl	hydroperoxide	reductase	subunit	C)	[EC:1.11.1.15]
	K04564	superoxide	dismutase,	Fe-Mn	family	[EC:1.15.1.1]
	K03386	peroxiredoxin	(alkyl	hydroperoxide	reductase	subunit	C)	[EC:1.11.1.15]
	K11065	thiol	peroxidase,	atypical	2-Cys	peroxiredoxin	[EC:1.11.1.15]
	K04564	superoxide	dismutase,	Fe-Mn	family	[EC:1.15.1.1]
	K03386	peroxiredoxin	(alkyl	hydroperoxide	reductase	subunit	C)	[EC:1.11.1.15]
	K04564	superoxide	dismutase,	Fe-Mn	family	[EC:1.15.1.1]
	K03386	peroxiredoxin	(alkyl	hydroperoxide	reductase	subunit	C)	[EC:1.11.1.15]
	K03386	peroxiredoxin	(alkyl	hydroperoxide	reductase	subunit	C)	[EC:1.11.1.15]
	K04564	superoxide	dismutase,	Fe-Mn	family	[EC:1.15.1.1]
	K03386	peroxiredoxin	(alkyl	hydroperoxide	reductase	subunit	C)	[EC:1.11.1.15]
	K04564	superoxide	dismutase,	Fe-Mn	family	[EC:1.15.1.1]
	K03386	peroxiredoxin	(alkyl	hydroperoxide	reductase	subunit	C)	[EC:1.11.1.15]
34.01	Homeostasis
	K03386	peroxiredoxin	(alkyl	hydroperoxide	reductase	subunit	C)	[EC:1.11.1.15]
	K03386	peroxiredoxin	(alkyl	hydroperoxide	reductase	subunit	C)	[EC:1.11.1.15]
	K00382	dihydrolipoamide	dehydrogenase	[EC:1.8.1.4]
	K00382	dihydrolipoamide	dehydrogenase	[EC:1.8.1.4]
	K07390	monothiol	glutaredoxin
	K03386	peroxiredoxin	(alkyl	hydroperoxide	reductase	subunit	C)	[EC:1.11.1.15]
	K03386	peroxiredoxin	(alkyl	hydroperoxide	reductase	subunit	C)	[EC:1.11.1.15]
	K00382	dihydrolipoamide	dehydrogenase	[EC:1.8.1.4]
	K03386	peroxiredoxin	(alkyl	hydroperoxide	reductase	subunit	C)	[EC:1.11.1.15]
	K03386	peroxiredoxin	(alkyl	hydroperoxide	reductase	subunit	C)	[EC:1.11.1.15]
	K03671	thioredoxin	1
	K03671	thioredoxin	1
	K03386	peroxiredoxin	(alkyl	hydroperoxide	reductase	subunit	C)	[EC:1.11.1.15]
	K03386	peroxiredoxin	(alkyl	hydroperoxide	reductase	subunit	C)	[EC:1.11.1.15]
	K00382	dihydrolipoamide	dehydrogenase	[EC:1.8.1.4]
	K03386	peroxiredoxin	(alkyl	hydroperoxide	reductase	subunit	C)	[EC:1.11.1.15]
	K03386	peroxiredoxin	(alkyl	hydroperoxide	reductase	subunit	C)	[EC:1.11.1.15]
	K03386	peroxiredoxin	(alkyl	hydroperoxide	reductase	subunit	C)	[EC:1.11.1.15]
	K03386	peroxiredoxin	(alkyl	hydroperoxide	reductase	subunit	C)	[EC:1.11.1.15]
	K03674	glutaredoxin	1
	K00382	dihydrolipoamide	dehydrogenase	[EC:1.8.1.4]
	K03671	thioredoxin	1
	K03674	glutaredoxin	1
	K03386	peroxiredoxin	(alkyl	hydroperoxide	reductase	subunit	C)	[EC:1.11.1.15]
	K00382	dihydrolipoamide	dehydrogenase	[EC:1.8.1.4]
	K03386	peroxiredoxin	(alkyl	hydroperoxide	reductase	subunit	C)	[EC:1.11.1.15]
	K03386	peroxiredoxin	(alkyl	hydroperoxide	reductase	subunit	C)	[EC:1.11.1.15]
	K03671	thioredoxin	1
	K00382	dihydrolipoamide	dehydrogenase	[EC:1.8.1.4]
	K03386	peroxiredoxin	(alkyl	hydroperoxide	reductase	subunit	C)	[EC:1.11.1.15]
	K03386	peroxiredoxin	(alkyl	hydroperoxide	reductase	subunit	C)	[EC:1.11.1.15]
	K03386	peroxiredoxin	(alkyl	hydroperoxide	reductase	subunit	C)	[EC:1.11.1.15]
	K03386	peroxiredoxin	(alkyl	hydroperoxide	reductase	subunit	C)	[EC:1.11.1.15]
	K00382	dihydrolipoamide	dehydrogenase	[EC:1.8.1.4]
	K03671	thioredoxin	1
	K03671	thioredoxin	1
	K11065	thiol	peroxidase,	atypical	2-Cys	peroxiredoxin	[EC:1.11.1.15]
	K04047	starvation-inducible	DNA-binding	protein
	K03387	alkyl	hydroperoxide	reductase	subunit	F	[EC:1.6.4.-]
	K03386	peroxiredoxin	(alkyl	hydroperoxide	reductase	subunit	C)	[EC:1.11.1.15]
	K00382	dihydrolipoamide	dehydrogenase	[EC:1.8.1.4]
	K03671	thioredoxin	1
	K03386	peroxiredoxin	(alkyl	hydroperoxide	reductase	subunit	C)	[EC:1.11.1.15]
	K03386	peroxiredoxin	(alkyl	hydroperoxide	reductase	subunit	C)	[EC:1.11.1.15]
	K03386	peroxiredoxin	(alkyl	hydroperoxide	reductase	subunit	C)	[EC:1.11.1.15]
	K00382	dihydrolipoamide	dehydrogenase	[EC:1.8.1.4]
	K00382	dihydrolipoamide	dehydrogenase	[EC:1.8.1.4]
	K03386	peroxiredoxin	(alkyl	hydroperoxide	reductase	subunit	C)	[EC:1.11.1.15]
	K03673	thiol:disulfide	interchange	protein	DsbA
	K03386	peroxiredoxin	(alkyl	hydroperoxide	reductase	subunit	C)	[EC:1.11.1.15]
	K00382	dihydrolipoamide	dehydrogenase	[EC:1.8.1.4]
	K03386	peroxiredoxin	(alkyl	hydroperoxide	reductase	subunit	C)	[EC:1.11.1.15]
	K00382	dihydrolipoamide	dehydrogenase	[EC:1.8.1.4]
	K07390	monothiol	glutaredoxin
	K03386	peroxiredoxin	(alkyl	hydroperoxide	reductase	subunit	C)	[EC:1.11.1.15]
	K07390	monothiol	glutaredoxin
	K00383	glutathione	reductase	(NADPH)	[EC:1.8.1.7]
	K03386	peroxiredoxin	(alkyl	hydroperoxide	reductase	subunit	C)	[EC:1.11.1.15]
	K03386	peroxiredoxin	(alkyl	hydroperoxide	reductase	subunit	C)	[EC:1.11.1.15]
	K00382	dihydrolipoamide	dehydrogenase	[EC:1.8.1.4]
	K07390	monothiol	glutaredoxin
	K03674	glutaredoxin	1
	K00382	dihydrolipoamide	dehydrogenase	[EC:1.8.1.4]
	K03386	peroxiredoxin	(alkyl	hydroperoxide	reductase	subunit	C)	[EC:1.11.1.15]
	K03386	peroxiredoxin	(alkyl	hydroperoxide	reductase	subunit	C)	[EC:1.11.1.15]
	K07390	monothiol	glutaredoxin
	K03386	peroxiredoxin	(alkyl	hydroperoxide	reductase	subunit	C)	[EC:1.11.1.15]
	K03386	peroxiredoxin	(alkyl	hydroperoxide	reductase	subunit	C)	[EC:1.11.1.15]
	K03671	thioredoxin	1
	K03386	peroxiredoxin	(alkyl	hydroperoxide	reductase	subunit	C)	[EC:1.11.1.15]
	K03671	thioredoxin	1
	K03386	peroxiredoxin	(alkyl	hydroperoxide	reductase	subunit	C)	[EC:1.11.1.15]
	K00382	dihydrolipoamide	dehydrogenase	[EC:1.8.1.4]
	K03386	peroxiredoxin	(alkyl	hydroperoxide	reductase	subunit	C)	[EC:1.11.1.15]
	K00382	dihydrolipoamide	dehydrogenase	[EC:1.8.1.4]
	K03386	peroxiredoxin	(alkyl	hydroperoxide	reductase	subunit	C)	[EC:1.11.1.15]
	K04047	starvation-inducible	DNA-binding	protein
	K11065	thiol	peroxidase,	atypical	2-Cys	peroxiredoxin	[EC:1.11.1.15]
	K03671	thioredoxin	1
	K00382	dihydrolipoamide	dehydrogenase	[EC:1.8.1.4]
	K03386	peroxiredoxin	(alkyl	hydroperoxide	reductase	subunit	C)	[EC:1.11.1.15]
	K03387	alkyl	hydroperoxide	reductase	subunit	F	[EC:1.6.4.-]
	K07390	monothiol	glutaredoxin
	K03386	peroxiredoxin	(alkyl	hydroperoxide	reductase	subunit	C)	[EC:1.11.1.15]
	K04047	starvation-inducible	DNA-binding	protein
	K11065	thiol	peroxidase,	atypical	2-Cys	peroxiredoxin	[EC:1.11.1.15]
	K03671	thioredoxin	1
	K00382	dihydrolipoamide	dehydrogenase	[EC:1.8.1.4]
	K03386	peroxiredoxin	(alkyl	hydroperoxide	reductase	subunit	C)	[EC:1.11.1.15]
	K03387	alkyl	hydroperoxide	reductase	subunit	F	[EC:1.6.4.-]
	K03674	glutaredoxin	1
	K03386	peroxiredoxin	(alkyl	hydroperoxide	reductase	subunit	C)	[EC:1.11.1.15]
	K03386	peroxiredoxin	(alkyl	hydroperoxide	reductase	subunit	C)	[EC:1.11.1.15]
	K00382	dihydrolipoamide	dehydrogenase	[EC:1.8.1.4]
	K00382	dihydrolipoamide	dehydrogenase	[EC:1.8.1.4]
	K00382	dihydrolipoamide	dehydrogenase	[EC:1.8.1.4]
	K07390	monothiol	glutaredoxin
	K03674	glutaredoxin	1
	K03386	peroxiredoxin	(alkyl	hydroperoxide	reductase	subunit	C)	[EC:1.11.1.15]
70.03	Cytoplasm
	K01915	glutamine	synthetase	[EC:6.3.1.2]
	K03071	preprotein	translocase	subunit	SecB
	K00927	phosphoglycerate	kinase	[EC:2.7.2.3]
	K01689	enolase	[EC:4.2.1.11]
	K04078	chaperonin	GroES
	K04077	chaperonin	GroEL
	K00925	acetate	kinase	[EC:2.7.2.1]
	K02357	elongation	factor	EF-Ts
	K02518	translation	initiation	factor	IF-1
	K00656	formate	C-acetyltransferase	[EC:2.3.1.54]
	K08300	ribonuclease	E	[EC:3.1.26.12]
	K03704	cold	shock	protein	(beta-ribbon,	CspA	family)
	K02784	phosphocarrier	protein	HPr
	K02356	elongation	factor	EF-P
	K00962	polyribonucleotide	nucleotidyltransferase	[EC:2.7.7.8]
	K04567	lysyl-tRNA	synthetase,	class	II	[EC:6.1.1.6]
	K01507	inorganic	pyrophosphatase	[EC:3.6.1.1]
	K00382	dihydrolipoamide	dehydrogenase	[EC:1.8.1.4]
	K03531	cell	division	protein	FtsZ
	K03704	cold	shock	protein	(beta-ribbon,	CspA	family)
	K02358	elongation	factor	EF-Tu	[EC:3.6.5.3]
	K02358	elongation	factor	EF-Tu	[EC:3.6.5.3]
	K02355	elongation	factor	EF-G	[EC:3.6.5.3]
	K00611	ornithine	carbamoyltransferase	[EC:2.1.3.3]
	K03071	preprotein	translocase	subunit	SecB
	K02358	elongation	factor	EF-Tu	[EC:3.6.5.3]
	K02358	elongation	factor	EF-Tu	[EC:3.6.5.3]
	K01915	glutamine	synthetase	[EC:6.3.1.2]
	K00382	dihydrolipoamide	dehydrogenase	[EC:1.8.1.4]
	K02519	translation	initiation	factor	IF-2
	K00962	polyribonucleotide	nucleotidyltransferase	[EC:2.7.7.8]
	K00600	glycine	hydroxymethyltransferase	[EC:2.1.2.1]
	K01689	enolase	[EC:4.2.1.11]
	K02356	elongation	factor	EF-P
	K00940	nucleoside-diphosphate	kinase	[EC:2.7.4.6]
	K03704	cold	shock	protein	(beta-ribbon,	CspA	family)
	K02357	elongation	factor	EF-Ts
	K04567	lysyl-tRNA	synthetase,	class	II	[EC:6.1.1.6]
	K02437	glycine	cleavage	system	H	protein
	K04077	chaperonin	GroEL
	K02358	elongation	factor	EF-Tu	[EC:3.6.5.3]
	K02358	elongation	factor	EF-Tu	[EC:3.6.5.3]
	K00382	dihydrolipoamide	dehydrogenase	[EC:1.8.1.4]
	K01507	inorganic	pyrophosphatase	[EC:3.6.1.1]
	K00962	polyribonucleotide	nucleotidyltransferase	[EC:2.7.7.8]
	K00600	glycine	hydroxymethyltransferase	[EC:2.1.2.1]
	K01689	enolase	[EC:4.2.1.11]
	K02357	elongation	factor	EF-Ts
	K02838	ribosome	recycling	factor
	K00940	nucleoside-diphosphate	kinase	[EC:2.7.4.6]
	K02356	elongation	factor	EF-P
	K03704	cold	shock	protein	(beta-ribbon,	CspA	family)
	K02437	glycine	cleavage	system	H	protein
	K00789	S-adenosylmethionine	synthetase	[EC:2.5.1.6]
	K03704	cold	shock	protein	(beta-ribbon,	CspA	family)
	K04077	chaperonin	GroEL
	K01915	glutamine	synthetase	[EC:6.3.1.2]
	K02358	elongation	factor	EF-Tu	[EC:3.6.5.3]
	K02358	elongation	factor	EF-Tu	[EC:3.6.5.3]
	K04077	chaperonin	GroEL
	K01689	enolase	[EC:4.2.1.11]
	K03704	cold	shock	protein	(beta-ribbon,	CspA	family)
	K02356	elongation	factor	EF-P
	K00940	nucleoside-diphosphate	kinase	[EC:2.7.4.6]
	K02838	ribosome	recycling	factor
	K02357	elongation	factor	EF-Ts
	K00962	polyribonucleotide	nucleotidyltransferase	[EC:2.7.7.8]
	K02437	glycine	cleavage	system	H	protein
	K01915	glutamine	synthetase	[EC:6.3.1.2]
	K03071	preprotein	translocase	subunit	SecB
	K02358	elongation	factor	EF-Tu	[EC:3.6.5.3]
	K02358	elongation	factor	EF-Tu	[EC:3.6.5.3]
	K02355	elongation	factor	EF-G	[EC:3.6.5.3]
	K00382	dihydrolipoamide	dehydrogenase	[EC:1.8.1.4]
	K01507	inorganic	pyrophosphatase	[EC:3.6.1.1]
	K03704	cold	shock	protein	(beta-ribbon,	CspA	family)
	K09748	hypothetical	protein
	K02519	translation	initiation	factor	IF-2
	K00962	polyribonucleotide	nucleotidyltransferase	[EC:2.7.7.8]
	K02356	elongation	factor	EF-P
	K03704	cold	shock	protein	(beta-ribbon,	CspA	family)
	K00656	formate	C-acetyltransferase	[EC:2.3.1.54]
	K02518	translation	initiation	factor	IF-1
	K00757	uridine	phosphorylase	[EC:2.4.2.3]
	K02784	phosphocarrier	protein	HPr
	K02357	elongation	factor	EF-Ts
	K00925	acetate	kinase	[EC:2.7.2.1]
	K04077	chaperonin	GroEL
	K01689	enolase	[EC:4.2.1.11]
	K00927	phosphoglycerate	kinase	[EC:2.7.2.3]
	K03704	cold	shock	protein	(beta-ribbon,	CspA	family)
	K01915	glutamine	synthetase	[EC:6.3.1.2]
	K00632	acetyl-CoA	acyltransferase	[EC:2.3.1.16]
	K03071	preprotein	translocase	subunit	SecB
	K01915	glutamine	synthetase	[EC:6.3.1.2]
	K04078	chaperonin	GroES
	K04077	chaperonin	GroEL
	K02357	elongation	factor	EF-Ts
	K03704	cold	shock	protein	(beta-ribbon,	CspA	family)
	K03704	cold	shock	protein	(beta-ribbon,	CspA	family)
	K02356	elongation	factor	EF-P
	K00940	nucleoside-diphosphate	kinase	[EC:2.7.4.6]
	K01689	enolase	[EC:4.2.1.11]
	K04567	lysyl-tRNA	synthetase,	class	II	[EC:6.1.1.6]
70.16	Mitochondrion
	K02904	large	subunit	ribosomal	protein	L29
	K00962	polyribonucleotide	nucleotidyltransferase	[EC:2.7.7.8]
	K00962	polyribonucleotide	nucleotidyltransferase	[EC:2.7.7.8]
	K00239	succinate	dehydrogenase	flavoprotein	subunit	[EC:1.3.99.1]
	K02437	glycine	cleavage	system	H	protein
	K00962	polyribonucleotide	nucleotidyltransferase	[EC:2.7.7.8]
	K00239	succinate	dehydrogenase	flavoprotein	subunit	[EC:1.3.99.1]
	K02437	glycine	cleavage	system	H	protein
	K00962	polyribonucleotide	nucleotidyltransferase	[EC:2.7.7.8]
	K02437	glycine	cleavage	system	H	protein
	K00962	polyribonucleotide	nucleotidyltransferase	[EC:2.7.7.8]
	K02904	large	subunit	ribosomal	protein	L29
	K02437	glycine	cleavage	system	H	protein
	K02437	glycine	cleavage	system	H	protein
	K00962	polyribonucleotide	nucleotidyltransferase	[EC:2.7.7.8]
	K00962	polyribonucleotide	nucleotidyltransferase	[EC:2.7.7.8]
	K00962	polyribonucleotide	nucleotidyltransferase	[EC:2.7.7.8]
	K02437	glycine	cleavage	system	H	protein
	K00962	polyribonucleotide	nucleotidyltransferase	[EC:2.7.7.8]
	K02437	glycine	cleavage	system	H	protein
	K00962	polyribonucleotide	nucleotidyltransferase	[EC:2.7.7.8]
	K02437	glycine	cleavage	system	H	protein
	K02437	glycine	cleavage	system	H	protein
	K00962	polyribonucleotide	nucleotidyltransferase	[EC:2.7.7.8]
	K00962	polyribonucleotide	nucleotidyltransferase	[EC:2.7.7.8]
	K02437	glycine	cleavage	system	H	protein
	K00962	polyribonucleotide	nucleotidyltransferase	[EC:2.7.7.8]
	K00962	polyribonucleotide	nucleotidyltransferase	[EC:2.7.7.8]
	K00962	polyribonucleotide	nucleotidyltransferase	[EC:2.7.7.8]
	K00962	polyribonucleotide	nucleotidyltransferase	[EC:2.7.7.8]
	K03687	molecular	chaperone	GrpE
	K02437	glycine	cleavage	system	H	protein
	K00239	succinate	dehydrogenase	flavoprotein	subunit	[EC:1.3.99.1]
	K00962	polyribonucleotide	nucleotidyltransferase	[EC:2.7.7.8]
	K00962	polyribonucleotide	nucleotidyltransferase	[EC:2.7.7.8]
	K02437	glycine	cleavage	system	H	protein
	K00962	polyribonucleotide	nucleotidyltransferase	[EC:2.7.7.8]
	K00962	polyribonucleotide	nucleotidyltransferase	[EC:2.7.7.8]
	K02437	glycine	cleavage	system	H	protein
	K00962	polyribonucleotide	nucleotidyltransferase	[EC:2.7.7.8]
	K02437	glycine	cleavage	system	H	protein
	K00962	polyribonucleotide	nucleotidyltransferase	[EC:2.7.7.8]
	K02437	glycine	cleavage	system	H	protein
	K02437	glycine	cleavage	system	H	protein
	K02437	glycine	cleavage	system	H	protein
	K00962	polyribonucleotide	nucleotidyltransferase	[EC:2.7.7.8]
	K00962	polyribonucleotide	nucleotidyltransferase	[EC:2.7.7.8]
	K02437	glycine	cleavage	system	H	protein
70.27	Extracellular / secretion proteins
	K01689	enolase	[EC:4.2.1.11]
	K01689	enolase	[EC:4.2.1.11]
	K01689	enolase	[EC:4.2.1.11]
	K01689	enolase	[EC:4.2.1.11]
	K01689	enolase	[EC:4.2.1.11]
	K01689	enolase	[EC:4.2.1.11]
	K01689	enolase	[EC:4.2.1.11]
	K01689	enolase	[EC:4.2.1.11]
	K01689	enolase	[EC:4.2.1.11]
	K01689	enolase	[EC:4.2.1.11]
	K01689	enolase	[EC:4.2.1.11]
	K01689	enolase	[EC:4.2.1.11]
	K01689	enolase	[EC:4.2.1.11]
	K01689	enolase	[EC:4.2.1.11]
	K01689	enolase	[EC:4.2.1.11]
	K01689	enolase	[EC:4.2.1.11]
	K01689	enolase	[EC:4.2.1.11]
	K01689	enolase	[EC:4.2.1.11]
	K01689	enolase	[EC:4.2.1.11]
	K01689	enolase	[EC:4.2.1.11]
	K01689	enolase	[EC:4.2.1.11]
	K01689	enolase	[EC:4.2.1.11]
	K01689	enolase	[EC:4.2.1.11]
	K01689	enolase	[EC:4.2.1.11]
	K01689	enolase	[EC:4.2.1.11]
	K01689	enolase	[EC:4.2.1.11]
	K01689	enolase	[EC:4.2.1.11]
	K01689	enolase	[EC:4.2.1.11]
	K01689	enolase	[EC:4.2.1.11]
70.34	Prokaryotic cell envelope component
	K05517	nucleoside-specific	channel-forming	protein
	K02024	maltoporin
	K03640	peptidoglycan-associated	lipoprotein
	K05517	nucleoside-specific	channel-forming	protein
	K02014	iron	complex	outermembrane	recepter	protein
	K03640	peptidoglycan-associated	lipoprotein
	K03286	OmpA-OmpF	porin,	OOP	family
	K02014	iron	complex	outermembrane	recepter	protein
	K02014	iron	complex	outermembrane	recepter	protein
	K02014	iron	complex	outermembrane	recepter	protein
	K02014	iron	complex	outermembrane	recepter	protein
	K05517	nucleoside-specific	channel-forming	protein
	K03640	peptidoglycan-associated	lipoprotein
	K03286	OmpA-OmpF	porin,	OOP	family
	K02024	maltoporin
	K05517	nucleoside-specific	channel-forming	protein
	K03286	OmpA-OmpF	porin,	OOP	family
	K03640	peptidoglycan-associated	lipoprotein
	K05517	nucleoside-specific	channel-forming	protein
	K03286	OmpA-OmpF	porin,	OOP	family
	K05517	nucleoside-specific	channel-forming	protein
	K02014	iron	complex	outermembrane	recepter	protein
	K02014	iron	complex	outermembrane	recepter	protein
	K05517	nucleoside-specific	channel-forming	protein
	K05517	nucleoside-specific	channel-forming	protein
	K03640	peptidoglycan-associated	lipoprotein
	K05517	nucleoside-specific	channel-forming	protein
	K03286	OmpA-OmpF	porin,	OOP	family
	K05517	nucleoside-specific	channel-forming	protein
	K05517	nucleoside-specific	channel-forming	protein
	K03286	OmpA-OmpF	porin,	OOP	family
	K03640	peptidoglycan-associated	lipoprotein
	K03286	OmpA-OmpF	porin,	OOP	family
	K03640	peptidoglycan-associated	lipoprotein
	K09476	outer	membrane	pore	protein	F
	K09475	outer	membrane	pore	protein	C
	K11934	outer	membrane	protein	X
	K05517	nucleoside-specific	channel-forming	protein
	K03640	peptidoglycan-associated	lipoprotein
	K03640	peptidoglycan-associated	lipoprotein
	K03640	peptidoglycan-associated	lipoprotein
	K03640	peptidoglycan-associated	lipoprotein
	K03640	peptidoglycan-associated	lipoprotein
	K11934	outer	membrane	protein	X
	K11934	outer	membrane	protein	X
	K05517	nucleoside-specific	channel-forming	protein
	K06078	murein	lipoprotein
	K06078	murein	lipoprotein
	K05517	nucleoside-specific	channel-forming	protein
	K03286	OmpA-OmpF	porin,	OOP	family
	K05517	nucleoside-specific	channel-forming	protein
	K03640	peptidoglycan-associated	lipoprotein
	K03286	OmpA-OmpF	porin,	OOP	family
	K09475	outer	membrane	pore	protein	C
	K03286	OmpA-OmpF	porin,	OOP	family
	K09476	outer	membrane	pore	protein	F
	K11934	outer	membrane	protein	X
	K03640	peptidoglycan-associated	lipoprotein
	K05517	nucleoside-specific	channel-forming	protein
	K03640	peptidoglycan-associated	lipoprotein
	K03640	peptidoglycan-associated	lipoprotein
	K09475	outer	membrane	pore	protein	C
	K09475	outer	membrane	pore	protein	C
	K03286	OmpA-OmpF	porin,	OOP	family
	K03286	OmpA-OmpF	porin,	OOP	family
	K08720	outer	membrane	protein	OmpU
	K03640	peptidoglycan-associated	lipoprotein
	K03286	OmpA-OmpF	porin,	OOP	family
	K03286	OmpA-OmpF	porin,	OOP	family
	K05517	nucleoside-specific	channel-forming	protein
